# Supplementary material for: Genome-wide association study identifies multiple susceptibility loci for craniofacial microsomia
Source: Nat Commun. 2016 Feb 8;7:10605. doi: 10.1038/ncomms10605 (PMC4748111; doi:10.1038/ncomms10605)
Supplement: Supplementary Data 1 — Associations of craniofacial microsomia risk with genotyped and imputed variants that reach significance level of P < 1 × 10−4. [file ncomms10605-s2.xlsx]

## Sheet: Sheet1
Supplementary Data 1 Associations of craniofacial microsomia risk with genotyped and imputed variants that reach significance level of P < 1 × 10-4.
Chr (band)	SNP	Position	A1	A2	OR (95% CI)	P	Minor allele frequncy			Ancestral allele frequencya					Minor allele frequencya				source
							Case	Control		AFR	AMR	ASN	EUR		AFR	AMR	ASN	EUR
2p21	rs12617123	46504962	A	G	1.38 (1.23 - 1.54)	2.254e-08	0.4776	0.3994		0.2276	0.3978	0.3899	0.3694		0.2276	0.3978	0.3899	0.3694	Typed
2p21	rs17802111	46509657	C	T	1.48 (1.32 - 1.65)	1.821e-11	0.4627	0.3705		0.3374	0.4282	0.3671	0.4472		0.3374	0.4282	0.3671	0.4472	Typed
2p21	rs12621667	46509894	A	G	1.47 (1.31 - 1.65)	3.257e-11	0.4638	0.3705		0.4634	0.4282	0.3724	0.4406		0.4634	0.4282	0.3724	0.4406	Imputed
2p21	rs12615992	46510146	G	A	1.34 (1.19 - 1.51)	1.526e-06	0.3429	0.2811		0.3293	0.3287	0.3042	0.3945		0.3293	0.3287	0.3042	0.3945	Typed
2p21	rs1466019	46511849	T	C	1.44 (1.28 - 1.61)	4.657e-10	0.4638	0.3792		0.3069	0.4862	0.3671	0.4472		0.3069	0.4862	0.3671	0.4472	Typed
2q33.3	rs4675530	206346565	A	G	1.28 (1.14 - 1.43)	3.471e-05	0.4073	0.3472		0.2215	0.5994	0.3724	0.566		0.2215	0.4006	0.3724	0.434	Typed
2q33.3	rs17639139	206433325	G	A	1.27 (1.13 - 1.42)	6.869e-05	0.3775	0.3211		0.1646	0.1685	0.3182	0.2942		0.1646	0.1685	0.3182	0.2942	Typed
2q33.3	rs7420812	206435709	T	C	1.33 (1.18 - 1.49)	1.675e-06	0.3637	0.2975		0.0833	0.1188	0.271	0.1675		0.0833	0.1188	0.271	0.1675	Typed
2q37.2	rs3768926	237018510	C	T	1.29 (1.15 - 1.45)	1.115e-05	0.4058	0.3447		0.811	0.4724	0.3182	0.4591		0.189	0.4724	0.3182	0.4591	Typed
2q37.2	rs3754648	237021346	G	A	1.41 (1.25 - 1.58)	7.741e-09	0.4137	0.335		0.6911	0.3232	0.2972	0.2955		0.3089	0.3232	0.2972	0.2955	Typed
2q37.2	rs3768925	237022791	A	G	1.39 (1.24 - 1.57)	1.778e-08	0.4132	0.337		0.5346	0.395	0.3147	0.4512		0.4654	0.395	0.3147	0.4512	Typed
2q37.2	rs3768923	237023132	T	G	0.77 (0.69 - 0.87)	6.572e-06	0.4468	0.4896		0.935	0.5055	0.4476	0.4512		0.065	0.4945	0.4476	0.4512	Typed
2q37.2	rs3768921	237027593	G	A	1.40 (1.25 - 1.58)	9.501e-09	0.4228	0.3452		0.2744	0.3591	0.3252	0.434		0.2744	0.3591	0.3252	0.434	Typed
2q37.2	rs3754645	237028096	A	G	1.39 (1.24 - 1.56)	2.635e-08	0.418	0.3434		0.3476	0.2845	0.3252	0.3219		0.3476	0.2845	0.3252	0.3219	Typed
2q37.2	rs2278884	237029104	C	T	1.38 (1.23 - 1.55)	4.424e-08	0.4159	0.3422		0.1931	0.2652	0.3234	0.3074		0.1931	0.2652	0.3234	0.3074	Typed
3p12.3	rs12632819	78280461	G	A	1.48 (1.29 - 1.69)	3.062e-08	0.2481	0.1822		0.1992	0.3315	0.1486	0.2507		0.1992	0.3315	0.1486	0.2507	Typed
3p12.3	rs12638712	78284701	T	C	1.42 (1.25 - 1.63)	2.132e-07	0.2614	0.1976		0.122	0.2901	0.1626	0.1794		0.122	0.2901	0.1626	0.1794	Typed
3p12.3	rs6778976	78292239	T	C	1.43 (1.25 - 1.63)	1.288e-07	0.2723	0.2055		0.2317	0.3508	0.1748	0.2889		0.2317	0.3508	0.1748	0.2889	Imputed
3p12.3	rs6766104	78292249	C	A	1.42 (1.25 - 1.62)	1.647e-07	0.2748	0.2087		0.2317	0.3508	0.1731	0.2889		0.2317	0.3508	0.1731	0.2889	Typed
3p12.3	rs6776916	78295598	G	C	1.37 (1.21 - 1.55)	7.352e-07	0.2829	0.2162		0.4919	0.5967	0.8269	0.653		0.4919	0.4033	0.1731	0.347	Imputed
3p12.3	rs2872375	78295664	T	G	1.37 (1.21 - 1.55)	7.352e-07	0.2829	0.2162		0.4939	0.5967	0.8287	0.6517		0.4939	0.4033	0.1713	0.3483	Typed
3p12.3	rs62256251	78296280	C	T	1.45 (1.27 - 1.66)	4.67e-08	0.2681	0.1987		0.3699	0.3564	0.1731	0.2902		0.3699	0.3564	0.1731	0.2902	Imputed
3p12.3	rs1917102	78297041	T	C	1.37 (1.21 - 1.55)	7.352e-07	0.2829	0.2162		0.4919	0.5939	0.8287	0.6517		0.4919	0.4061	0.1713	0.3483	Imputed
3p12.3	rs67330234	78298630	T	A	1.45 (1.27 - 1.65)	5.159e-08	0.2678	0.1987		0.3801	0.3564	0.1731	0.2902		0.3801	0.3564	0.1731	0.2902	Imputed
3p12.3	rs17777319	78299991	C	T	1.44 (1.26 - 1.65)	6.63e-08	0.2628	0.1948		0.2398	0.3481	0.1731	0.2889		0.2398	0.3481	0.1731	0.2889	Imputed
3p12.3	rs9844417	78300154	A	T	1.43 (1.25 - 1.63)	1.377e-07	0.2718	0.2053		0.5041	0.5967	0.8269	0.6517		0.4959	0.4033	0.1731	0.3483	Imputed
3p12.3	rs1917100	78300528	G	A	1.42 (1.25 - 1.62)	1.756e-07	0.2742	0.2085		0.5061	0.5967	0.8269	0.6517		0.4939	0.4033	0.1731	0.3483	Typed
3p12.3	rs1917098	78304225	T	C	1.42 (1.24 - 1.62)	2.316e-07	0.2737	0.2085		0.3577	0.3536	0.1731	0.2916		0.3577	0.3536	0.1731	0.2916	Typed
3p12.3	rs1917097	78304283	G	A	1.42 (1.24 - 1.62)	2.316e-07	0.2737	0.2085		0.3577	0.3508	0.1731	0.2916		0.3577	0.3508	0.1731	0.2916	Imputed
3p12.3	rs2140645	78307578	G	A	1.43 (1.25 - 1.63)	2.216e-07	0.2545	0.1906		0.1301	0.2624	0.1556	0.1728		0.1301	0.2624	0.1556	0.1728	Typed
3p12.3	rs62256259	78308407	T	C	1.39 (1.21 - 1.59)	2.071e-06	0.2575	0.1966		0.1301	0.2901	0.1573	0.2124		0.1301	0.2901	0.1573	0.2124	Imputed
3p12.3	NA	78308669	C	CA	1.39 (1.22 - 1.60)	1.9e-06	0.2575	0.1964		0.1301	0.2873	0.1573	0.2098		0.1301	0.2873	0.1573	0.2098	Imputed
3p12.3	rs62257360	78309472	C	T	1.39 (1.21 - 1.59)	2.071e-06	0.2575	0.1966		0.1301	0.2901	0.1573	0.2098		0.1301	0.2901	0.1573	0.2098	Imputed
3p12.3	rs62257361	78309774	T	C	1.39 (1.21 - 1.59)	2.071e-06	0.2575	0.1966		0.1301	0.2901	0.1573	0.2098		0.1301	0.2901	0.1573	0.2098	Imputed
3p12.3	rs112621089	78309802	C	CT	1.39 (1.21 - 1.59)	2.071e-06	0.2575	0.1966		0.1321	0.2901	0.1573	0.2098		0.1321	0.2901	0.1573	0.2098	Imputed
3p12.3	rs138733199	78311839	ATC	A	1.39 (1.22 - 1.60)	1.9e-06	0.2575	0.1964		0.1301	0.2873	0.1573	0.2098		0.1301	0.2873	0.1573	0.2098	Imputed
3p12.3	rs4256091	78312038	T	C	1.39 (1.21 - 1.59)	2.071e-06	0.2575	0.1966		0.1301	0.2901	0.1573	0.2098		0.1301	0.2901	0.1573	0.2098	Imputed
3p12.3	rs62254560	78313046	A	G	1.39 (1.21 - 1.59)	2.071e-06	0.2575	0.1966		0.1301	0.2901	0.1573	0.2098		0.1301	0.2901	0.1573	0.2098	Imputed
3p12.3	rs62254561	78313156	A	G	1.39 (1.21 - 1.59)	2.071e-06	0.2575	0.1966		0.1301	0.2901	0.1573	0.2098		0.1301	0.2901	0.1573	0.2098	Imputed
3p12.3	rs57521764	78313495	T	C	1.39 (1.21 - 1.59)	2.071e-06	0.2575	0.1966		0.1301	0.2901	0.1573	0.2098		0.1301	0.2901	0.1573	0.2098	Imputed
3p12.3	rs112127844	78313555	A	AT	1.39 (1.21 - 1.59)	2.071e-06	0.2575	0.1966		0.1301	0.2901	0.1573	0.2098		0.1301	0.2901	0.1573	0.2098	Imputed
3p12.3	rs58928894	78313690	T	C	1.39 (1.21 - 1.59)	2.071e-06	0.2575	0.1966		0.1301	0.2901	0.1573	0.2098		0.1301	0.2901	0.1573	0.2098	Imputed
3p12.3	rs62254593	78314231	A	T	1.39 (1.21 - 1.59)	2.071e-06	0.2575	0.1966		0.1301	0.2901	0.1573	0.2098		0.1301	0.2901	0.1573	0.2098	Imputed
3p12.3	rs199916302	78315008	TTG	T	1.39 (1.21 - 1.59)	1.957e-06	0.2575	0.1964		0.1301	0.2901	0.1573	0.2071		0.1301	0.2901	0.1573	0.2071	Imputed
3p12.3	rs148573133	78315009	TG	T	1.39 (1.21 - 1.59)	1.957e-06	0.2575	0.1964		0.1301	0.2901	0.1573	0.2071		0.1301	0.2901	0.1573	0.2071	Imputed
3p12.3	NA	78315187	C	CT	1.39 (1.21 - 1.59)	2.071e-06	0.2575	0.1966		0.1301	0.2901	0.1591	0.2098		0.1301	0.2901	0.1591	0.2098	Imputed
3p12.3	rs1398329	78317461	C	T	1.39 (1.21 - 1.59)	2.071e-06	0.2575	0.1966		0.1321	0.2873	0.1573	0.2098		0.1321	0.2873	0.1573	0.2098	Imputed
3p12.3	rs1398328	78317514	G	A	1.39 (1.21 - 1.59)	2.443e-06	0.257	0.1964		0.1199	0.2901	0.1573	0.2084		0.1199	0.2901	0.1573	0.2084	Imputed
3p12.3	rs62254596	78318311	T	C	1.39 (1.21 - 1.59)	2.071e-06	0.2575	0.1966		0.1301	0.2901	0.1573	0.2111		0.1301	0.2901	0.1573	0.2111	Imputed
3p12.3	rs62254597	78318438	C	G	1.39 (1.21 - 1.59)	2.071e-06	0.2575	0.1966		0.1301	0.2928	0.1573	0.2111		0.1301	0.2928	0.1573	0.2111	Imputed
3p12.3	rs925504	78319033	C	T	1.39 (1.21 - 1.59)	2.071e-06	0.2575	0.1966		0.1301	0.2928	0.1573	0.2111		0.1301	0.2928	0.1573	0.2111	Imputed
3p12.3	rs12631676	78319581	A	G	1.39 (1.21 - 1.59)	2.443e-06	0.257	0.1964		0.1199	0.2928	0.1573	0.2098		0.1199	0.2928	0.1573	0.2098	Imputed
3p12.3	rs11426864	78320228	A	AC	1.39 (1.21 - 1.59)	2.071e-06	0.2575	0.1966		0.1301	0.2928	0.1573	0.2098		0.1301	0.2928	0.1573	0.2098	Imputed
3p12.3	rs62254599	78320772	G	A	1.39 (1.21 - 1.59)	2.071e-06	0.2575	0.1966		0.1301	0.2928	0.1573	0.2098		0.1301	0.2928	0.1573	0.2098	Imputed
3p12.3	rs11325543	78322075	CA	C	1.39 (1.21 - 1.59)	2.071e-06	0.2575	0.1966		0.1321	0.2928	0.1573	0.2098		0.1321	0.2928	0.1573	0.2098	Imputed
3p12.3	rs200221902	78322077	AG	A	1.39 (1.21 - 1.59)	2.28e-06	0.257	0.1962		0.122	0.2928	0.1556	0.2098		0.122	0.2928	0.1556	0.2098	Imputed
3p12.3	rs62254633	78348993	T	C	2.30 (1.89 - 2.80)	6.783e-17	0.1251	0.0584		0.1646	0.047	0.035	0.0343		0.1646	0.047	0.035	0.0343	Typed
3p12.3	rs11926149	78379923	G	A	2.37 (1.74 - 3.22)	4.251e-08	0.04899	0.02137		0.4858	0.0608	0.0105	0.0475		0.4858	0.0608	0.0105	0.0475	Typed
3p12.3	rs11127617	78381212	C	A	1.39 (1.23 - 1.57)	9.916e-08	0.3355	0.2654		0.6667	0.2983	0.2343	0.281		0.3333	0.2983	0.2343	0.281	Typed
3p12.3	rs62254645	78386666	T	C	2.67 (2.23 - 3.19)	7.945e-27	0.1677	0.07157		0.313	0.0442	0.0402	0.0343		0.313	0.0442	0.0402	0.0343	Typed
3p12.3	rs6765243	78387430	A	G	2.67 (2.23 - 3.19)	7.945e-27	0.1677	0.07157		0.3232	0.0442	0.0402	0.0343		0.3232	0.0442	0.0402	0.0343	Typed
3p12.3	rs6789927	78387550	C	T	2.60 (2.18 - 3.10)	1.04e-26	0.1757	0.07803		0.435	0.0746	0.0437	0.0778		0.435	0.0746	0.0437	0.0778	Typed
3p12.3	rs60428417	78397790	GA	G	2.57 (2.16 - 3.06)	6.437e-26	0.1736	0.07761		0.4146	0.0718	0.0437	0.0778		0.4146	0.0718	0.0437	0.0778	Imputed
3p12.3	rs11920803	78399318	G	A	2.60 (2.18 - 3.10)	1.04e-26	0.1757	0.07803		0.4146	0.0718	0.0437	0.0778		0.4146	0.0718	0.0437	0.0778	Typed
3p12.3	rs11921066	78400215	C	A	2.67 (2.23 - 3.19)	7.945e-27	0.1677	0.07157		0.2825	0.0442	0.0402	0.0343		0.2825	0.0442	0.0402	0.0343	Typed
3p12.3	rs72893076	78400420	T	C	2.67 (2.23 - 3.19)	7.945e-27	0.1677	0.07157		0.3232	0.0442	0.0402	0.0343		0.3232	0.0442	0.0402	0.0343	Imputed
3p12.3	rs7627884	78455767	C	T	3.12 (2.62 - 3.73)	1.855e-36	0.1885	0.07083		0.1199	0.0359	0.0367	0.0343		0.1199	0.0359	0.0367	0.0343	Typed
3p12.3	rs9823412	78457646	T	C	1.26 (1.13 - 1.41)	5.331e-05	0.4723	0.4754		0.0224	0.4006	0.528	0.248		0.0224	0.4006	0.472	0.248	Imputed
3p12.3	rs6774325	78458727	G	A	1.26 (1.13 - 1.41)	5.331e-05	0.4723	0.4754		0.0224	0.4006	0.5192	0.248		0.0224	0.4006	0.4808	0.248	Imputed
3p12.3	rs17016040	78459918	G	T	3.14 (2.63 - 3.74)	1.503e-36	0.188	0.07058		0.1951	0.0387	0.0367	0.0356		0.1951	0.0387	0.0367	0.0356	Typed
3p12.3	rs7647185	78468807	T	C	1.26 (1.13 - 1.41)	5.331e-05	0.4723	0.4754		0.0224	0.4033	0.5227	0.248		0.0224	0.4033	0.4773	0.248	Typed
3p12.3	rs1512493	78477614	G	A	0.74 (0.65 - 0.85)	2.005e-05	0.1949	0.248		0.4065	0.2569	0.2972	0.3298		0.4065	0.2569	0.2972	0.3298	Typed
3p12.3	rs12233375	78483769	C	A	0.72 (0.63 - 0.83)	3.653e-06	0.1874	0.2454		0.0224	0.1326	0.2972	0.1319		0.0224	0.1326	0.2972	0.1319	Imputed
3p12.3	rs12233386	78485890	T	C	0.72 (0.62 - 0.82)	2.709e-06	0.189	0.2475		0.0224	0.1326	0.2972	0.1306		0.0224	0.1326	0.2972	0.1306	Typed
3p12.3	rs7650723	78503357	G	A	1.35 (1.20 - 1.51)	4.946e-07	0.3871	0.3193		0.6037	0.3066	0.3374	0.3905		0.3963	0.3066	0.3374	0.3905	Typed
3p12.3	rs12632302	78508892	G	T	1.95 (1.73 - 2.19)	1.924e-28	0.4462	0.291		0.126	0.4337	0.7552	0.3997		0.126	0.4337	0.2448	0.3997	Typed
3p12.3	rs9844076	78511284	C	T	1.96 (1.74 - 2.21)	1.101e-28	0.4445	0.2839		0.1199	0.4337	0.7552	0.3997		0.1199	0.4337	0.2448	0.3997	Imputed
3p12.3	rs4680987	78511515	G	A	1.96 (1.74 - 2.20)	9.419e-29	0.4468	0.2908		0.1199	0.4337	0.7552	0.3984		0.1199	0.4337	0.2448	0.3984	Typed
3p12.3	rs4266157	78519523	C	T	5.00 (4.17 - 5.99)	2.356e-68	0.2412	0.06088		0.3943	0.2762	0.0385	0.252		0.3943	0.2762	0.0385	0.252	Typed
3p12.3	rs62255759	78520009	A	T	4.92 (4.10 - 5.92)	1.094e-64	0.2318	0.05741		0.3943	0.2762	0.0402	0.252		0.3943	0.2762	0.0402	0.252	Imputed
3p12.3	rs62256660	78520194	G	A	3.81 (3.24 - 4.49)	1.008e-57	0.2583	0.08474		0.3943	0.279	0.0594	0.252		0.3943	0.279	0.0594	0.252	Typed
3p12.3	rs62256661	78520292	G	A	4.92 (4.10 - 5.92)	1.094e-64	0.2318	0.05741		0.3943	0.2762	0.0385	0.252		0.3943	0.2762	0.0385	0.252	Imputed
3p12.3	rs4578986	78520370	A	T	0.69 (0.61 - 0.77)	2.756e-10	0.3477	0.4369		0.0285	0.2928	0.4423	0.2744		0.0285	0.2928	0.4423	0.2744	Imputed
3p12.3	rs12714469	78520968	G	A	0.69 (0.61 - 0.77)	2.756e-10	0.3477	0.4369		0.0285	0.2956	0.4423	0.2744		0.0285	0.2956	0.4423	0.2744	Typed
3p12.3	rs4330230	78524001	C	T	5.00 (4.17 - 5.99)	2.356e-68	0.2412	0.06088		0.3943	0.2762	0.0385	0.252		0.3943	0.2762	0.0385	0.252	Typed
3p12.3	rs11927348	78526976	C	T	5.02 (4.19 - 6.02)	3.03e-68	0.2404	0.06023		0.3923	0.2762	0.0385	0.2533		0.3923	0.2762	0.0385	0.2533	Imputed
3p12.3	rs4446181	78527213	G	A	0.74 (0.64 - 0.86)	9.137e-05	0.1491	0.1926		0.0102	0.1298	0.1941	0.124		0.0102	0.1298	0.1941	0.124	Typed
3p12.3	rs13066384	78535374	A	G	5.14 (4.29 - 6.17)	7.756e-70	0.2417	0.05964		0.6585	0.2901	0.0385	0.2533		0.3415	0.2901	0.0385	0.2533	Typed
3p12.3	rs13061628	78542221	A	G	5.12 (4.27 - 6.14)	2.263e-69	0.2412	0.05964		0.6321	0.2983	0.0385	0.2533		0.3679	0.2983	0.0385	0.2533	Imputed
3p12.3	rs13089920	78552232	A	G	5.21 (4.34 - 6.25)	1.061e-70	0.2428	0.05939		0.4654	0.2818	0.0367	0.2546		0.4654	0.2818	0.0367	0.2546	Typed
3p12.3	rs1444481	78553323	A	G	5.14 (4.25 - 6.21)	2.459e-64	0.2225	0.05625		0.435	0.2818	0.0367	0.252		0.435	0.2818	0.0367	0.252	Imputed
3p12.3	rs11721300	78553501	G	T	1.94 (1.73 - 2.19)	2.691e-28	0.4578	0.295		0.0386	0.4337	0.7273	0.405		0.0386	0.4337	0.2727	0.405	Imputed
3p12.3	rs11713403	78553623	A	C	1.83 (1.63 - 2.07)	3.108e-23	0.437	0.2927		0.1301	0.4392	0.7273	0.4077		0.1301	0.4392	0.2727	0.4077	Imputed
3p12.3	rs6774445	78553872	G	A	5.14 (4.25 - 6.21)	2.459e-64	0.2225	0.05625		0.435	0.2818	0.0385	0.252		0.435	0.2818	0.0385	0.252	Imputed
3p12.3	rs9846994	78554152	A	T	1.95 (1.73 - 2.19)	1.836e-28	0.4579	0.295		0.0407	0.4337	0.7273	0.405		0.0407	0.4337	0.2727	0.405	Imputed
3p12.3	rs11709736	78555448	A	G	1.94 (1.73 - 2.18)	2.95e-28	0.4577	0.2948		0.0407	0.4337	0.7255	0.4077		0.0407	0.4337	0.2745	0.4077	Imputed
3p12.3	rs62256685	78556801	C	T	5.22 (4.30 - 6.35)	9.468e-62	0.2096	0.05276		0.1423	0.174	0.0367	0.0884		0.1423	0.174	0.0367	0.0884	Imputed
3p12.3	rs62256687	78557822	C	T	5.16 (4.24 - 6.30)	2.832e-59	0.2032	0.05141		0.1423	0.174	0.035	0.0884		0.1423	0.174	0.035	0.0884	Imputed
3p12.3	rs147517732	78558452	A	AT	5.33 (4.35 - 6.52)	2.818e-59	0.1988	0.04909		0.1423	0.1713	0.035	0.0884		0.1423	0.1713	0.035	0.0884	Imputed
3p12.3	rs12714470	78586909	G	C	1.90 (1.69 - 2.13)	1.065e-27	0.4599	0.3004		0.0386	0.4392	0.7255	0.4274		0.0386	0.4392	0.2745	0.4274	Imputed
3p12.3	rs9877216	78587898	C	T	1.89 (1.69 - 2.12)	1.164e-27	0.4622	0.3028		0.0386	0.442	0.7238	0.4301		0.0386	0.442	0.2762	0.4301	Imputed
3p12.3	rs2034167	78589535	A	G	1.95 (1.73 - 2.19)	5.204e-29	0.4579	0.297		0.0894	0.4503	0.7255	0.4288		0.0894	0.4503	0.2745	0.4288	Imputed
3p12.3	rs6548585	78589859	T	A	1.95 (1.73 - 2.19)	5.204e-29	0.4579	0.297		0.0894	0.4503	0.7255	0.4288		0.0894	0.4503	0.2745	0.4288	Imputed
3p12.3	rs6789918	78590131	T	C	1.95 (1.73 - 2.19)	1.243e-28	0.4563	0.2997		0.0894	0.4503	0.7255	0.4288		0.0894	0.4503	0.2745	0.4288	Typed
3p12.3	rs6789922	78590133	T	C	1.95 (1.73 - 2.19)	4.956e-29	0.4579	0.2969		0.0894	0.4475	0.7255	0.4288		0.0894	0.4475	0.2745	0.4288	Imputed
3p12.3	rs17366011	78590412	C	T	1.95 (1.74 - 2.19)	3.408e-29	0.4585	0.297		0.0366	0.4448	0.7255	0.4274		0.0366	0.4448	0.2745	0.4274	Imputed
3p12.3	rs11711781	78591123	T	C	1.95 (1.74 - 2.19)	3.408e-29	0.4585	0.297		0.0366	0.4448	0.7255	0.4274		0.0366	0.4448	0.2745	0.4274	Imputed
3p12.3	rs34331490	78591848	G	GA	1.95 (1.73 - 2.19)	5.204e-29	0.4579	0.297		0.0894	0.4503	0.7238	0.4288		0.0894	0.4503	0.2762	0.4288	Imputed
3p12.3	rs4680939	78592839	A	G	1.88 (1.67 - 2.12)	5.635e-26	0.4375	0.2877		0.4878	0.5331	0.7255	0.5554		0.4878	0.4669	0.2745	0.4446	Imputed
3p12.3	rs10511127	78594711	C	A	5.17 (4.30 - 6.21)	5.253e-69	0.2372	0.05765		0.374	0.7707	0.965	0.8668		0.374	0.2293	0.035	0.1332	Imputed
3p12.3	rs9876636	78594819	A	G	5.18 (4.31 - 6.23)	3.31e-69	0.2375	0.05765		0.6565	0.7928	0.965	0.8694		0.3435	0.2072	0.035	0.1306	Typed
3p12.3	rs9876667	78594882	A	G	5.17 (4.30 - 6.21)	5.253e-69	0.2372	0.05765		0.6565	0.7928	0.965	0.8694		0.3435	0.2072	0.035	0.1306	Imputed
3p12.3	rs4401330	78595335	A	G	5.18 (4.31 - 6.23)	3.31e-69	0.2375	0.05765		0.311	0.7652	0.965	0.8668		0.311	0.2348	0.035	0.1332	Typed
3p12.3	rs728199	78596931	A	G	0.64 (0.57 - 0.72)	1.363e-14	0.3914	0.4955		0.0244	0.2956	0.5367	0.2744		0.0244	0.2956	0.4633	0.2744	Typed
3p12.3	rs2312577	78598022	G	A	5.18 (4.31 - 6.23)	3.31e-69	0.2375	0.05765		0.3496	0.7707	0.965	0.8668		0.3496	0.2293	0.035	0.1332	Typed
3p12.3	rs1373524	78598282	G	T	4.61 (3.77 - 5.63)	5.497e-50	0.1906	0.05003		0.622	0.7928	0.965	0.8694		0.378	0.2072	0.035	0.1306	Imputed
3p12.3	rs11357478	78598578	AT	A	4.61 (3.77 - 5.63)	5.497e-50	0.1906	0.05003		0.622	0.7928	0.965	0.8681		0.378	0.2072	0.035	0.1319	Imputed
3p12.3	rs13084816	78598694	C	A	4.74 (3.90 - 5.78)	5.177e-54	0.2025	0.05093		0.5935	0.7901	0.965	0.8681		0.4065	0.2099	0.035	0.1319	Imputed
3p12.3	rs63508561	78599599	A	T	5.21 (4.34 - 6.27)	4.104e-69	0.2364	0.05721		0.3516	0.7707	0.965	0.8654		0.3516	0.2293	0.035	0.1346	Imputed
3p12.3	rs4680998	78599832	A	T	5.21 (4.34 - 6.27)	4.104e-69	0.2364	0.05721		0.3516	0.7707	0.965	0.8641		0.3516	0.2293	0.035	0.1359	Imputed
3p12.3	rs1444472	78600898	C	T	5.03 (4.18 - 6.06)	4.825e-65	0.229	0.05655		0.6321	0.221	0.035	0.1372		0.3679	0.221	0.035	0.1372	Imputed
3p12.3	rs13071898	78603549	A	G	5.21 (4.34 - 6.27)	4.104e-69	0.2364	0.05721		0.3476	0.7735	0.9633	0.8641		0.3476	0.2265	0.0367	0.1359	Imputed
3p12.3	rs9682630	78604287	G	A	5.21 (4.34 - 6.27)	4.104e-69	0.2364	0.05721		0.3496	0.7762	0.965	0.8641		0.3496	0.2238	0.035	0.1359	Imputed
3p12.3	rs147642420	78608198	T	TA	2.65 (2.24 - 3.14)	8.331e-30	0.2005	0.08741		0.1728	0.0746	0.0542	0.0831		0.1728	0.0746	0.0542	0.0831	Imputed
3p12.3	rs13083642	78608901	A	G	0.76 (0.67 - 0.85)	2.551e-06	0.3382	0.4034		0.1118	0.2155	0.4056	0.2375		0.1118	0.2155	0.4056	0.2375	Imputed
3p12.3	rs9682532	78609963	T	C	0.76 (0.68 - 0.85)	3.838e-06	0.3392	0.4026		0.1016	0.2155	0.4056	0.2375		0.1016	0.2155	0.4056	0.2375	Typed
3p12.3	rs201263183	78610612	C	CT	2.51 (2.13 - 2.96)	4.22e-28	0.206	0.09626		0.1646	0.0746	0.0542	0.0858		0.1646	0.0746	0.0542	0.0858	Imputed
3p12.3	rs11716795	78614378	G	A	0.76 (0.68 - 0.86)	6.691e-06	0.3104	0.3705		0.1118	0.2155	0.3514	0.2375		0.1118	0.2155	0.3514	0.2375	Typed
3p12.3	rs11709027	78614705	A	C	0.76 (0.68 - 0.86)	6.931e-06	0.3104	0.3705		0.1118	0.2155	0.3514	0.2375		0.1118	0.2155	0.3514	0.2375	Imputed
3p12.3	rs6801989	78615037	A	G	2.66 (2.26 - 3.14)	6.411e-31	0.2013	0.08723		0.6585	0.9061	0.9301	0.8971		0.3415	0.0939	0.0699	0.1029	Typed
3p12.3	rs17016341	78617646	C	T	2.70 (2.28 - 3.19)	4.206e-31	0.1986	0.08524		0.1626	0.0746	0.0542	0.0871		0.1626	0.0746	0.0542	0.0871	Typed
3p12.3	rs11127626	78620213	G	A	1.47 (1.30 - 1.66)	3.414e-10	0.3617	0.2764		0.3354	0.4696	0.7535	0.4815		0.3354	0.4696	0.2465	0.4815	Imputed
3p12.3	rs11127627	78620239	G	A	1.48 (1.32 - 1.67)	1.029e-10	0.3674	0.2808		0.2907	0.4669	0.743	0.4829		0.2907	0.4669	0.257	0.4829	Typed
3p12.3	rs7622936	78624672	G	A	1.47 (1.31 - 1.66)	2.667e-10	0.3646	0.2792		0.3354	0.4696	0.7535	0.4829		0.3354	0.4696	0.2465	0.4829	Imputed
3p12.3	rs1507424	78626222	C	A	2.35 (1.96 - 2.82)	2.498e-20	0.1507	0.06909		0.6585	0.8812	0.9406	0.8905		0.3415	0.1188	0.0594	0.1095	Typed
3p12.3	rs1992628	78626807	C	T	1.45 (1.29 - 1.64)	1.494e-09	0.3466	0.2664		0.3435	0.4696	0.7535	0.4829		0.3435	0.4696	0.2465	0.4829	Imputed
3p12.3	rs1992627	78626820	G	A	1.45 (1.29 - 1.64)	1.494e-09	0.3466	0.2664		0.3435	0.4696	0.7535	0.4829		0.3435	0.4696	0.2465	0.4829	Typed
3p12.3	rs9880918	78628513	G	A	1.48 (1.31 - 1.67)	1.589e-10	0.3658	0.2803		0.5406	0.5111	0.2413	0.5053		0.4593	0.4889	0.2413	0.4947	Typed
3p12.3	rs1899891	78628894	A	G	0.75 (0.66 - 0.84)	9.729e-07	0.3482	0.4155		0.8069	0.779	0.5839	0.7889		0.1931	0.221	0.4161	0.2111	Imputed
3p12.3	rs1899890	78628987	C	T	0.75 (0.66 - 0.84)	9.729e-07	0.3482	0.4155		0.8069	0.779	0.5839	0.7889		0.1931	0.221	0.4161	0.2111	Imputed
3p12.3	rs1899889	78629294	A	C	0.75 (0.66 - 0.84)	9.729e-07	0.3482	0.4155		0.8069	0.779	0.5839	0.7889		0.1931	0.221	0.4161	0.2111	Imputed
3p12.3	rs6548589	78629833	C	A	0.75 (0.66 - 0.84)	1.107e-06	0.3514	0.4172		0.8049	0.779	0.5839	0.7889		0.1951	0.221	0.4161	0.2111	Typed
3p12.3	rs6807667	78640492	T	C	0.72 (0.64 - 0.81)	4.613e-08	0.3568	0.4312		0.8171	0.779	0.5699	0.7902		0.1829	0.221	0.4301	0.2098	Typed
3p12.3	rs11706918	78643050	A	G	0.72 (0.64 - 0.81)	5.05e-08	0.3552	0.4292		0.1037	0.2044	0.4161	0.1979		0.1037	0.2044	0.4161	0.1979	Typed
3p12.3	rs13070644	78643634	C	T	0.72 (0.64 - 0.81)	5.269e-08	0.3552	0.4291		0.1037	0.2044	0.4161	0.1979		0.1037	0.2044	0.4161	0.1979	Imputed
3p12.3	rs13071053	78643883	C	T	0.72 (0.64 - 0.81)	6.14e-08	0.3552	0.4286		0.0203	0.1989	0.4161	0.1979		0.0203	0.1989	0.4161	0.1979	Imputed
3p12.3	rs7626143	78646942	T	G	0.73 (0.65 - 0.82)	1.895e-07	0.3663	0.4371		0.0203	0.1989	0.4213	0.1992		0.0203	0.1989	0.4213	0.1992	Typed
3p12.3	rs1507417	78650645	A	G	0.72 (0.64 - 0.81)	6.53e-08	0.3632	0.4365		0.1077	0.2044	0.4231	0.1992		0.1077	0.2044	0.4231	0.1992	Imputed
3p12.3	rs1507418	78651132	T	C	0.73 (0.65 - 0.82)	7.06e-08	0.3632	0.4363		0.0569	0.1989	0.4231	0.1992		0.0569	0.1989	0.4231	0.1992	Imputed
3p12.3	rs3773190	78654924	C	T	1.31 (1.17 - 1.47)	3.696e-06	0.4329	0.3703		0.3821	0.6133	0.5962	0.6055		0.3821	0.3867	0.4038	0.3945	Typed
3p12.3	rs9819719	78657531	T	C	1.33 (1.19 - 1.49)	1.282e-06	0.4281	0.3636		0.0549	0.6022	0.6084	0.5923		0.0549	0.3978	0.3916	0.4077	Typed
3p12.3	rs1027832	78663956	G	A	1.32 (1.18 - 1.49)	1.784e-06	0.3855	0.3211		0.1443	0.5055	0.3164	0.4354		0.1443	0.4945	0.3164	0.4354	Typed
3p12.3	rs7625555	78676405	T	C	1.31 (1.16 - 1.47)	8.577e-06	0.3903	0.3295		0.6504	0.4945	0.7045	0.5158		0.3496	0.4945	0.2955	0.4842	Typed
3p12.3	rs7614084	78676422	G	A	1.29 (1.15 - 1.46)	2.946e-05	0.3493	0.2942		0.2683	0.4641	0.2605	0.4129		0.2683	0.4641	0.2605	0.4129	Typed
3p12.3	rs6548591	78677096	A	G	1.31 (1.17 - 1.48)	6.949e-06	0.3856	0.3222		0.5813	0.4945	0.7045	0.5145		0.4187	0.4945	0.2955	0.4855	Imputed
3p12.3	rs1507410	78677661	C	A	1.27 (1.13 - 1.44)	9.825e-05	0.3317	0.2799		0.2033	0.4586	0.2605	0.4129		0.2033	0.4586	0.2605	0.4129	Imputed
3p12.3	rs4681006	78678196	A	G	1.31 (1.17 - 1.48)	5.162e-06	0.3924	0.3303		0.5366	0.4945	0.7045	0.5132		0.4634	0.4945	0.2955	0.4868	Typed
3p12.3	rs200110075	78678450	T	TTC	1.31 (1.17 - 1.48)	5.533e-06	0.3897	0.3264		0.5325	0.4917	0.701	0.5106		0.4675	0.4917	0.299	0.4894	Imputed
3p12.3	rs34832716	78678451	T	TC	1.31 (1.17 - 1.48)	5.917e-06	0.3896	0.3264		0.5447	0.4917	0.701	0.5106		0.4553	0.4917	0.299	0.4894	Imputed
3p12.3	rs1605434	78679007	G	C	1.30 (1.16 - 1.47)	1.617e-05	0.3796	0.3194		0.5854	0.4945	0.7028	0.5145		0.4146	0.4945	0.2972	0.4855	Imputed
3p12.3	rs2684375	78693266	G	T	1.31 (1.16 - 1.49)	2.908e-05	0.2854	0.2336		0.0366	0.4641	0.2255	0.4868		0.0366	0.4641	0.2255	0.4868	Typed
3p12.3	rs73108203	78695185	A	G	1.41 (1.19 - 1.67)	6.211e-05	0.1443	0.1071		0.0163	0.1492	0.0804	0.1939		0.0163	0.1492	0.0804	0.1939	Typed
4q21.1	rs3923380	77468594	C	A	0.75 (0.67 - 0.84)	1.044e-06	0.3685	0.4394		0.4553	0.7431	0.6049	0.5251		0.4553	0.2569	0.3951	0.4749	Typed
4q21.1	rs4380545	77484202	C	A	0.78 (0.69 - 0.88)	8.496e-05	0.2737	0.3258		0.1443	0.1326	0.2745	0.1438		0.1443	0.1326	0.2745	0.1438	Typed
4q21.1	rs57756059	77500796	A	G	0.78 (0.70 - 0.88)	2.14e-05	0.4558	0.4826		0.6138	0.5691	0.507	0.5752		0.3862	0.4309	0.493	0.4248	Typed
4q21.1	rs4859453	77515370	G	A	0.80 (0.71 - 0.89)	6.901e-05	0.3978	0.4538		0.4878	0.2624	0.4231	0.2071		0.4878	0.2624	0.4231	0.2071	Typed
10p14	rs11255682	8445930	T	A	0.78 (0.68 - 0.88)	7.427e-05	0.2503	0.2937		0.0589	0.1298	0.2885	0.062		0.0589	0.1298	0.2885	0.062	Typed
10p14	rs2152963	8447916	G	A	1.38 (1.23 - 1.54)	1.922e-08	0.4531	0.4717		0.1504	0.4586	0.5577	0.5119		0.1504	0.4586	0.4423	0.4881	Typed
10p14	rs1002654	8448752	G	A	0.75 (0.67 - 0.84)	7.82e-07	0.3908	0.4503		0.1728	0.3812	0.4318	0.4301		0.1728	0.3812	0.4318	0.4301	Typed
10p14	rs10905358	8449828	G	A	0.71 (0.64 - 0.80)	1.234e-08	0.3339	0.4038		0.1199	0.326	0.3934	0.3285		0.1199	0.326	0.3934	0.3285	Typed
10p14	rs10905359	8449891	C	A	0.71 (0.63 - 0.80)	5.848e-09	0.3307	0.4016		0.1382	0.3646	0.3899	0.3826		0.1382	0.3646	0.3899	0.3826	Typed
10p13	rs12218115	13791188	C	T	0.78 (0.69 - 0.87)	2.745e-05	0.3083	0.3646		0.3659	0.232	0.3636	0.2269		0.3659	0.232	0.3636	0.2269	Typed
10p13	rs4750407	13795471	A	G	1.32 (1.17 - 1.48)	3.261e-06	0.361	0.298		0.1098	0.2735	0.3199	0.2665		0.1098	0.2735	0.3199	0.2665	Typed
10p13	rs17153925	13797853	T	C	1.47 (1.24 - 1.75)	1.007e-05	0.1315	0.08946		0.002	0.0276	0.0927	0.0079		0.002	0.0276	0.0927	0.0079	Typed
10p13	rs4570478	13798200	C	T	0.78 (0.69 - 0.88)	7.643e-05	0.2705	0.3196		0.5041	0.2514	0.3252	0.2361		0.4959	0.2514	0.3252	0.2361	Typed
10p13	rs8181337	13808605	G	A	0.78 (0.69 - 0.88)	3.455e-05	0.3088	0.3638		0.2134	0.232	0.3601	0.2454		0.2134	0.232	0.3601	0.2454	Typed
10p13	rs80155276	13809548	A	G	1.44 (1.20 - 1.72)	6.923e-05	0.1203	0.084		0.0224	0.0304	0.0874	0.0079		0.0224	0.0304	0.0874	0.0079	Typed
10p13	rs78530588	13810070	G	A	1.46 (1.21 - 1.76)	7.501e-05	0.1138	0.07844		0.002	0.0331	0.0874	0.0079		0.002	0.0331	0.0874	0.0079	Imputed
11q13.3	rs10908221	69606310	T	C	1.27 (1.13 - 1.42)	6.172e-05	0.3829	0.3288		0.1809	0.3011	0.3199	0.1398		0.1809	0.3011	0.3199	0.1398	Typed
11q13.3	rs10796851	69606521	C	T	1.27 (1.13 - 1.43)	4.757e-05	0.3816	0.3253		0.1809	0.2983	0.3182	0.1398		0.1809	0.2983	0.3182	0.1398	Imputed
11q13.3	rs11263596	69637967	G	T	1.28 (1.14 - 1.44)	3.959e-05	0.36	0.3047		0.2581	0.2983	0.2955	0.0607		0.2581	0.2983	0.2955	0.0607	Typed
11q13.3	rs11263599	69641621	C	A	1.35 (1.20 - 1.51)	4.857e-07	0.3738	0.3062		0.3232	0.1961	0.3147	0.1834		0.3232	0.1961	0.3147	0.1834	Typed
11q13.3	rs3933410	69642246	A	C	1.34 (1.20 - 1.51)	6.335e-07	0.3743	0.3072		0.2622	0.1906	0.3147	0.1807		0.2622	0.1906	0.3147	0.1807	Typed
11q13.3	rs10908232	69647942	G	A	1.37 (1.21 - 1.55)	3.605e-07	0.3184	0.2522		0.2581	0.1713	0.2815	0.0699		0.2581	0.1713	0.2815	0.0699	Typed
11q13.3	rs58056778	69650253	C	T	1.37 (1.22 - 1.55)	3.067e-07	0.3134	0.2461		0.2561	0.1713	0.2867	0.0712		0.2561	0.1713	0.2867	0.0712	Imputed
11q13.3	rs11263613	69661334	G	A	1.71 (1.47 - 2.00)	7.426e-12	0.1869	0.1168		0.0305	0.0718	0.1276	0.0264		0.0305	0.0718	0.1276	0.0264	Typed
11q13.3	rs7936223	69677254	C	A	0.79 (0.70 - 0.88)	4.925e-05	0.3518	0.4095		0.0955	0.1961	0.4003	0.2955		0.0955	0.1961	0.4003	0.2955	Imputed
11q13.3	rs11263619	69677857	A	G	1.42 (1.26 - 1.60)	1.935e-08	0.3243	0.2517		0.2358	0.163	0.2727	0.0923		0.2358	0.163	0.2727	0.0923	Imputed
11q13.3	rs7480274	69678875	G	A	1.43 (1.26 - 1.62)	1.699e-08	0.3309	0.2559		0.3862	0.1768	0.2692	0.0937		0.3862	0.1768	0.2692	0.0937	Imputed
11q13.3	rs12420414	69679342	G	A	0.73 (0.64 - 0.83)	2.022e-06	0.2167	0.2766		0.0894	0.2044	0.2972	0.31		0.0894	0.2044	0.2972	0.31	Typed
11q13.3	rs11263621	69681843	C	T	1.44 (1.28 - 1.62)	2.981e-09	0.3376	0.2602		0.2236	0.1657	0.2832	0.095		0.2236	0.1657	0.2832	0.095	Typed
11q13.3	rs10732958	69684026	G	A	1.32 (1.17 - 1.48)	3.723e-06	0.3781	0.3154		0.3862	0.605	0.6643	0.5831		0.3862	0.395	0.3357	0.4169	Typed
11q13.3	rs7481015	69684520	C	T	0.73 (0.65 - 0.82)	3.122e-08	0.3898	0.4699		0.3313	0.453	0.542	0.2427		0.3313	0.453	0.458	0.2427	Typed
11q13.3	rs7394463	69685645	A	G	1.42 (1.25 - 1.60)	1.707e-08	0.3291	0.2557		0.2236	0.163	0.278	0.095		0.2236	0.163	0.278	0.095	Typed
11q13.3	rs10796864	69688098	G	A	0.71 (0.62 - 0.81)	4.157e-07	0.2183	0.2813		0.0346	0.2431	0.2937	0.3681		0.0346	0.2431	0.2937	0.3681	Typed
13q22.1	rs78860252	74136100	G	A	2.39 (1.75 - 3.25)	3.435e-08	0.06624	0.04231		0.0122	0.1105	0.042	0.058		0.0122	0.1105	0.042	0.058	Imputed
13q22.1	rs79181830	74136419	C	A	2.36 (1.74 - 3.21)	4.116e-08	0.06763	0.04349		0.1016	0.1133	0.042	0.0567		0.1016	0.1133	0.042	0.0567	Typed
13q22.1	rs79569320	74138587	TG	T	2.44 (1.80 - 3.31)	1.028e-08	0.06913	0.04289		0.1402	0.058	0.0455	0.0396		0.1402	0.058	0.0455	0.0396	Imputed
13q22.1	rs17090299	74144720	T	G	2.43 (1.79 - 3.29)	1.237e-08	0.06913	0.04312		0.1382	0.0552	0.0455	0.0435		0.1382	0.0552	0.0455	0.0435	Imputed
13q22.1	rs74094399	74145732	T	C	2.42 (1.80 - 3.26)	6.068e-09	0.07242	0.04573		0.1768	0.0608	0.0455	0.0435		0.1768	0.0608	0.0455	0.0435	Typed
13q22.1	rs7986825	74153508	T	G	2.40 (1.78 - 3.23)	8.5e-09	0.07242	0.04622		0.2703	0.1354	0.0455	0.1003		0.2703	0.1354	0.0455	0.1003	Typed
13q22.1	rs73523090	74154902	A	C	2.51 (1.85 - 3.41)	4.114e-09	0.06891	0.04148		0.1789	0.0608	0.0455	0.0422		0.1789	0.0608	0.0455	0.0422	Imputed
13q22.1	rs17090300	74157451	G	A	2.42 (1.80 - 3.26)	6.068e-09	0.07242	0.04573		0.1402	0.058	0.0455	0.0435		0.1402	0.058	0.0455	0.0435	Typed
13q22.1	rs17090302	74161876	A	G	2.41 (1.79 - 3.25)	7.076e-09	0.07242	0.04597		0.1402	0.058	0.0455	0.0435		0.1402	0.058	0.0455	0.0435	Typed
13q22.1	rs17090310	74183486	T	C	2.22 (1.65 - 2.98)	1.418e-07	0.06816	0.04896		0.1321	0.0525	0.0472	0.0462		0.1321	0.0525	0.0472	0.0462	Typed
13q22.1	rs17217463	74206344	C	A	1.81 (1.37 - 2.39)	2.438e-05	0.08466	0.0666		0.0203	0.0773	0.0524	0.0739		0.0203	0.0773	0.0524	0.0739	Typed
13q22.3	rs9565365	78308794	A	G	0.74 (0.64 - 0.85)	3.427e-05	0.1683	0.2122		0.0122	0.0028	0.2098	0.0053		0.0122	0.0028	0.2098	0.0053	Typed
13q22.3	rs9574113	78418131	A	G	0.73 (0.64 - 0.84)	4.135e-06	0.213	0.2659		0.2175	0.4724	0.2413	0.5501		0.2175	0.4724	0.2413	0.4499	Typed
13q22.3	rs1924923	78460947	A	G	0.77 (0.68 - 0.86)	1.007e-05	0.3268	0.3817		0.5061	0.5663	0.3864	0.653		0.4939	0.4337	0.3864	0.347	Imputed
13q22.3	rs1924922	78461133	A	G	0.77 (0.68 - 0.86)	8.535e-06	0.3269	0.3822		0.5102	0.5635	0.3864	0.653		0.4898	0.4365	0.3864	0.347	Typed
13q22.3	rs5351	78475313	T	C	0.77 (0.68 - 0.86)	8.481e-06	0.319	0.3738		0.5732	0.5608	0.3829	0.653		0.4268	0.4392	0.3829	0.347	Typed
13q22.3	rs8000166	78500814	T	G	0.79 (0.70 - 0.89)	9.132e-05	0.3061	0.3533		0.3679	0.5359	0.3776	0.6583		0.3679	0.4641	0.3776	0.3417	Imputed
13q22.3	rs6563024	78500823	T	C	0.79 (0.70 - 0.89)	9.132e-05	0.3061	0.3533		0.3679	0.5359	0.3776	0.6583		0.3679	0.4641	0.3776	0.3417	Imputed
13q22.3	rs9544643	78515670	G	A	0.78 (0.69 - 0.88)	6.195e-05	0.3056	0.3543		0.3598	0.5304	0.3811	0.661		0.3598	0.4696	0.3811	0.3391	Imputed
13q22.3	rs55751548	78516923	AAAG	A	0.79 (0.70 - 0.89)	8.854e-05	0.3095	0.3563		0.4045	0.5691	0.3706	0.7124		0.4045	0.4309	0.3706	0.2876	Imputed
13q22.3	rs201724879	78516927	AAGC	A	0.79 (0.70 - 0.89)	8.854e-05	0.3095	0.3563		0.4045	0.5663	0.3706	0.7111		0.4045	0.4337	0.3706	0.2889	Imputed
13q22.3	rs1819437	78580297	G	A	0.79 (0.70 - 0.89)	7.356e-05	0.3226	0.3735		0.6626	0.5912	0.4003	0.7348		0.3374	0.4088	0.4003	0.2652	Imputed
13q22.3	rs7986312	78584793	T	G	0.79 (0.70 - 0.89)	7.044e-05	0.3226	0.3737		0.6585	0.5939	0.4021	0.7361		0.3415	0.4061	0.4021	0.2639	Imputed
13q22.3	rs75710920	78633974	T	G	0.79 (0.70 - 0.89)	7.095e-05	0.3456	0.3944		0.1484	0.2762	0.5892	0.161		0.1484	0.2762	0.4108	0.161	Typed
13q22.3	rs79779880	78634833	G	A	0.79 (0.70 - 0.89)	7.242e-05	0.3451	0.394		0.1484	0.2762	0.5892	0.161		0.1484	0.2762	0.4108	0.161	Imputed
13q22.3	rs2329058	78635394	C	T	0.79 (0.70 - 0.89)	9.216e-05	0.3063	0.3539		0.4573	0.5276	0.3584	0.6425		0.4573	0.4724	0.3584	0.3575	Imputed
14q22.1	rs3825594	52507206	G	A	0.79 (0.70 - 0.88)	2.534e-05	0.4377	0.4963		0.3516	0.3867	0.521	0.1913		0.3516	0.3867	0.479	0.1913	Typed
14q22.1	rs10137158	52509858	C	T	0.79 (0.71 - 0.88)	3.621e-05	0.4393	0.4968		0.4268	0.4227	0.5227	0.2467		0.4268	0.4227	0.4773	0.2467	Typed
14q22.1	rs10137154	52509887	A	G	0.79 (0.71 - 0.88)	3.621e-05	0.4393	0.4968		0.4268	0.4227	0.5227	0.2467		0.4268	0.4227	0.4773	0.2467	Imputed
14q22.1	rs10145619	52510091	G	T	0.79 (0.71 - 0.89)	5.325e-05	0.4371	0.4958		0.4268	0.4227	0.521	0.2467		0.4268	0.4227	0.479	0.2467	Imputed
14q22.1	rs1390968	52517629	A	G	0.80 (0.71 - 0.89)	8.64e-05	0.4223	0.4776		0.5305	0.5801	0.4878	0.7744		0.4695	0.4199	0.4878	0.2256	Typed
14q22.1	rs2101919	52520368	C	T	0.79 (0.71 - 0.88)	3.694e-05	0.442	0.4998		0.4533	0.5663	0.4598	0.7599		0.4533	0.4337	0.4598	0.2401	Typed
14q22.1	rs1540702	52521436	A	G	0.79 (0.71 - 0.89)	4.687e-05	0.4399	0.4992		0.498	0.5663	0.4598	0.7599		0.498	0.4337	0.4598	0.2401	Imputed
14q22.1	rs1540700	52521773	G	A	0.79 (0.71 - 0.89)	5.342e-05	0.4424	0.4987		0.4533	0.5663	0.4598	0.7599		0.4533	0.4337	0.4598	0.2401	Imputed
14q22.1	rs17124972	52521893	A	G	0.80 (0.71 - 0.89)	6.474e-05	0.4223	0.4789		0.3374	0.337	0.5175	0.157		0.3374	0.337	0.4825	0.157	Typed
14q22.1	rs2029974	52522095	C	T	0.79 (0.71 - 0.89)	4.734e-05	0.4424	0.4984		0.4533	0.5663	0.4598	0.7599		0.4533	0.4337	0.4598	0.2401	Imputed
14q22.1	rs2013404	52523496	C	T	0.80 (0.71 - 0.89)	6.857e-05	0.4189	0.4757		0.2073	0.2983	0.5157	0.1016		0.2073	0.2983	0.4843	0.1016	Imputed
14q22.1	rs1032578	52523900	C	T	0.80 (0.71 - 0.89)	8.667e-05	0.4149	0.4709		0.2114	0.2265	0.5157	0.1003		0.2114	0.2265	0.4843	0.1003	Imputed
14q22.1	rs199565950	52527097	AG	A	1.33 (1.19 - 1.49)	6.91e-07	0.4599	0.4728		0.4756	0.3039	0.5455	0.1504		0.4756	0.3039	0.4545	0.1504	Imputed
14q22.1	rs754423	52527187	C	T	1.34 (1.20 - 1.50)	3.405e-07	0.4643	0.4667		0.5732	0.384	0.5472	0.2243		0.4268	0.384	0.4528	0.2243	Typed
14q22.1	rs931627	52528648	C	T	0.76 (0.68 - 0.86)	2.741e-06	0.4121	0.4771		0.3028	0.2348	0.5017	0.1042		0.3028	0.2348	0.4983	0.1042	Typed
14q22.1	rs17124984	52529196	G	T	1.35 (1.21 - 1.52)	2.373e-07	0.4636	0.4655		0.5224	0.3011	0.5507	0.153		0.4776	0.3011	0.4493	0.153	Imputed
14q22.1	rs7148490	52529547	T	G	1.35 (1.20 - 1.51)	3.855e-07	0.4661	0.4639		0.4939	0.3785	0.5524	0.2243		0.4939	0.3785	0.4476	0.2243	Imputed
14q22.1	rs1390964	52529923	T	C	0.78 (0.69 - 0.87)	1.449e-05	0.4188	0.4794		0.4207	0.232	0.5105	0.1055		0.4207	0.232	0.4895	0.1055	Imputed
14q22.1	rs1390965	52529984	T	C	0.78 (0.69 - 0.87)	1.159e-05	0.4188	0.4801		0.4207	0.2348	0.5105	0.1069		0.4207	0.2348	0.4895	0.1069	Imputed
14q22.1	rs1390966	52530282	A	C	0.77 (0.69 - 0.87)	9.975e-06	0.418	0.4796		0.3028	0.2293	0.5105	0.1055		0.3028	0.2293	0.4895	0.1055	Imputed
14q22.1	rs10130626	52530543	G	C	0.77 (0.69 - 0.86)	7.986e-06	0.4184	0.4812		0.2622	0.2293	0.5105	0.1055		0.2622	0.2293	0.4895	0.1055	Imputed
14q22.1	rs61063929	52543587	G	A	0.79 (0.71 - 0.89)	4.987e-05	0.4093	0.4674		0.126	0.2403	0.4965	0.0976		0.126	0.2403	0.4965	0.0976	Imputed
14q22.1	rs1998093	52563297	G	T	0.80 (0.72 - 0.90)	9.309e-05	0.429	0.4848		0.5427	0.6354	0.4913	0.8325		0.4573	0.3646	0.4913	0.1675	Imputed
15q24.1	rs8026319	74682051	C	T	1.26 (1.13 - 1.41)	6.204e-05	0.418	0.3591		0.6565	0.2762	0.6171	0.2441		0.3435	0.2762	0.3829	0.2441	Typed
15q24.1	rs11857558	74713300	T	C	1.37 (1.22 - 1.53)	6.786e-08	0.4617	0.4558		0.5935	0.4116	0.5542	0.1504		0.4065	0.4116	0.4458	0.1504	Typed
15q24.1	rs11854025	74713353	G	A	1.36 (1.22 - 1.53)	8.799e-08	0.4608	0.4566		0.5915	0.4116	0.5455	0.1504		0.4085	0.4116	0.4545	0.1504	Imputed
15q24.1	rs8036616	74716761	G	A	0.71 (0.63 - 0.80)	1.672e-08	0.328	0.412		0.0589	0.3149	0.3986	0.0778		0.0589	0.3149	0.3986	0.0778	Typed
15q24.1	rs4887145	74718366	C	T	0.71 (0.63 - 0.80)	1.516e-08	0.3267	0.4116		0.0589	0.3149	0.4003	0.0778		0.0589	0.3149	0.4003	0.0778	Imputed
15q24.1	rs1992145	74723644	G	A	0.71 (0.63 - 0.79)	5.098e-09	0.3525	0.4399		0.128	0.6022	0.4231	0.5435		0.128	0.3978	0.4231	0.4565	Typed
15q24.1	rs4887151	74737467	C	G	0.67 (0.60 - 0.75)	3.786e-12	0.4023	0.4907		0.4492	0.3895	0.5157	0.124		0.4492	0.3895	0.4843	0.124	Imputed
15q24.1	rs1030889	74737949	C	A	1.39 (1.24 - 1.56)	1.007e-08	0.4718	0.4416		0	0.0718	0.4458	0.1029		0	0.0718	0.4458	0.1029	Typed
15q24.1	rs11854461	74739741	T	C	0.67 (0.60 - 0.75)	4.021e-12	0.4036	0.4906		0.4634	0.3923	0.5157	0.1253		0.4634	0.3923	0.4843	0.1253	Typed
15q24.1	rs2289188	74742468	A	G	0.67 (0.59 - 0.75)	3.184e-12	0.4025	0.4905		0.4533	0.3895	0.5157	0.1227		0.4533	0.3895	0.4843	0.1227	Imputed
15q24.1	rs6495101	74742752	T	A	0.67 (0.59 - 0.75)	3.144e-12	0.4025	0.4905		0.4533	0.3923	0.5157	0.124		0.4533	0.3923	0.4843	0.124	Imputed
15q24.1	rs2289187	74744399	C	T	0.67 (0.60 - 0.75)	4.021e-12	0.4036	0.4906		0.3638	0.3785	0.5157	0.1227		0.3638	0.3785	0.4843	0.1227	Typed
15q24.1	rs11072489	74789404	G	A	0.74 (0.65 - 0.84)	1.331e-06	0.2726	0.3415		0.3374	0.337	0.3549	0.0778		0.3374	0.337	0.3549	0.0778	Typed
15q24.1	rs6495112	74832798	A	C	0.72 (0.64 - 0.81)	6.03e-08	0.3168	0.3974		0.2744	0.3204	0.3899	0.0937		0.2744	0.3204	0.3899	0.0937	Typed
15q24.1	rs7175512	74832981	G	T	0.72 (0.64 - 0.81)	4.389e-08	0.3161	0.3974		0.2744	0.3204	0.3916	0.0937		0.2744	0.3204	0.3916	0.0937	Imputed
15q24.1	rs8029215	74853488	A	G	0.66 (0.59 - 0.74)	1.612e-12	0.4	0.4893		0.3984	0.3785	0.5157	0.1214		0.3984	0.3785	0.4843	0.1214	Imputed
15q24.1	rs8023865	74853604	G	A	0.66 (0.59 - 0.74)	1.465e-12	0.3993	0.4892		0.4472	0.3895	0.5157	0.124		0.4472	0.3895	0.4843	0.124	Imputed
15q24.1	rs59665282	74864568	T	C	0.70 (0.62 - 0.78)	2.916e-09	0.3029	0.3936		0.2663	0.3204	0.3881	0.0884		0.2663	0.3204	0.3881	0.0884	Imputed
15q24.1	rs10459601	74865409	G	A	0.71 (0.63 - 0.80)	1.086e-08	0.3131	0.3979		0.2785	0.3204	0.3881	0.0937		0.2785	0.3204	0.3881	0.0937	Typed
15q24.1	rs10459648	74865440	C	T	0.67 (0.59 - 0.75)	2.497e-12	0.4036	0.4896		0.4024	0.3785	0.5157	0.1214		0.4024	0.3785	0.4843	0.1214	Typed
15q24.1	rs7497036	74873679	A	G	0.71 (0.63 - 0.80)	1.253e-08	0.3136	0.3981		0.063	0.3177	0.3881	0.0884		0.063	0.3177	0.3881	0.0884	Typed
15q24.1	rs11072494	74889163	C	T	0.67 (0.60 - 0.75)	3.621e-12	0.4026	0.4913		0.3476	0.3729	0.514	0.1214		0.3476	0.3729	0.486	0.1214	Typed
15q24.1	rs11072495	74891131	G	T	0.67 (0.60 - 0.75)	3.173e-12	0.4019	0.4907		0.3455	0.3729	0.514	0.1214		0.3455	0.3729	0.486	0.1214	Imputed
15q24.1	rs77102700	74896941	G	A	0.70 (0.62 - 0.78)	1.901e-09	0.3278	0.4177		0.3537	0.3343	0.4073	0.0976		0.3537	0.3343	0.4073	0.0976	Imputed
15q24.1	rs4887166	74897598	C	G	0.69 (0.62 - 0.77)	5.531e-11	0.4179	0.4765		0.4472	0.3867	0.5157	0.124		0.4472	0.3867	0.4843	0.124	Imputed
15q24.1	rs4073149	74898419	G	A	0.70 (0.62 - 0.78)	1.898e-09	0.3285	0.4182		0.3537	0.3343	0.4091	0.0976		0.3537	0.3343	0.4091	0.0976	Typed
15q24.1	rs6495117	74899500	T	C	0.67 (0.60 - 0.75)	4.496e-12	0.4031	0.4913		0.4472	0.3867	0.5157	0.124		0.4472	0.3867	0.4843	0.124	Typed
15q24.1	rs12441932	74909999	G	C	0.67 (0.60 - 0.75)	4.813e-12	0.4013	0.4911		0.437	0.3867	0.5157	0.1227		0.437	0.3867	0.4843	0.1227	Imputed
15q24.1	rs6495118	74912012	T	G	0.67 (0.60 - 0.75)	4.813e-12	0.4013	0.4911		0.437	0.3867	0.5157	0.1227		0.437	0.3867	0.4843	0.1227	Imputed
15q24.1	rs2068982	74915888	C	T	0.68 (0.61 - 0.76)	3.089e-11	0.402	0.496		0.4248	0.3812	0.5157	0.1227		0.4248	0.3812	0.4843	0.1227	Typed
15q24.1	rs11629749	74919593	C	G	0.68 (0.61 - 0.76)	6.16e-12	0.4073	0.4849		0.5305	0.3978	0.5192	0.1544		0.4695	0.3978	0.4808	0.1544	Imputed
15q24.1	rs11072496	74920532	C	T	0.68 (0.61 - 0.76)	2.993e-11	0.402	0.4958		0.5285	0.3923	0.5175	0.1517		0.4715	0.3923	0.4825	0.1517	Typed
15q24.1	rs34790081	74920655	AG	A	0.72 (0.64 - 0.82)	1.097e-07	0.3103	0.3898		0.2663	0.3149	0.4091	0.0884		0.2663	0.3149	0.4091	0.0884	Imputed
15q24.1	rs76160708	74929242	A	G	0.68 (0.61 - 0.76)	2.9e-11	0.3987	0.4966		0.4289	0.3812	0.5157	0.124		0.4289	0.3812	0.4843	0.124	Imputed
15q24.1	rs79874445	74930897	C	A	0.69 (0.61 - 0.77)	1.005e-10	0.3967	0.4995		0.4207	0.3812	0.5157	0.1227		0.4207	0.3812	0.4843	0.1227	Imputed
15q24.1	rs6495119	74934440	T	C	0.72 (0.64 - 0.81)	7.353e-08	0.312	0.3921		0.2724	0.3177	0.3881	0.0937		0.2724	0.3177	0.3881	0.0937	Typed
15q24.1	rs11072498	74954187	G	T	0.68 (0.61 - 0.76)	2.901e-11	0.4026	0.4953		0.5285	0.395	0.5157	0.153		0.4715	0.395	0.4843	0.153	Typed
15q24.1	rs11072499	74968873	C	T	0.72 (0.63 - 0.81)	4.142e-08	0.311	0.3924		0.1321	0.3122	0.3881	0.0884		0.1321	0.3122	0.3881	0.0884	Typed
15q24.1	rs4646421	75016192	G	A	0.72 (0.64 - 0.82)	1.149e-07	0.3126	0.3917		0.3476	0.326	0.3846	0.1174		0.3476	0.326	0.3846	0.1174	Typed
15q24.1	rs4886605	75025988	C	T	1.27 (1.14 - 1.42)	2.042e-05	0.4915	0.4418		0.5325	0.4061	0.5892	0.1517		0.4675	0.4061	0.4108	0.1517	Typed
17q21.31	rs2337437	43096229	G	T	2.08 (1.49 - 2.89)	1.678e-05	0.03887	0.01988		0.311	0.1271	0.0315	0.1689		0.311	0.1271	0.0315	0.1689	Typed
17q21.31	rs7220212	43100566	C	G	2.08 (1.49 - 2.89)	1.678e-05	0.03887	0.01988		0.3171	0.1326	0.0315	0.1689		0.3171	0.1326	0.0315	0.1689	Imputed
17q21.31	rs12568	43100831	A	C	2.08 (1.49 - 2.89)	1.695e-05	0.03887	0.01989		0.3476	0.1354	0.0315	0.1689		0.3476	0.1354	0.0315	0.1689	Imputed
17q21.31	rs73311379	43107589	C	T	2.17 (1.55 - 3.04)	6.293e-06	0.03963	0.01939		0.3293	0.1326	0.0315	0.1689		0.3293	0.1326	0.0315	0.1689	Imputed
17q21.31	rs7222240	43136195	G	A	2.09 (1.52 - 2.89)	6.305e-06	0.04207	0.02137		0.3516	0.1326	0.0315	0.1689		0.3516	0.1326	0.0315	0.1689	Typed
17q21.31	rs12103720	43180617	C	T	2.03 (1.48 - 2.77)	9.829e-06	0.04366	0.02286		0.3476	0.1271	0.0332	0.1768		0.3476	0.1271	0.0332	0.1768	Imputed
17q21.31	rs16939858	43183420	C	T	2.03 (1.48 - 2.77)	9.829e-06	0.04366	0.02286		0.3455	0.1271	0.0332	0.1768		0.3455	0.1271	0.0332	0.1768	Typed
Variants labeled with bold font were the most significantly associated SNPs at each locus.
a: data from 1000 genome project
Chr (band), chromosome band; SNP, rsID of the variant; Position, physical position according to hg19 reference genome; A1, allele 1; A2, allele2; OR, Odds ratio for the minor allele; CI, confidence interval; P, P-value at Genome-wide; AFR, African; AMR, Ad Mixed American; ASN, Asian; EUR, European.
