# Supplementary material for: Genome-wide association study identifies multiple susceptibility loci for craniofacial microsomia
Source: Nat Commun. 2016 Feb 8;7:10605. doi: 10.1038/ncomms10605 (PMC4748111; doi:10.1038/ncomms10605)
Supplement: Supplementary Data 2 — Functional annotation of genotyped and imputed SNPs having P < 0.05. [file ncomms10605-s3.xlsx]

## Sheet: Sheet1
Supplementary Data 2 Functional annotation of genotyped and imputed SNPs having P < 0.05.
SNP	Chr	Position	GWAS P	functionDBSNP	aminoAcids	polyPhen	granthamScore	scorePhastCons	consScoreGERP	geneList	HapMapFreq			distance To Splice	CpG Islands	TFBS
											African	European	Asian
rs7593874	2	46044975	0.03831	intron	-	-	-	0.001	NA	PRKCE	42	25.4	34.5	25162	-	-
rs2122110	2	46100254	0.00746	intron	-	-	-	0	-1.53	PRKCE	2.6	23.5	9.4	30050	-	-
rs10187908	2	46128458	0.04616	intron	-	-	-	0.02	2.61	PRKCE	44.8	32.8	41	58254	-	-
rs76938840	2	46133545	0.02708	intron	-	-	-	0.95	2.94	PRKCE	-	-	-	63341	-	-
rs148267296	2	46134207	0.04132	intron	-	-	unknown	0.001	1.15	PRKCE	-	-	-	64004	-	-
rs75581195	2	46136810	0.04426	intron	-	-	-	0	-0.845	PRKCE	-	-	-	66606	-	-
rs74803360	2	46301789	0.009823	intron	-	-	-	0.005	-1.21	PRKCE	-	-	-	11556	-	V$EVI1_03
rs111336315	2	46302357	0.008407	intron	-	-	-	0.002	-0.702	PRKCE	-	-	-	10988	-	-
rs118137717	2	46302889	0.008407	intron	-	-	-	0	-1.65	PRKCE	-	-	-	10456	-	-
rs11676347	2	46306226	0.04879	intron	-	-	-	0.317	0.149	PRKCE	-	-	-	7119	-	-
rs2084428	2	46306402	0.04879	intron	-	-	-	0	0.526	PRKCE	45.1	27.9	5.6	6943	-	-
rs11125048	2	46311301	0.008425	intron	-	-	-	0	-2.68	PRKCE	45.7	35.7	9.5	2044	-	-
rs61758301	2	46312461	0.02929	intron	-	-	-	0.001	1.43	PRKCE	-	-	-	884	-	-
rs4953305	2	46317540	0.01257	intron	-	-	-	0	-5.79	PRKCE	3.2	1.7	13.9	4037	-	-
rs4953306	2	46317587	0.02183	intron	-	-	-	0.043	3.45	PRKCE	0	2.6	14.2	4084	-	-
rs3768761	2	46317830	0.01257	intron	-	-	-	0.001	2.21	PRKCE	0	1.8	12.4	4327	-	-
rs13024886	2	46322951	0.02344	intron	-	-	-	0	-6.99	PRKCE	1.8	40.2	25.6	9448	-	V$GATA_C
rs142119940	2	46379058	0.03314	intron	-	-	unknown	0	-2.59	PRKCE	-	-	-	689	-	-
rs79567718	2	46385451	0.04586	intron	-	-	-	0.005	2.34	PRKCE	-	-	-	1292	-	-
rs61759998	2	46387620	0.04449	intron	-	-	-	0	-7.06	PRKCE	-	-	-	727	-	-
rs73926202	2	46389548	0.04724	intron	-	-	-	0	-5.33	PRKCE	-	-	-	2655	-	-
rs3820729	2	46392775	0.03666	intron	-	-	-	0	-7.69	PRKCE	10.6	11.6	10.6	5882	-	-
rs2594489	2	46408071	0.0211	intron	-	-	-	0	-3.57	PRKCE	16.2	33.7	49.2	3801	-	-
rs2594492	2	46408421	0.02023	intron	-	-	-	0	-3.32	PRKCE	11.1	48.7	45.9	3451	-	-
rs2594494	2	46409412	0.02599	intron	-	-	-	0	-5.96	PRKCE	21.7	23.7	43.5	2460	-	-
rs7572993	2	46418059	0.03937	downstream-gene	-	-	-	0	-1.11	-	6.7	0	25.4	6186	-	-
rs4952809	2	46452277	0.03047	intergenic	-	-	-	0.007	-0.835	-	21.1	19.6	38.5	40404	-	-
rs8179696	2	46455316	0.009529	intergenic	-	-	-	0	0.035	-	22.3	22.1	46.9	43443	-	-
rs6727698	2	46485481	0.0006724	intergenic	-	-	-	0.004	0.74	-	42.5	20.1	32.1	39596	-	-
rs2881321	2	46490132	0.006147	intergenic	-	-	-	0.002	0.6	-	49.1	22.7	32.5	34945	-	-
rs35425295	2	46502181	0.001872	intergenic	-	-	unknown	0	-2.36	-	-	-	-	22895	-	-
rs7607215	2	46502215	0.001132	intergenic	-	-	-	0	-5.99	-	48.2	44.2	48.5	22862	-	-
rs7607218	2	46502227	0.001132	intergenic	-	-	-	0.001	-0.494	-	-	-	-	22850	-	-
rs7581090	2	46502593	0.001132	intergenic	-	-	-	0	-1.11	-	46.7	34.2	50	22484	-	-
rs1473328	2	46502979	0.02039	intergenic	-	-	-	0	-2.53	-	26.8	39.3	41.5	22098	-	-
rs13394158	2	46503095	0.01418	intergenic	-	-	-	0	-1.6	-	19.5	9.5	29.9	21982	-	-
rs12617123	2	46504962	2.254e-08	intergenic	-	-	-	0.001	0.859	-	22	33.7	36.9	20115	-	-
rs76246173	2	46508054	0.01027	intergenic	-	-	-	0.024	-0.311	-	-	-	-	17023	-	-
rs17802111	2	46509657	1.821e-11	intergenic	-	-	-	0	-2.69	-	36.3	45.1	35.6	15420	-	-
rs12621667	2	46509894	3.257e-11	intergenic	-	-	-	0	0.004	-	-	-	-	15183	-	-
rs12615992	2	46510146	1.526e-06	intergenic	-	-	-	0	-1.19	-	29.5	36	29.8	14931	-	-
rs1466019	2	46511849	4.657e-10	intergenic	-	-	-	0	-4.07	-	25.4	36.2	34.3	13228	-	-
rs1000531	2	46511939	0.01775	intergenic	-	-	-	0.004	1.01	-	24.3	10.3	8.9	13138	-	-
rs34434929	2	46511944	0.02048	intergenic	-	-	unknown	0.019	1.77	-	-	-	-	13132	-	-
rs74435737	2	46519425	0.002925	intergenic	-	-	-	0	-5.84	-	-	-	-	5652	-	-
rs2121266	2	46535924	0.01569	intron	-	-	-	0.001	1.28	EPAS1	38.7	34.9	31.3	10846	-	-
rs4952818	2	46537056	0.002345	intron	-	-	-	0	0.78	EPAS1	0	44.4	11.3	11978	-	-
rs7579899	2	46537604	0.002445	intron	-	-	-	0	1.29	EPAS1	30.1	35.7	13.8	12526	-	-
rs11689011	2	46541176	0.001962	intron	-	-	-	0.001	2.89	EPAS1	24.3	36	12.9	16098	-	-
rs4953342	2	46552047	0.03662	intron	-	-	-	0	-1.06	EPAS1	6.2	29.3	38.3	21963	-	-
rs1530633	2	46590456	0.04935	intron	-	-	-	0	0.888	EPAS1	5.8	47.5	11.8	2225	-	-
rs4953404	2	46886142	0.04792	intergenic	-	-	-	0	0.668	-	46.7	35	13.3	34841	-	-
rs11125086	2	46889996	0.02936	intergenic	-	-	-	0.358	2.48	-	31.7	33.3	13.3	36255	-	-
rs6708644	2	205935681	0.007728	intron	-	-	-	0.001	0.943	PARD3B	36.7	39	42.7	23266	-	-
rs16836888	2	205936764	0.01647	intron	-	-	-	0	-1.99	PARD3B	1.3	30.5	41.2	24349	-	-
rs4675490	2	205942560	0.009468	intron	-	-	-	0.009	-0.281	PARD3B	34.4	41.5	44.6	25934	-	-
rs6731321	2	205947909	0.005673	intron	-	-	-	0.011	0.149	PARD3B	-	-	-	20585	-	-
rs11675444	2	205948193	0.005321	intron	-	-	-	0.001	1.6	PARD3B	31.4	41.1	41.5	20301	-	-
rs11686559	2	205948405	0.005673	intron	-	-	-	0	-6.12	PARD3B	-	-	-	20089	-	-
rs12466722	2	205972788	0.004432	intron	-	-	-	0.002	2.48	PARD3B	0.8	25	36	3548	-	-
rs12477364	2	205975381	0.002978	intron	-	-	-	0	-4.77	PARD3B	13.3	20.1	38.2	2832	-	-
rs5837953	2	205978347	0.03884	intron	-	-	unknown	0.005	1.06	PARD3B	-	-	-	44	-	-
rs2276676	2	205990353	0.0397	synonymous	THR	-	-	0.948	-3.78	PARD3B	9.7	37.9	41.4	21	-	-
rs6435271	2	206023893	0.04247	intron	-	-	-	0	-2.22	PARD3B	45.6	26.8	44.7	260	-	-
rs16837059	2	206028701	0.03265	intron	-	-	-	0.001	0.934	PARD3B	0	3.8	13.1	5068	-	-
rs1468997	2	206035066	0.02616	intron	-	-	-	1	4.46	PARD3B	40.6	33.5	19.1	1867	-	-
rs12694018	2	206035434	0.008999	intron	-	-	-	0.002	2.67	PARD3B	16.1	21	-	1499	-	-
rs17188687	2	206035696	0.01852	intron	-	-	-	0	3.22	PARD3B	-	-	-	1237	-	V$PPARG_01
rs888592	2	206036016	0.02036	intron	-	-	-	0	-8	PARD3B	-	-	-	917	-	-
rs62172706	2	206036128	0.03163	intron	-	-	-	0	-3.38	PARD3B	-	-	-	805	-	-
rs736320	2	206036918	0.00869	intron	-	-	-	0.002	1.15	PARD3B	21.7	23.2	42.1	15	-	-
rs7566957	2	206037979	0.02036	intron	-	-	-	0.091	2.77	PARD3B	40.3	33.5	19.1	872	-	-
rs6435274	2	206038201	0.008999	intron	-	-	-	0	-0.154	PARD3B	21.7	23.4	42.2	1094	-	-
rs10198882	2	206038330	0.02036	intron	-	-	-	0.076	-1	PARD3B	-	-	-	1223	-	-
rs6435275	2	206038377	0.008999	intron	-	-	-	0.998	4.4	PARD3B	23.7	24.9	40.8	1270	-	-
rs10177768	2	206038725	0.02036	intron	-	-	-	0	-0.776	PARD3B	43.1	30.9	21.3	1618	-	-
rs17248501	2	206039045	0.02036	intron	-	-	-	0.976	-0.661	PARD3B	39.6	31.6	19.6	1938	-	-
rs57468390	2	206071064	0.02528	intron	-	-	-	NA	NA	PARD3B	-	-	-	13018	-	-
rs60819889	2	206071166	0.02528	intron	-	-	-	NA	NA	PARD3B	-	-	-	13120	-	-
rs58377512	2	206071402	0.02528	intron	-	-	-	NA	NA	PARD3B	-	-	-	13356	-	-
rs73059287	2	206074196	0.02346	intron	-	-	-	0.458	1.33	PARD3B	-	-	-	16150	-	-
rs151170642	2	206074306	0.02346	intron	-	-	unknown	0.003	0.311	PARD3B	-	-	-	16261	-	-
rs11890764	2	206075108	0.02346	intron	-	-	-	0.001	1.66	PARD3B	-	-	-	17062	-	-
rs11903634	2	206092154	0.03133	intron	-	-	-	0.192	0.149	PARD3B	-	-	-	18346	-	-
rs11888554	2	206096536	0.03342	intron	-	-	-	0.007	2.17	PARD3B	24.6	10.2	34.2	13964	-	-
rs59158949	2	206100653	0.02697	intron	-	-	-	0	-1.51	PARD3B	-	-	-	9847	-	-
rs11682188	2	206115788	0.02615	intron	-	-	-	0.014	-0.796	PARD3B	22.1	9.5	9.4	5240	-	-
rs11677033	2	206115893	0.02801	intron	-	-	-	0	-7.02	PARD3B	27.2	14.9	31.5	5345	-	-
rs73068910	2	206117986	0.03773	intron	-	-	-	0.019	1.28	PARD3B	-	-	-	7438	-	-
rs73068912	2	206118562	0.03773	intron	-	-	-	0.033	-2.09	PARD3B	-	-	-	8014	-	-
rs199515695	2	206119388	0.04518	intron	-	-	unknown	0.006	NA	PARD3B	-	-	-	8841	-	-
rs140069072	2	206119914	0.03773	intron	-	-	unknown	0.001	1.39	PARD3B	-	-	-	9367	-	-
rs73068913	2	206120137	0.03773	intron	-	-	-	0	-1.69	PARD3B	-	-	-	9589	-	-
rs2336413	2	206131317	0.04553	intron	-	-	-	0	-9.95	PARD3B	26.3	28.2	29.8	20769	-	V$MSX1_01
rs6435279	2	206139804	0.04742	intron	-	-	-	0	-1.4	PARD3B	26.1	25.4	36.8	25448	-	-
rs2704638	2	206158317	0.03667	intron	-	-	-	0	-5.7	PARD3B	24.6	12.9	31.7	6935	-	-
rs2160453	2	206160337	0.02993	intron	-	-	-	0.056	3.31	PARD3B	23.5	13.8	30.3	4915	-	-
rs4673317	2	206160453	0.02458	intron	-	-	-	0.996	3.83	PARD3B	26.5	14.2	32.5	4799	-	-
rs1212609	2	206160878	0.0332	intron	-	-	-	0	-3.22	PARD3B	23.9	13.8	31.5	4374	-	-
rs6751914	2	206228337	0.04913	intron	-	-	-	0	-2.97	PARD3B	-	8.5	2.5	37398	-	-
rs849241	2	206252140	0.03553	intron	-	-	-	0.077	-0.204	PARD3B	41.2	10.3	4.4	13595	-	-
rs849239	2	206254276	0.03358	intron	-	-	-	0.037	-0.47	PARD3B	-	-	-	11459	-	-
rs849235	2	206257794	0.02112	intron	-	-	-	0.969	2.98	PARD3B	25.7	7.3	5	7941	-	V$RORA2_01
rs698906	2	206259137	0.0403	intron	-	-	-	0	-7.35	PARD3B	26.9	9.6	5.4	6598	-	-
rs849232	2	206259980	0.0403	intron	-	-	-	0	-0.394	PARD3B	28.9	8.8	6.5	5755	-	-
rs849255	2	206290994	0.03259	intron	-	-	-	0	-0.09	PARD3B	-	-	-	14098	-	V$CART1_01
rs7419975	2	206344213	0.02414	intron	-	-	-	0.004	2.12	PARD3B	-	-	5.6	20405	-	-
rs67828795	2	206344268	0.001598	intron	-	-	-	0	-2.52	PARD3B	-	-	-	20350	-	-
rs6714542	2	206345419	0.0414	intron	-	-	-	0	0.154	PARD3B	45.1	28.8	36	19199	-	-
rs4675527	2	206346167	0.008191	intron	-	-	-	0	-1.26	PARD3B	12.5	0	-	18451	-	-
rs4675528	2	206346205	0.007637	intron	-	-	-	0	1.26	PARD3B	16.4	3.6	16.9	18413	-	-
rs4675530	2	206346565	3.471e-05	intron	-	-	-	0	-2.54	PARD3B	20	35.4	38.1	18053	-	-
rs1574544	2	206352140	0.03304	intron	-	-	-	0	-1.13	PARD3B	14.6	39.6	47.3	12478	-	-
rs994044	2	206370333	0.0004405	intron	-	-	-	0.991	4.61	PARD3B	1.3	36.7	44.7	5576	-	-
rs4346365	2	206371240	0.01635	intron	-	-	-	0.01	2.53	PARD3B	33.3	42.5	48.9	6483	-	-
rs12474620	2	206374024	0.0008709	intron	-	-	-	0	-0.199	PARD3B	34.1	44.6	50	9267	-	V$POU3F2_02
rs7576084	2	206377815	0.02497	intron	-	-	-	0	-1.6	PARD3B	29	47.3	43.5	13058	-	-
rs10176518	2	206378392	0.01991	intron	-	-	-	0	-0.487	PARD3B	28.8	47.8	42.9	13635	-	-
rs10176523	2	206378412	0.02067	intron	-	-	-	0.001	3.39	PARD3B	-	43.8	48.8	13655	-	V$POU3F2_01
rs13432704	2	206378473	0.02067	intron	-	-	-	0	1.39	PARD3B	-	-	-	13716	-	-
rs200545984	2	206379305	0.001547	intron	-	-	unknown	0	1.22	PARD3B	-	-	-	14548	-	-
rs72931770	2	206379307	0.001547	intron	-	-	-	0	-4.82	PARD3B	-	-	-	14550	-	-
rs71943660	2	206379335	0.01815	intron	-	-	unknown	0	0.902	PARD3B	-	-	-	14579	-	-
rs71410820	2	206379903	0.001646	intron	-	-	unknown	0.004	0.235	PARD3B	-	-	-	15146	-	-
rs6718983	2	206379945	0.01819	intron	-	-	-	0.006	0.235	PARD3B	-	-	-	15188	-	-
rs2216110	2	206382042	0.001782	intron	-	-	-	0.177	0.109	PARD3B	-	-	-	17285	-	-
rs2192935	2	206382296	0.001782	intron	-	-	-	0.34	0.109	PARD3B	31.7	40.8	47.8	17539	-	-
rs12470617	2	206382680	0.001782	intron	-	-	-	0.153	0.109	PARD3B	-	-	-	17923	-	-
rs6729676	2	206384566	0.0007001	intron	-	-	-	0.526	0.195	PARD3B	-	-	-	19809	-	-
rs6717939	2	206384896	0.001371	intron	-	-	-	0.062	0.195	PARD3B	2.1	28.4	39	20139	-	-
rs6718071	2	206385036	0.001511	intron	-	-	-	0.011	0.195	PARD3B	-	-	-	20279	-	-
rs4140720	2	206385559	0.001875	intron	-	-	-	0.026	1.33	PARD3B	-	-	-	20802	-	-
rs4673334	2	206387396	0.001848	intron	-	-	-	0	-0.523	PARD3B	31.7	40.8	46.6	22639	-	-
rs1981733	2	206393755	0.0009151	intron	-	-	-	0.97	4.53	PARD3B	-	-	-	24291	-	-
rs13412318	2	206395428	0.0009151	intron	-	-	-	0.07	2.48	PARD3B	-	-	-	22618	-	-
rs7594262	2	206397330	0.000723	intron	-	-	-	0.001	3.59	PARD3B	-	-	-	20716	-	-
rs12999401	2	206400823	0.0009382	intron	-	-	-	0	-1.99	PARD3B	-	-	-	17223	-	-
rs62173223	2	206400954	0.001116	intron	-	-	-	0.001	1.79	PARD3B	-	-	-	17092	-	-
rs56400963	2	206400977	0.0007727	intron	-	-	unknown	0.045	3.4	PARD3B	-	-	-	17068	-	-
rs2192933	2	206425066	0.008936	intron	-	-	-	0.066	2.95	PARD3B	43.8	44.2	45.9	6937	-	-
rs11675798	2	206425418	0.009141	intron	-	-	-	0	0.093	PARD3B	-	-	-	7289	-	-
rs3732094	2	206425629	0.009141	intron	-	-	-	0	-4.91	PARD3B	-	-	-	7500	-	-
rs3732092	2	206425674	0.009141	intron	-	-	-	0.002	1.9	PARD3B	44.2	44.2	45.9	7545	-	-
rs3732091	2	206426055	0.009141	intron	-	-	-	0	-0.164	PARD3B	33.3	39.2	47.2	7926	-	-
rs3919545	2	206428228	0.0008065	intron	-	-	-	0	-0.271	PARD3B	6.2	32.7	43.9	10099	-	-
rs7566612	2	206432563	0.003955	intron	-	-	-	0	-1.57	PARD3B	36.7	37.9	47.9	14434	-	-
rs7569350	2	206432736	0.005015	intron	-	-	-	0	0.214	PARD3B	42.3	36.6	46.4	14607	-	-
rs17639139	2	206433325	6.869e-05	intron	-	-	-	0.101	0.974	PARD3B	16.1	32.7	32.7	15196	-	-
rs6752581	2	206434616	0.0002478	intron	-	-	-	0	-7.03	PARD3B	49.6	44.2	46.8	16487	-	-
rs4675535	2	206435398	0.007356	intron	-	-	-	0	-6.87	PARD3B	-	-	-	17269	-	-
rs7420812	2	206435709	1.675e-06	intron	-	-	-	0	-1.08	PARD3B	8.8	17.9	29.1	17580	-	-
rs2041832	2	206437137	0.002321	intron	-	-	-	0	-2.19	PARD3B	24.1	34.7	28.3	19008	-	-
rs12694029	2	206438036	0.0001297	intron	-	-	-	0	-0.066	PARD3B	19.9	47.8	42.9	19907	-	-
rs9288370	2	206443038	0.0004449	intron	-	-	-	0.136	0.99	PARD3B	17.6	15.8	31	24909	-	-
rs13390558	2	206447531	0.001751	intron	-	-	-	0	-1.59	PARD3B	28	13.6	27	29402	-	-
rs12617230	2	206447698	0.001751	intron	-	-	-	0	-1.75	PARD3B	-	-	-	29569	-	-
rs13397766	2	206458514	0.003647	intron	-	-	-	0.001	0.026	PARD3B	40.8	14.2	25.7	21664	-	-
rs6435297	2	206490951	0.01301	intergenic	-	-	-	0.999	3.27	-	32.5	11.1	33.3	10772	-	V$CEBPB_01
rs3771052	2	206561427	0.02813	intron	-	-	-	0	2.56	NRP2	9.3	31.7	6.2	839	-	-
rs41427346	2	206596062	0.01596	intron	-	-	-	0	0.222	NRP2	19.3	34.8	3.6	3290	-	-
rs3755233	2	206639831	0.007159	intron	-	-	-	0.145	1.1	NRP2	29.4	9.5	18.1	1137	-	-
rs13027631	2	206640640	0.006736	intron	-	-	-	0	-3.74	NRP2	43.3	15	18.3	328	-	-
rs3732088	2	206642220	0.003328	intron	-	-	-	0.02	0.247	NRP2	12.1	11.6	2.7	1251	-	-
rs2160328	2	206642337	0.002324	intron	-	-	-	0	0.337	NRP2	26.7	37.5	31.9	1368	-	V$GATA2_01,V$GATA3_01
rs1547477	2	206643432	0.0007966	intron	-	-	-	0.022	4.5	NRP2	41.6	15.4	21.9	2463	-	-
rs1990708	2	206654123	0.0007238	intron	-	-	-	0.046	2.51	NRP2	26.5	12.5	20	2834	-	-
rs9808256	2	206707150	0.03478	intergenic	-	-	-	0.088	NA	-	-	-	-	47673	-	-
rs13405704	2	206711650	0.008754	intergenic	-	-	-	0.003	-0.341	-	-	-	-	52173	-	-
rs13430513	2	206715108	0.009135	intergenic	-	-	-	0	-5.51	-	-	-	-	55631	-	-
rs13429746	2	206812263	0.0193	intergenic	-	-	-	0	0.893	-	17.9	24.1	3.1	57095	-	-
rs11889506	2	206813493	0.0408	intergenic	-	-	-	0.01	0.694	-	-	-	-	55865	-	-
rs11883788	2	206813560	0.0408	intergenic	-	-	-	0.021	-0.666	-	-	-	-	55798	-	-
rs6712220	2	206814829	0.04048	intergenic	-	-	-	0.001	-0.451	-	24	36.3	5.4	54529	-	-
rs34269766	2	206816320	0.03491	intergenic	-	-	-	0.001	-3.48	-	-	-	-	53038	-	-
rs74833355	2	206816340	0.03012	intergenic	-	-	-	0.001	-1.48	-	-	-	-	53018	-	-
rs28416026	2	206816970	0.03491	intergenic	-	-	-	0	-1.22	-	-	-	-	52388	-	-
rs79101563	2	206822081	0.01576	intergenic	-	-	-	0.01	0.638	-	-	-	-	47277	-	-
rs76252708	2	206822425	0.02298	intergenic	-	-	-	0	-3.67	-	-	-	-	46933	-	-
rs10932140	2	206823482	0.004949	intergenic	-	-	-	0	-2.83	-	29.2	39.8	43.1	45876	-	-
rs116881493	2	236644422	0.0445	intron	-	-	-	0	-1.18	AGAP1	-	-	-	5183	-	-
rs1530939	2	236905211	0.0178	intron	-	-	-	0	-1.35	AGAP1	-	-	-	27942	-	-
rs1530940	2	236905308	0.01657	intron	-	-	-	0	-2.44	AGAP1	39.8	41.1	31.7	28039	-	-
rs10179607	2	236915645	0.02505	intron	-	-	-	0	-3.04	AGAP1	4.4	37.1	46.5	29558	-	V$HNF1_C
rs13025044	2	236916549	0.02494	intron	-	-	-	0	0.537	AGAP1	-	-	-	28654	-	-
rs11890052	2	236918533	0.03046	intron	-	-	-	0.989	3.61	AGAP1	-	-	-	26670	-	-
rs3738994	2	236918539	0.02508	intron	-	-	-	0.053	4.7	AGAP1	11.5	37.5	46.2	26664	-	-
rs3738993	2	236918671	0.02508	intron	-	-	-	0	-1.53	AGAP1	-	-	-	26532	-	-
rs6431418	2	236919559	0.02508	intron	-	-	-	0.001	0.473	AGAP1	-	-	-	25644	-	-
rs6431419	2	236919669	0.02508	intron	-	-	-	0.04	NA	AGAP1	-	-	-	25534	-	-
rs6749436	2	236919992	0.02508	intron	-	-	-	0	0.617	AGAP1	11.5	37.8	46.2	25211	-	-
rs10929157	2	236920156	0.0235	intron	-	-	-	0	-0.921	AGAP1	0	33.1	49.4	25047	-	-
rs12053257	2	236920174	0.02508	intron	-	-	-	0	-4.68	AGAP1	11	33.3	50	25029	-	-
rs34769167	2	236920442	0.02508	intron	-	-	-	0	-6.94	AGAP1	-	-	-	24761	-	-
rs2123513	2	236920638	0.02508	intron	-	-	-	0.01	-0.03	AGAP1	-	-	-	24565	-	-
rs7598567	2	236920673	0.02363	intron	-	-	-	0.983	-0.114	AGAP1	15.3	33.3	49.4	24530	-	V$CDPCR1_01
rs2123511	2	236923187	0.01788	intron	-	-	-	0.064	-0.69	AGAP1	-	-	-	22016	-	-
rs1349732	2	236923716	0.01592	intron	-	-	-	1	3.13	AGAP1	11.1	37.5	46.7	21487	-	-
rs5839617	2	236924031	0.01592	intron	-	-	unknown	0.021	NA	AGAP1	-	-	-	21171	-	-
rs1349731	2	236924047	0.01592	intron	-	-	-	0.869	-5.41	AGAP1	11.1	37.5	46.5	21156	-	-
rs7596780	2	236924303	0.01624	intron	-	-	-	0	-3.09	AGAP1	-	-	-	20900	-	V$PAX5_01
rs7569558	2	236924309	0.01916	intron	-	-	-	0	-9.16	AGAP1	-	-	-	20894	-	-
rs9636243	2	236925259	0.02107	intron	-	-	-	0.003	1.07	AGAP1	16.2	36	47.5	19944	-	-
rs7565059	2	236926347	0.01941	intron	-	-	-	0	-0.743	AGAP1	11.1	37.5	45.9	18856	-	-
rs1349729	2	236928217	0.01924	intron	-	-	-	0	-4.94	AGAP1	-	-	-	16986	-	-
rs4442947	2	236931642	0.02147	intron	-	-	-	0.34	2.92	AGAP1	3.3	33.3	47.2	13561	-	-
rs3754656	2	236957446	0.04943	intron	-	-	-	0	-6.84	AGAP1	4.2	8.3	18.8	255	-	-
rs76665383	2	236957521	0.03035	intron	-	-	-	0	-2	AGAP1	-	-	-	180	-	-
rs3738992	2	236957582	0.02945	intron	-	-	-	0	-1.21	AGAP1	20	0	9.7	119	-	-
rs3738991	2	236957675	0.01947	intron	-	-	-	0	-4.64	AGAP1	10	0	9.7	26	-	-
rs7581447	2	236976106	0.04313	intron	-	-	-	0	-6.49	AGAP1	0.4	45.1	45.3	18179	-	-
rs4663638	2	237010612	0.0006807	intron	-	-	-	0.001	-2.92	AGAP1	18.1	44.6	39.6	18222	-	-
rs3768926	2	237018510	1.115e-05	intron	-	-	-	0.001	1.67	AGAP1	16.4	44	28.9	10324	-	-
rs3754648	2	237021346	7.741e-09	intron	-	-	-	0	0.694	AGAP1	-	-	-	7488	-	-
rs3768925	2	237022791	1.778e-08	intron	-	-	-	1	3.15	AGAP1	-	-	-	6043	-	-
rs3768923	2	237023132	6.572e-06	intron	-	-	-	0	-3.97	AGAP1	0	43.3	44.1	5702	-	-
rs3768921	2	237027593	9.501e-09	intron	-	-	-	0	-2.81	AGAP1	22	40.1	32.2	1241	-	-
rs3754645	2	237028096	2.635e-08	intron	-	-	-	0	-1.65	AGAP1	-	-	-	738	-	-
rs2278884	2	237029104	4.424e-08	intron	-	-	-	0.002	3.05	AGAP1	20.8	33.9	32.2	11	237028849-237029121	-
rs1530936	2	237033073	0.0002098	3-prime-UTR	-	-	-	0	-7.91	AGAP1	16.2	39.3	24.4	511	-	-
rs11894960	2	237033077	0.0001834	3-prime-UTR	-	-	-	0.001	-3.45	AGAP1	-	-	-	515	-	-
rs1064086	2	237034061	0.0002415	3-prime-UTR	-	-	-	0.005	-1.72	AGAP1	-	-	-	1499	-	-
rs7567302	2	237035915	0.0001462	3-prime-UTR	-	-	-	0	-4.7	AGAP1	6.7	37.5	29.5	3353	-	-
rs6431426	2	237036253	0.0001462	3-prime-UTR	-	-	-	0	1.43	AGAP1	10.9	36.8	24.7	3691	-	-
rs6431427	2	237037275	0.0002278	3-prime-UTR	-	-	-	0	0.355	AGAP1	42.7	35	26.8	4713	-	-
rs6431428	2	237037340	0.0002024	3-prime-UTR	-	-	-	0	-2.42	AGAP1	37.6	36.5	24.6	4778	-	-
rs12620543	2	237040812	0.00182	downstream-gene	-	-	-	0	-4.81	-	1.2	13.7	22.7	8250	-	-
rs1317659	2	237045226	0.01348	downstream-gene	-	-	-	0	-0.061	-	-	-	-	12664	-	-
rs11676486	2	237052107	0.00167	intergenic	-	-	-	0.019	0.418	-	-	-	-	19545	-	-
rs6753712	2	237052475	0.0007224	intergenic	-	-	-	0	-1.21	-	26.1	17.4	21.2	19913	-	-
rs10929163	2	237052802	0.0007009	intergenic	-	-	-	0.002	0.243	-	14.3	18.4	21.2	20240	-	-
rs12616841	2	237052951	0.000564	intergenic	-	-	-	0	-0.967	-	26.7	17.5	23.3	20389	-	-
rs9753304	2	237052992	0.000564	intergenic	-	-	-	0	-1.96	-	-	-	-	20430	-	-
rs9750595	2	237053065	0.001635	intergenic	-	-	-	0.002	0.944	-	13.3	17.4	21.5	20503	-	-
rs9753312	2	237053129	0.0008263	intergenic	-	-	-	0.001	-1.22	-	-	-	-	20567	-	-
rs6757542	2	237053235	0.0009146	intergenic	-	-	-	0	-1.96	-	17.4	18.7	26.4	20673	-	-
rs6757833	2	237053514	0.001447	intergenic	-	-	-	0	-1.91	-	24.3	17.4	21.2	20952	-	-
rs56102535	2	237053791	0.001899	intergenic	-	-	-	0	-2.65	-	-	-	-	21229	-	-
rs56233108	2	237053799	0.001855	intergenic	-	-	-	0	-1.05	-	-	-	-	21237	-	-
rs56087190	2	237053914	0.001755	intergenic	-	-	-	0	-2.32	-	-	-	-	21167	-	-
rs73131605	2	237055087	0.001755	intergenic	-	-	-	0.001	-1.81	-	-	-	-	19994	-	-
rs77520346	2	237055398	0.0009579	intergenic	-	-	-	0.001	-0.414	-	-	-	-	19683	-	-
rs6758305	2	237056684	0.001899	intergenic	-	-	-	0	-1.21	-	10.8	17.5	24.7	18397	-	-
rs56221553	2	237056787	0.001899	intergenic	-	-	-	0.003	1.26	-	-	-	-	18294	-	-
rs56236451	2	237056840	0.001899	intergenic	-	-	-	0.001	1.34	-	-	-	-	18241	-	-
rs55830725	2	237056854	0.001899	intergenic	-	-	-	0.002	0.092	-	-	-	-	18227	-	-
rs56306130	2	237057146	0.001899	intergenic	-	-	-	0.059	0.245	-	-	-	-	17935	-	-
rs11689506	2	237057177	0.001899	intergenic	-	-	-	0.004	0.245	-	-	-	-	17904	-	-
rs11685655	2	237057290	0.001899	intergenic	-	-	-	0.001	-0.489	-	-	-	-	17791	-	-
rs11678829	2	237057426	0.001899	intergenic	-	-	-	0.061	-0.71	-	11.7	17.2	24.2	17655	-	-
rs11686887	2	237057611	0.001899	intergenic	-	-	-	0.064	NA	-	11.2	16.7	23.3	17470	-	-
rs11680082	2	237057668	0.001899	intergenic	-	-	-	0.256	NA	-	-	-	-	17413	-	-
rs78146299	2	237057928	0.001899	intergenic	-	-	-	0.348	NA	-	-	-	-	17153	-	-
rs11690976	2	237057982	0.001899	intergenic	-	-	-	0.392	NA	-	-	-	-	17099	-	-
rs11691030	2	237058068	0.001899	intergenic	-	-	-	0.097	NA	-	-	-	-	17013	-	-
rs11687170	2	237058144	0.001934	intergenic	-	-	-	0.001	NA	-	10.3	17.4	21.5	16937	-	-
rs4377285	2	237061954	0.001724	intergenic	-	-	-	0.001	-1.01	-	11.9	17.4	21.3	13127	-	-
rs1316457	2	237065805	0.00658	intergenic	-	-	-	0.999	5	-	11.5	17.4	21.8	9276	-	V$GFI1_01
rs6744158	2	237066110	0.0008241	intergenic	-	-	-	0	-1.47	-	7.1	30.8	25.3	8971	-	-
rs56044029	2	237067386	0.008277	intergenic	-	-	-	0	-5.76	-	-	-	-	7695	-	-
rs60491370	2	237067773	0.007291	intergenic	-	-	-	0	-0.927	-	-	-	-	7308	-	-
rs78653363	2	237068202	0.007561	intergenic	-	-	-	0	-4.22	-	-	-	-	6879	237068072-237068834	-
rs6742801	2	237068698	0.0088	intergenic	-	-	-	0	2.28	-	33.3	19.2	25.3	6383	237068072-237068834	-
rs10209577	2	237069219	0.001275	intergenic	-	-	-	0.001	2.46	-	7.1	31.2	25.9	5862	-	-
rs6752442	2	237073776	0.0006338	downstream-gene	-	-	-	0	-6.51	-	7.5	30.8	26.2	1305	237071795-237078762	-
rs6705037	2	237073819	0.001877	downstream-gene	-	-	-	0	-0.391	-	-	-	-	1262	237071795-237078762	-
rs1921660	2	237083077	0.001017	intergenic	-	-	-	0.002	0.228	-	9.8	35.1	24.4	6986	-	-
rs6431443	2	237150311	0.0406	intron	-	-	-	0.846	-0.095	ASB18	11.3	24.3	25.4	264	-	V$GATA1_02
rs7581196	2	237151098	0.03601	intron	-	-	-	0	0.714	ASB18	11.5	25	24.7	1051	-	-
rs147692454	2	237236129	0.04984	intron	-	-	-	0.098	0.137	IQCA1	-	-	-	2701	-	-
rs4265959	2	237453049	0.04817	intergenic	-	-	-	0	-1.67	-	41.6	11.2	15.3	16484	-	-
rs4571012	2	237453806	0.03599	intergenic	-	-	-	0	-0.932	-	22.7	12.7	15.5	15727	-	-
rs12623575	2	237458008	0.04557	intergenic	-	-	-	0	-1.15	-	31	12	16	11525	-	-
rs7594833	2	237458548	0.04557	intergenic	-	-	-	0	-0.258	-	-	-	-	10985	-	-
rs7579544	2	237460135	0.04557	intergenic	-	-	-	0	1.6	-	-	-	-	9398	-	-
rs1917094	3	78164843	0.0007003	intergenic	-	-	-	0	-0.317	-	-	-	-	469639	-	-
rs1949802	3	78166690	0.0007003	intergenic	-	-	-	0	-8.27	-	-	-	-	471486	-	-
rs1917091	3	78166986	0.000737	intergenic	-	-	-	0	0.416	-	41.6	1.5	20.4	471782	-	-
rs1917090	3	78167327	0.0007003	intergenic	-	-	-	0	-7.38	-	-	-	-	472123	-	-
rs10511130	3	78210667	0.03744	intergenic	-	-	-	0	0.67	-	16.7	40.8	28.1	437411	-	-
rs28571226	3	78210709	0.03744	intergenic	-	-	-	0.013	0.149	-	-	-	-	437369	-	-
rs12635046	3	78279982	0.04313	intergenic	-	-	-	0.001	-1.5	-	0.9	1	2.6	368096	-	-
rs12632819	3	78280461	3.062e-08	intergenic	-	-	-	0.023	-0.844	-	-	-	-	367617	-	-
rs9836421	3	78280658	0.008629	intergenic	-	-	-	0	-1.24	-	46.9	37.9	43.2	367420	-	-
rs12638712	3	78284701	2.132e-07	intergenic	-	-	-	0.007	0.107	-	-	-	-	363377	-	-
rs1880363	3	78288555	0.02261	intergenic	-	-	-	0	0.158	-	42.5	8.9	38.2	359523	-	-
rs6778976	3	78292239	1.288e-07	intergenic	-	-	-	0.048	0.235	-	16.9	35.3	19.4	355839	-	-
rs6766104	3	78292249	1.647e-07	intergenic	-	-	-	0.019	-0.47	-	17.5	35	19.4	355829	-	-
rs6776916	3	78295598	7.352e-07	intergenic	-	-	-	0.051	0.235	-	-	-	-	352480	-	-
rs2872375	3	78295664	7.352e-07	intergenic	-	-	-	0.186	0.235	-	47.3	35.3	18	352414	-	-
rs62256251	3	78296280	4.67e-08	intergenic	-	-	-	0.001	-0.451	-	-	-	-	351798	-	-
rs1917102	3	78297041	7.352e-07	intergenic	-	-	-	0.047	0.225	-	-	-	-	351037	-	-
rs67330234	3	78298630	5.159e-08	intergenic	-	-	-	0.039	-0.226	-	-	-	-	349448	-	-
rs17777319	3	78299991	6.63e-08	intergenic	-	-	-	0.001	1.58	-	20	35.8	19.4	348087	-	-
rs9844417	3	78300154	1.377e-07	intergenic	-	-	-	0.001	1.56	-	48.3	39.2	19.7	347924	-	-
rs1917100	3	78300528	1.756e-07	intergenic	-	-	-	0	0.351	-	48.3	39.2	19.4	347550	-	-
rs1917098	3	78304225	2.316e-07	intergenic	-	-	-	0.004	1.94	-	33.6	32.6	17.9	343853	-	-
rs1917097	3	78304283	2.316e-07	intergenic	-	-	-	0	0.238	-	-	-	-	343795	-	-
rs2140645	3	78307578	2.216e-07	intergenic	-	-	-	0.098	0.543	-	10.6	16.5	15.3	340500	-	-
rs9309793	3	78307694	0.03191	intergenic	-	-	-	0	-0.4	-	30.8	9.3	34.4	340384	-	-
rs9309794	3	78307760	0.04566	intergenic	-	-	-	0.002	-0.142	-	30.5	9.2	34.4	340318	-	-
rs62256259	3	78308407	2.071e-06	intergenic	-	-	-	0.024	0.166	-	-	-	-	339671	-	-
rs111305848	3	78308669	1.9e-06	intergenic	-	-	unknown	0.01	-0.682	-	-	-	-	339408	-	-
rs4575852	3	78309391	0.04566	intergenic	-	-	-	0.012	1.03	-	-	-	-	338687	-	-
rs62257360	3	78309472	2.071e-06	intergenic	-	-	-	0.001	0.868	-	-	-	-	338606	-	-
rs62257361	3	78309774	2.071e-06	intergenic	-	-	-	0.002	2.01	-	-	-	-	338304	-	-
rs112621089	3	78309802	2.071e-06	intergenic	-	-	unknown	0.029	0.217	-	-	-	-	338275	-	-
rs9309796	3	78310110	0.02431	intergenic	-	-	-	0	0.112	-	40.8	32	48.3	337968	-	-
rs138733199	3	78311839	1.9e-06	intergenic	-	-	unknown	0.144	0.158	-	-	-	-	336237	-	-
rs4256091	3	78312038	2.071e-06	intergenic	-	-	-	0.005	0.158	-	-	-	-	336040	-	-
rs4525827	3	78312252	0.03018	intergenic	-	-	-	0.361	0.149	-	-	-	-	335826	-	-
rs9819071	3	78312537	0.03018	intergenic	-	-	-	0.01	0.109	-	-	-	-	335541	-	-
rs9857122	3	78312656	0.03018	intergenic	-	-	-	0.039	-0.218	-	-	-	-	335422	-	-
rs9877518	3	78312944	0.04566	intergenic	-	-	-	0.052	0.109	-	29.5	11.2	35.2	335134	-	-
rs62254560	3	78313046	2.071e-06	intergenic	-	-	-	0.022	-0.218	-	-	-	-	335032	-	-
rs62254561	3	78313156	2.071e-06	intergenic	-	-	-	0.173	0.109	-	-	-	-	334922	-	-
rs57521764	3	78313495	2.071e-06	intergenic	-	-	-	0.04	0.109	-	-	-	-	334583	-	-
rs112127844	3	78313555	2.071e-06	intergenic	-	-	unknown	0.193	0.109	-	-	-	-	334522	-	-
rs58928894	3	78313690	2.071e-06	intergenic	-	-	-	0.088	0.109	-	-	-	-	334388	-	-
rs62254593	3	78314231	2.071e-06	intergenic	-	-	-	0.01	0.109	-	-	-	-	333847	-	-
rs9812243	3	78314553	0.03018	intergenic	-	-	-	0.165	0.109	-	40.8	32.2	48.3	333525	-	-
rs199916302	3	78315008	1.957e-06	intergenic	-	-	unknown	0.14	NA	-	-	-	-	333068	-	-
rs148573133	3	78315009	1.957e-06	intergenic	-	-	unknown	0.137	NA	-	-	-	-	333068	-	-
rs111232526	3	78315187	2.071e-06	intergenic	-	-	unknown	0.462	NA	-	-	-	-	332890	-	-
rs9845206	3	78315657	0.04566	intergenic	-	-	-	0.337	NA	-	-	-	-	332421	-	-
rs80168414	3	78316400	0.04566	intergenic	-	-	-	0.02	0.109	-	-	-	-	331678	-	-
rs12637713	3	78316729	0.04566	intergenic	-	-	-	0.123	0.109	-	-	-	-	331349	-	-
rs9812628	3	78316770	0.04566	intergenic	-	-	-	0.224	0.109	-	-	-	-	331308	-	-
rs1398329	3	78317461	2.071e-06	intergenic	-	-	-	0.068	0.149	-	9.2	24.2	15.7	330617	-	-
rs1398328	3	78317514	2.443e-06	intergenic	-	-	-	0.482	0.149	-	0	0	0	330564	-	-
rs62254596	3	78318311	2.071e-06	intergenic	-	-	-	0.012	0.158	-	-	-	-	329767	-	-
rs62254597	3	78318438	2.071e-06	intergenic	-	-	-	0	-0.559	-	-	-	-	329640	-	-
rs925504	3	78319033	2.071e-06	intergenic	-	-	-	0.004	-1.6	-	9.4	22.3	15.6	329045	-	-
rs12631676	3	78319581	2.443e-06	intergenic	-	-	-	0.005	-1.84	-	9.3	20.1	15.6	328497	-	-
rs11426864	3	78320228	2.071e-06	intergenic	-	-	unknown	0	-1.47	-	-	-	-	327849	-	-
rs62254599	3	78320772	2.071e-06	intergenic	-	-	-	0	-0.814	-	-	-	-	327306	-	-
rs11325543	3	78322075	2.071e-06	intergenic	-	-	unknown	0.007	-0.664	-	-	-	-	326002	-	-
rs200221902	3	78322077	2.28e-06	intergenic	-	-	unknown	0.001	-1.09	-	-	-	-	326000	-	-
rs2314351	3	78322146	0.02358	intergenic	-	-	-	0.012	0.217	-	50	39.5	47.5	325932	-	-
rs9881821	3	78322422	0.03492	intergenic	-	-	-	0	-2.71	-	39.6	17.4	37.1	325656	-	-
rs1512487	3	78324964	0.01754	intergenic	-	-	-	0	-1.46	-	40.7	38.4	46.5	323114	-	-
rs62254602	3	78325264	0.01438	intergenic	-	-	-	0.001	0.013	-	-	-	-	322814	-	-
rs62254604	3	78326286	0.01023	intergenic	-	-	-	0	-0.79	-	-	-	-	321792	-	-
rs56687966	3	78326382	0.0147	intergenic	-	-	-	0	0.707	-	-	-	-	321696	-	-
rs12490235	3	78326987	0.0147	intergenic	-	-	-	0.001	-0.305	-	11.1	45.5	46.4	321091	-	-
rs7635023	3	78327387	0.01947	intergenic	-	-	-	0.005	3.01	-	25.9	49.1	50	320691	-	-
rs7634950	3	78327487	0.01419	intergenic	-	-	-	0	-5.69	-	11.7	48.3	47.2	320591	-	-
rs145660749	3	78329498	0.04605	intergenic	-	-	-	0	-0.227	-	-	-	-	318580	-	-
rs60993292	3	78329901	0.0001507	intergenic	-	-	-	0	-0.981	-	-	-	-	318177	-	-
rs11707392	3	78330200	0.01412	intergenic	-	-	-	0.038	0.137	-	-	-	-	317878	-	-
rs59149629	3	78330629	0.01419	intergenic	-	-	-	0.261	0.137	-	-	-	-	317449	-	-
rs147098217	3	78334583	0.04605	intergenic	-	-	-	0.002	0.077	-	-	-	-	313495	-	-
rs9845829	3	78337174	0.00748	intergenic	-	-	-	0	-1.15	-	27.9	38.8	48.8	310904	-	-
rs11927217	3	78341723	0.001715	intergenic	-	-	-	0.001	-0.727	-	32.7	34.8	45.3	306355	-	-
rs11925860	3	78345913	0.0001636	intergenic	-	-	-	0	-5.33	-	-	-	-	302165	-	-
rs62254633	3	78348993	6.783e-17	intergenic	-	-	-	1	2.09	-	-	-	-	299085	-	-
rs12486667	3	78351238	0.01522	intergenic	-	-	-	0	-2.42	-	0	24.6	20.7	296840	-	-
rs1028024	3	78371577	0.001173	intergenic	-	-	-	0.001	-0.797	-	5.8	23.2	48.5	276501	-	-
rs4499558	3	78374648	0.001472	intergenic	-	-	-	NA	NA	-	-	-	-	273430	-	-
rs11718108	3	78375236	0.001173	intergenic	-	-	-	NA	NA	-	-	-	-	272842	-	-
rs11926149	3	78379923	4.251e-08	intergenic	-	-	-	0.011	0.225	-	45.6	5.4	1.8	268155	-	-
rs11127617	3	78381212	9.916e-08	intergenic	-	-	-	0.029	-1.57	-	28.3	32.2	25.6	266866	-	-
rs1512483	3	78386422	0.01888	intergenic	-	-	-	0.003	-9.91	-	11.7	23.3	22.5	261656	-	V$E2F_02
rs62254645	3	78386666	7.945e-27	intergenic	-	-	-	0.001	-3.41	-	-	-	-	261412	-	-
rs72907761	3	78386861	0.00815	intergenic	-	-	-	0	1.08	-	-	-	-	261217	-	-
rs6765243	3	78387430	7.945e-27	intergenic	-	-	-	0.001	-6.54	-	28.6	4.5	3.5	260648	-	-
rs6789927	3	78387550	1.04e-26	intergenic	-	-	-	0	-3.6	-	41.8	9.7	4.7	260528	-	-
rs1512495	3	78396840	0.01694	intergenic	-	-	-	0.231	2.51	-	15.6	23.6	22.6	251238	-	-
rs60428417	3	78397790	6.437e-26	intergenic	-	-	unknown	0.013	NA	-	-	-	-	250287	-	-
rs11920803	3	78399318	1.04e-26	intergenic	-	-	-	0	0.692	-	37.9	9.4	4.1	248760	-	-
rs9309797	3	78399328	0.002086	intergenic	-	-	-	0	-1.19	-	7.5	35.7	46.4	248750	-	-
rs9840973	3	78399857	0.02121	intergenic	-	-	-	0	0.214	-	15	32.1	28.2	248221	-	-
rs11921066	3	78400215	7.945e-27	intergenic	-	-	-	0	-4.23	-	23.5	4.5	3.5	247863	-	-
rs72893076	3	78400420	7.945e-27	intergenic	-	-	-	0.001	0.367	-	-	-	-	247658	-	-
rs11915895	3	78417968	0.005462	intergenic	-	-	-	0.01	1.57	-	-	-	6.3	230110	-	-
rs199924158	3	78418264	0.01693	intergenic	-	-	unknown	0.996	3.51	-	-	-	-	229812	-	-
rs61693775	3	78418266	0.01693	intergenic	-	-	unknown	1	4.38	-	-	-	-	229810	-	V$CEBP_01
rs7653140	3	78419340	0.0001275	intergenic	-	-	-	0	-2.18	-	-	-	-	228738	-	-
rs9875399	3	78421880	0.01848	intergenic	-	-	-	0.001	1.53	-	-	-	-	226198	-	-
rs6548554	3	78423185	0.0001316	intergenic	-	-	-	0.001	2.06	-	0	23.3	48.9	224893	-	-
rs11920974	3	78434843	0.008313	intergenic	-	-	-	0	-0.716	-	20.4	35.3	27.5	213235	-	-
rs997705	3	78435488	0.001764	intergenic	-	-	-	0	-4.36	-	0	19.6	21.8	212590	-	-
rs2314400	3	78435858	0.009493	intergenic	-	-	-	0.059	0.149	-	-	-	-	212220	-	-
rs67509831	3	78436245	0.004617	intergenic	-	-	-	0.033	-0.298	-	-	-	-	211833	-	-
rs55650727	3	78436627	0.001449	intergenic	-	-	-	0.28	0.149	-	-	-	-	211451	-	-
rs55722429	3	78436661	0.004617	intergenic	-	-	-	0.374	0.149	-	-	-	-	211417	-	-
rs56260510	3	78437015	0.004617	intergenic	-	-	-	0.042	0.189	-	-	-	-	211063	-	-
rs56376311	3	78437069	0.004617	intergenic	-	-	-	0.001	-0.378	-	-	-	-	211009	-	-
rs58126648	3	78437239	0.004617	intergenic	-	-	-	0.055	0.189	-	-	-	-	210839	-	-
rs61141791	3	78437511	0.004617	intergenic	-	-	-	0.105	0.199	-	-	-	-	210567	-	-
rs6419732	3	78438722	0.004617	intergenic	-	-	-	0.013	0.235	-	-	-	-	209356	-	-
rs71124866	3	78439773	0.004617	intergenic	-	-	unknown	0.139	0.195	-	-	-	-	208304	-	-
rs4680983	3	78439894	0.004443	intergenic	-	-	-	0.031	-0.39	-	35	30.8	20.2	208184	-	-
rs7427720	3	78440126	0.004617	intergenic	-	-	-	0.18	0.195	-	20.4	29.7	20.4	207952	-	-
rs9844755	3	78440564	0.009493	intergenic	-	-	-	0.007	-0.451	-	-	-	-	207514	-	-
rs11127618	3	78443077	0.009493	intergenic	-	-	-	0.196	2.81	-	-	-	-	205001	-	-
rs6807161	3	78443239	0.00419	intergenic	-	-	-	0.003	0.427	-	39.2	-	20.1	204839	-	-
rs10865565	3	78455472	0.0006107	intergenic	-	-	-	0.006	2.02	-	16.4	20.5	19.1	192606	-	-
rs10865566	3	78455571	0.0006107	intergenic	-	-	-	0	-1.05	-	15.5	20.5	19.1	192507	-	-
rs7627884	3	78455767	1.855e-36	intergenic	-	-	-	0	-3.04	-	11.5	5.4	3.5	192311	-	-
rs9823412	3	78457646	5.331e-05	intergenic	-	-	-	0	-1.99	-	0	22.5	50	190432	-	-
rs6774325	3	78458727	5.331e-05	intergenic	-	-	-	0.001	-0.299	-	0	22.5	48.9	189351	-	-
rs17016040	3	78459918	1.503e-36	intergenic	-	-	-	0	-4.69	-	21.7	5	2.8	188160	-	-
rs7647185	3	78468807	5.331e-05	intergenic	-	-	-	0	-0.47	-	0.4	24.8	48.8	179271	-	-
rs9839172	3	78469764	0.001661	intergenic	-	-	-	0	0.898	-	45.7	32.7	20	178314	-	-
rs2314126	3	78474658	0.0005377	intergenic	-	-	-	0	-5.53	-	0.9	30.8	49.7	173420	-	-
rs1512493	3	78477614	2.005e-05	intergenic	-	-	-	0	0.422	-	45.6	29.5	31.2	170464	-	-
rs2068704	3	78481969	0.03311	intergenic	-	-	-	0.001	0.435	-	23.9	35.6	18.3	166109	-	-
rs12233375	3	78483769	3.653e-06	intergenic	-	-	-	0	1.45	-	0.8	14.2	29.2	164309	-	-
rs7624846	3	78484829	0.04035	intergenic	-	-	-	0	-0.466	-	-	-	-	163249	-	-
rs11127620	3	78484916	0.04035	intergenic	-	-	-	0.004	1.5	-	27.5	35	18.5	163162	-	-
rs12233386	3	78485890	2.709e-06	intergenic	-	-	-	0.003	2.4	-	0.9	14.2	29.7	162188	-	-
rs3923142	3	78489549	0.001819	intergenic	-	-	-	0	-0.437	-	1.2	41.9	48.5	158529	-	-
rs4607071	3	78489993	0.009352	intergenic	-	-	-	0	0.525	-	-	-	-	158085	-	-
rs4589896	3	78490232	0.009352	intergenic	-	-	-	0.024	0.418	-	25.8	34.5	18.3	157846	-	-
rs6781032	3	78490650	0.009352	intergenic	-	-	-	0.019	0.458	-	24.1	31.7	16	157428	-	-
rs6548563	3	78490706	0.009352	intergenic	-	-	-	0	-0.736	-	24.5	38.2	18.8	157372	-	-
rs6548564	3	78491295	0.009352	intergenic	-	-	-	0	0.458	-	-	-	-	156783	-	-
rs9862616	3	78491944	0.001296	intergenic	-	-	-	0.002	-0.783	-	0	32.5	48.2	156134	-	-
rs7645086	3	78493003	0.01983	intergenic	-	-	-	0.144	0.149	-	24.6	34.5	18.4	155075	-	-
rs6797869	3	78495322	0.0031	intergenic	-	-	-	0	-1.87	-	11.2	33.6	47.5	152756	-	-
rs10572785	3	78495412	0.03209	intergenic	-	-	unknown	0.002	0.573	-	-	-	-	152663	-	-
rs13322524	3	78495720	0.001296	intergenic	-	-	-	0.001	0.269	-	0.9	27.9	47.9	152358	-	-
rs13322529	3	78495795	0.001296	intergenic	-	-	-	0.002	1.29	-	0.6	31.4	47.7	152283	-	-
rs9856198	3	78496305	0.001296	intergenic	-	-	-	0.014	-1.07	-	-	-	-	151773	-	-
rs9822678	3	78496448	0.001448	intergenic	-	-	-	0.203	NA	-	3.4	32.5	48.3	151630	-	-
rs7645553	3	78496559	0.009352	intergenic	-	-	-	0	-0.251	-	25.8	34.5	18.5	151519	-	-
rs9834373	3	78498997	0.001376	intergenic	-	-	-	0.036	0.756	-	0	28.3	49.7	149081	-	-
rs9850240	3	78501897	0.001488	intergenic	-	-	-	0.008	0.822	-	0	29.3	47.8	146181	-	-
rs7650723	3	78503357	4.946e-07	intergenic	-	-	-	0	1	-	33.9	38.2	34.5	144721	-	-
rs12631698	3	78505090	0.01801	intergenic	-	-	-	0	-0.045	-	34.5	31.7	16	142988	-	-
rs12632302	3	78508892	1.924e-28	intergenic	-	-	-	0.016	0.235	-	14.7	39.8	26.5	139186	-	-
rs9844076	3	78511284	1.101e-28	intergenic	-	-	-	0.004	-0.39	-	15.5	36.6	23.8	136794	-	-
rs4680987	3	78511515	9.419e-29	intergenic	-	-	-	0.008	-0.924	-	14.5	38	24.2	136563	-	-
rs4266157	3	78519523	2.356e-68	intergenic	-	-	-	0.034	0.149	-	37.1	24.1	3.5	128555	-	-
rs62255759	3	78520009	1.094e-64	intergenic	-	-	-	0.053	-0.909	-	-	-	-	128069	-	-
rs62256660	3	78520194	1.008e-57	intergenic	-	-	-	0	-4.83	-	-	-	-	127884	-	-
rs62256661	3	78520292	1.094e-64	intergenic	-	-	-	0.001	-0.51	-	-	-	-	127786	-	-
rs4578986	3	78520370	2.756e-10	intergenic	-	-	-	0.002	-0.111	-	-	-	-	127708	-	-
rs12714469	3	78520968	2.756e-10	intergenic	-	-	-	0.148	0.149	-	0	0	0	127110	-	-
rs4330230	3	78524001	2.356e-68	intergenic	-	-	-	0.006	-0.317	-	37.2	24.1	3.5	124077	-	-
rs11927348	3	78526976	3.03e-68	intergenic	-	-	-	0.008	-1.13	-	-	-	-	121102	-	-
rs4446181	3	78527213	9.137e-05	intergenic	-	-	-	0	-0.014	-	0	10.2	21.2	120865	-	-
rs13066384	3	78535374	7.756e-70	intergenic	-	-	-	0.001	-1.07	-	37.6	22.8	3.5	112704	-	-
rs13061628	3	78542221	2.263e-69	intergenic	-	-	-	0.008	-0.639	-	-	-	-	105857	-	-
rs4680992	3	78551628	0.02754	intergenic	-	-	-	0	2.56	-	16.7	39.2	25.8	96450	-	-
rs66902863	3	78552057	0.04362	intergenic	-	-	unknown	0.004	2.86	-	-	-	-	96020	-	-
rs66902863	3	78552059	0.04362	intergenic	-	-	unknown	0.003	1.99	-	-	-	-	96018	-	-
rs13089920	3	78552232	1.061e-70	intergenic	-	-	-	0.094	1.65	-	49.6	24.5	3.2	95846	-	-
rs4680933	3	78552995	0.04613	intergenic	-	-	-	0.002	1.19	-	17.6	39.5	24.8	95083	-	-
rs1444481	3	78553323	2.459e-64	intergenic	-	-	-	0.004	0.295	-	49.2	19.2	2.2	94755	-	-
rs11721300	3	78553501	2.691e-28	intergenic	-	-	-	0	-0.479	-	2.7	37.7	27.4	94577	-	-
rs11713403	3	78553623	3.108e-23	intergenic	-	-	-	0	-4.61	-	-	-	-	94455	-	-
rs6774445	3	78553872	2.459e-64	intergenic	-	-	-	0.001	-0.545	-	48	21.8	2.9	94206	-	-
rs9846994	3	78554152	1.836e-28	intergenic	-	-	-	0	-3.1	-	0	41.7	28.1	93926	-	-
rs11709736	3	78555448	2.95e-28	intergenic	-	-	-	0	-2.84	-	0	42.5	25.6	92630	-	-
rs1444482	3	78555544	0.04613	intergenic	-	-	-	0.019	-0.373	-	18.1	39.8	25.3	92534	-	-
rs4680993	3	78555930	0.04619	intergenic	-	-	-	0.992	2.55	-	-	-	25.8	92148	-	-
rs62256685	3	78556801	9.468e-62	intergenic	-	-	-	0.118	3.51	-	-	-	-	91277	-	-
rs62256687	3	78557822	2.832e-59	intergenic	-	-	-	0	-0.57	-	-	-	-	90256	-	-
rs147517732	3	78558452	2.818e-59	intergenic	-	-	unknown	0.01	0.158	-	-	-	-	89625	-	-
rs34780449	3	78558745	0.01153	intergenic	-	-	-	0	-1.19	-	-	-	-	89333	-	-
rs6548574	3	78558801	0.04037	intergenic	-	-	-	0	0.069	-	-	-	-	89277	-	-
rs71124876	3	78566360	0.0318	intergenic	-	-	unknown	0.001	-3.75	-	-	-	-	81715	-	-
rs199861644	3	78566481	0.04282	intergenic	-	-	-	0	-0.829	-	-	-	-	81597	-	-
rs6548577	3	78567071	0.02939	intergenic	-	-	-	0	-7.24	-	33.3	36.7	25.8	81007	-	-
rs13079826	3	78567915	0.03377	intergenic	-	-	-	0	1.13	-	37.6	37.5	24.3	80163	-	-
rs6548578	3	78573534	0.03161	intergenic	-	-	-	0	-1.17	-	34.5	37.3	25.6	74544	-	-
rs4594583	3	78573774	0.02939	intergenic	-	-	-	0.001	NA	-	-	-	-	74304	-	-
rs13079211	3	78574831	0.03377	intergenic	-	-	-	0.014	0.235	-	38.6	37.3	25.8	73247	-	-
rs4602351	3	78575184	0.03377	intergenic	-	-	-	0.092	0.468	-	35	36.7	25.8	72894	-	-
rs6548579	3	78575898	0.03377	intergenic	-	-	-	0.001	-0.027	-	40	36.4	25.7	72180	-	-
rs4680937	3	78578549	0.03377	intergenic	-	-	-	0.033	0.504	-	41.4	36.4	25.3	69529	-	-
rs4680938	3	78578640	0.03377	intergenic	-	-	-	0.01	0.217	-	36.7	37.6	24.8	69438	-	-
rs6772687	3	78579274	0.03377	intergenic	-	-	-	0	-2.82	-	33.3	35.8	22.4	68804	-	-
rs6763358	3	78580228	0.03377	intergenic	-	-	-	0	1.01	-	38.4	36.7	26.4	67850	-	-
rs2120705	3	78580690	0.03377	intergenic	-	-	-	0.972	2.88	-	15.5	35.7	22.4	67388	-	V$FOXJ2_02,V$GATA1_05,V$MEF2_04
rs9834953	3	78581421	0.01304	intergenic	-	-	-	0.014	0.235	-	-	-	-	66657	-	-
rs7636144	3	78581531	0.01383	intergenic	-	-	-	0.001	0.534	-	-	-	-	66547	-	-
rs2312579	3	78582121	0.009803	intergenic	-	-	-	0	-3.28	-	13	31.2	17.1	65957	-	-
rs7614833	3	78582136	0.01248	intergenic	-	-	-	0	0.825	-	-	-	-	65942	-	-
rs11127624	3	78582553	0.01248	intergenic	-	-	-	0.001	-4.86	-	15.7	33.3	-	65525	-	-
rs4470471	3	78582711	0.01248	intergenic	-	-	-	0	-5.46	-	-	-	-	65367	-	-
rs9879332	3	78583020	0.01248	intergenic	-	-	-	0.001	1.46	-	33.8	37.4	24.8	65058	-	-
rs6774234	3	78583806	0.01215	intergenic	-	-	-	0.001	0.597	-	-	-	-	64272	-	-
rs6787040	3	78583826	0.01215	intergenic	-	-	-	0.01	0.53	-	15	36.7	25.3	64252	-	-
rs9809403	3	78584196	0.0113	intergenic	-	-	-	0.081	0.55	-	-	-	-	63882	-	-
rs9866002	3	78585409	0.01304	intergenic	-	-	-	0.003	-1.24	-	37.5	37.5	24.1	62669	-	-
rs6548583	3	78586632	0.0113	intergenic	-	-	-	0	-1.41	-	-	-	-	61446	-	-
rs12714470	3	78586909	1.065e-27	intergenic	-	-	-	0.095	-0.39	-	-	-	-	61169	-	-
rs9877216	3	78587898	1.164e-27	intergenic	-	-	-	0.027	-0.298	-	-	-	-	60180	-	-
rs2034167	3	78589535	5.204e-29	intergenic	-	-	-	0.024	0.158	-	-	-	-	58543	-	-
rs6548585	3	78589859	5.204e-29	intergenic	-	-	-	0.093	0.158	-	-	-	-	58219	-	-
rs6789918	3	78590131	1.243e-28	intergenic	-	-	-	0.012	0.158	-	7.1	39.3	27.1	57947	-	-
rs6789922	3	78590133	4.956e-29	intergenic	-	-	-	0.015	-0.317	-	-	-	-	57945	-	-
rs17366011	3	78590412	3.408e-29	intergenic	-	-	-	0.259	0.158	-	-	-	-	57666	-	-
rs9817307	3	78590578	0.021	intergenic	-	-	-	0.01	0.158	-	15.5	38.1	25.9	57500	-	-
rs11711781	3	78591123	3.408e-29	intergenic	-	-	-	0.054	0.113	-	-	-	-	56955	-	-
rs2120703	3	78591675	0.02186	intergenic	-	-	-	0.004	-0.317	-	-	-	-	56403	-	-
rs34331490	3	78591848	5.204e-29	intergenic	-	-	unknown	0.094	0.158	-	-	-	-	56229	-	-
rs4680939	3	78592839	5.635e-26	intergenic	-	-	-	0.066	0.122	-	-	-	-	55239	-	-
rs75330931	3	78594141	0.021	intergenic	-	-	unknown	0.02	0.122	-	-	-	-	53936	-	-
rs10511127	3	78594711	5.253e-69	intergenic	-	-	-	0.005	0.122	-	39.9	9.6	2.7	53367	-	-
rs9876636	3	78594819	3.31e-69	intergenic	-	-	-	0.002	0.122	-	36.3	11.2	2.9	53259	-	-
rs9876667	3	78594882	5.253e-69	intergenic	-	-	-	0.01	-0.245	-	38.6	7.3	1.8	53196	-	-
rs4401330	3	78595335	3.31e-69	intergenic	-	-	-	0.006	0.199	-	34.7	15.9	3.9	52743	-	-
rs728199	3	78596931	1.363e-14	intergenic	-	-	-	0.002	1.72	-	-	-	-	51147	-	-
rs2312577	3	78598022	3.31e-69	intergenic	-	-	-	0	-1.95	-	39.3	11.2	2.9	50056	-	-
rs1373524	3	78598282	5.497e-50	intergenic	-	-	-	0.001	-0.743	-	39.2	9.6	3.7	49796	-	-
rs11357478	3	78598578	5.497e-50	intergenic	-	-	unknown	0	-6.42	-	-	-	-	49499	-	-
rs13084816	3	78598694	5.177e-54	intergenic	-	-	-	0	0.788	-	-	-	-	49384	-	-
rs62254669	3	78598995	0.0008103	intergenic	-	-	-	0.001	1.47	-	-	-	-	49083	-	-
rs4680997	3	78599599	4.104e-69	intergenic	-	-	-	0.188	-0.666	-	-	-	-	48479	-	-
rs4680998	3	78599832	4.104e-69	intergenic	-	-	-	0.181	2.2	-	-	-	-	48246	-	-
rs1444472	3	78600898	4.825e-65	intergenic	-	-	-	0	0.973	-	37.5	7.5	2.3	47180	-	-
rs6799811	3	78601733	0.0005854	intergenic	-	-	-	0	-0.278	-	0	10.7	20	46345	-	-
rs13071898	3	78603549	4.104e-69	intergenic	-	-	-	0.001	-1.45	-	-	-	-	44529	-	-
rs9682630	3	78604287	4.104e-69	intergenic	-	-	-	0	-2.38	-	36.7	9.6	2.7	43791	-	-
rs147642420	3	78608198	8.331e-30	intergenic	-	-	unknown	0.639	2.06	-	-	-	-	39879	-	V$TATA_C
rs13083642	3	78608901	2.551e-06	intergenic	-	-	-	0	-0.284	-	11.7	22	36.7	39177	-	-
rs9682532	3	78609963	3.838e-06	intergenic	-	-	-	0.092	0.046	-	9.8	18	-	38115	-	-
rs201263183	3	78610612	4.22e-28	intergenic	-	-	unknown	0.047	-0.093	-	-	-	-	37465	-	-
rs1507413	3	78610831	0.00142	intergenic	-	-	-	0.035	0.046	-	32.7	27.6	43.6	37247	-	-
rs11716795	3	78614378	6.691e-06	intergenic	-	-	-	0	-1.36	-	14.6	21.9	32.4	33700	-	-
rs11709027	3	78614705	6.931e-06	intergenic	-	-	-	0.152	2.27	-	11.9	21.6	30.8	33373	-	-
rs6801989	3	78615037	6.411e-31	intergenic	-	-	-	0	-6.43	-	34.3	7.7	8.5	33041	-	-
rs17016341	3	78617646	4.206e-31	intergenic	-	-	-	0	-1.13	-	18.6	5.8	6.5	30432	-	-
rs11127626	3	78620213	3.414e-10	intergenic	-	-	-	0.001	-1.96	-	-	-	-	27865	-	-
rs11127627	3	78620239	1.029e-10	intergenic	-	-	-	0	-3.3	-	34.4	46.4	27.6	27839	-	-
rs7622936	3	78624672	2.667e-10	intergenic	-	-	-	0.015	0.158	-	-	-	-	23406	-	-
rs1507424	3	78626222	2.498e-20	intergenic	-	-	-	0	-1.35	-	32.3	8.9	7.7	21856	-	-
rs1992628	3	78626807	1.494e-09	intergenic	-	-	-	0.001	0.332	-	36.1	46.2	27.5	21271	-	-
rs1992627	3	78626820	1.494e-09	intergenic	-	-	-	0.001	0	-	36.1	46.2	27.5	21258	-	-
rs9880918	3	78628513	1.589e-10	intergenic	-	-	-	0	-3.57	-	47.2	44.2	25.8	19565	-	-
rs1899891	3	78628894	9.729e-07	intergenic	-	-	-	0.215	0.137	-	-	-	-	19184	-	-
rs1899890	3	78628987	9.729e-07	intergenic	-	-	-	0.039	-1.3	-	-	-	-	19091	-	-
rs1899889	3	78629294	9.729e-07	intergenic	-	-	-	0.001	1.64	-	9.3	20.2	38.1	18784	-	-
rs6548589	3	78629833	1.107e-06	intergenic	-	-	-	0.026	1.16	-	13.7	19.6	39.1	18245	-	-
rs6807667	3	78640492	4.613e-08	intergenic	-	-	-	0	-1.75	-	22.4	19.9	40.1	7586	-	-
rs11706918	3	78643050	5.05e-08	downstream-gene	-	-	-	0	-5.38	-	14.2	17.9	37.3	5028	-	-
rs13070644	3	78643634	5.269e-08	downstream-gene	-	-	-	0.009	0.164	-	-	19.2	37.2	4444	-	-
rs13071053	3	78643883	6.14e-08	downstream-gene	-	-	-	0.128	0.225	-	0	14.9	-	4195	-	-
rs7626143	3	78646942	1.895e-07	3-prime-UTR	-	-	-	0.998	3.37	ROBO1	0.4	18.3	37.8	1136	-	-
rs1507417	3	78650645	6.53e-08	intron	-	-	-	0	-1.41	ROBO1	14.8	18.6	38.3	1184	-	-
rs1507418	3	78651132	7.06e-08	intron	-	-	-	0.013	1.08	ROBO1	-	-	-	1671	-	-
rs3773190	3	78654924	3.696e-06	intron	-	-	-	0.001	1.89	ROBO1	34.4	43.9	43.8	957	-	-
rs9819719	3	78657531	1.282e-06	intron	-	-	-	0.013	-1.75	ROBO1	-	-	-	1338	-	-
rs723765	3	78657998	0.02125	intron	-	-	-	0	-2.35	ROBO1	29.4	44.2	24.3	1805	-	-
rs9811063	3	78659692	0.002615	intron	-	-	-	0	-6.07	ROBO1	31.9	5.4	5.3	3499	-	-
rs1507419	3	78660289	0.01079	intron	-	-	-	0	-3.94	ROBO1	17.7	3.6	4.5	3507	-	-
rs1027832	3	78663956	1.784e-06	intron-near-splice	-	-	-	0.001	-4.21	ROBO1	13.9	43	31.7	4	-	-
rs17016413	3	78670654	0.003904	intron	-	-	-	0.051	2.47	ROBO1	6.1	22.7	33.7	3461	-	-
rs11713043	3	78676391	0.02383	intron	-	-	-	0.002	3.05	ROBO1	0	9.6	1.5	78	-	-
rs7625555	3	78676405	8.577e-06	intron	-	-	-	0	-3.47	ROBO1	33.6	49.1	32.4	64	-	-
rs7614084	3	78676422	2.946e-05	intron	-	-	-	0	-1.58	ROBO1	24.8	43.8	26.9	47	-	-
rs6548591	3	78677096	6.949e-06	intron	-	-	-	0.001	1.44	ROBO1	-	-	-	375	-	-
rs1507410	3	78677661	9.825e-05	intron	-	-	-	0.001	1.64	ROBO1	-	-	-	940	-	-
rs4681006	3	78678196	5.162e-06	intron	-	-	-	0	-0.351	ROBO1	47.4	49.7	31.5	1475	-	-
rs200110075	3	78678450	5.533e-06	intron	-	-	unknown	0.013	3.54	ROBO1	-	-	-	1729	-	-
rs34832716	3	78678451	5.917e-06	intron	-	-	unknown	0.013	3.54	ROBO1	-	-	-	1730	-	-
rs1605434	3	78679007	1.617e-05	intron	-	-	-	0.015	2.15	ROBO1	-	-	-	1302	-	V$AP4_Q6
rs6807510	3	78679585	0.03379	intron	-	-	-	0	-3.76	ROBO1	26.6	24.7	38.4	724	-	-
rs57799251	3	78679699	0.02939	intron	-	-	-	0.002	2.02	ROBO1	-	-	-	610	-	-
rs58682182	3	78686434	0.006638	intron	-	-	-	0	0.111	ROBO1	-	-	-	1174	-	-
rs2684375	3	78693266	2.908e-05	intron	-	-	-	0.001	-0.441	ROBO1	1.7	-	16.7	2030	-	-
rs73108203	3	78695185	6.211e-05	intron	-	-	-	0	-0.279	ROBO1	-	-	-	111	-	-
rs1395785	3	78698037	0.003275	intron	-	-	-	0	-2.68	ROBO1	17.5	22.9	23	1230	-	-
rs2292223	3	78699045	0.001034	intron	-	-	-	0	0.421	ROBO1	11.1	0	4	1835	-	-
rs2292222	3	78699077	0.0009119	intron	-	-	-	0.227	4.78	ROBO1	18.1	0	5.9	1803	-	-
rs6795556	3	78700901	0.004096	synonymous	THR	-	-	0.006	-6.65	ROBO1	18.6	27.7	25.1	20	-	-
rs997274	3	78704821	0.003527	intron	-	-	-	0	-6.45	ROBO1	37.5	23.3	23.6	1425	-	-
rs7610686	3	78705219	0.003988	intron	-	-	-	0.001	1.36	ROBO1	30.1	29.5	25.9	1027	-	-
rs9818170	3	78706519	0.003254	intron	-	-	-	0	-4.43	ROBO1	-	-	-	98	-	-
rs3832208	3	78706553	0.007351	intron	-	-	unknown	0.001	0.263	ROBO1	-	-	-	133	-	-
rs3732662	3	78706646	0.007446	intron	-	-	-	0.001	1.55	ROBO1	-	-	-	225	-	-
rs67362360	3	78706765	0.007684	intron	-	-	-	0	-3.35	ROBO1	-	-	-	344	-	-
rs56372508	3	78707779	0.007446	intron	-	-	-	0	-1.95	ROBO1	-	-	-	1055	-	-
rs9829907	3	78709044	0.001173	intron	-	-	-	0	-3.39	ROBO1	-	-	-	85	-	-
rs2118068	3	78709159	0.00838	intron	-	-	-	0.002	0.427	ROBO1	-	-	-	200	-	-
rs9840004	3	78710754	0.00838	intron	-	-	-	0	-0.903	ROBO1	-	-	-	341	-	-
rs3821601	3	78711562	0.00811	intron	-	-	-	0	-3.46	ROBO1	29.2	23.3	23.9	296	-	-
rs7616495	3	78712782	0.001721	intron	-	-	-	0	-3.53	ROBO1	25.5	23.3	23	1516	-	-
rs7619742	3	78714118	0.0006782	intron	-	-	-	0	-0.228	ROBO1	26.5	45.1	25.6	2852	-	-
rs2255164	3	78717508	0.0005495	intron	-	-	-	0	-2.35	ROBO1	28.6	47.8	25.4	54	-	-
rs143705687	3	78721395	0.03412	intron	-	-	unknown	0.008	0.235	ROBO1	-	-	-	1943	-	-
rs9856624	3	78744206	0.0008597	intron	-	-	-	0	-5.16	ROBO1	18.2	44.5	26	1698	-	-
rs2684377	3	78744383	0.0007229	intron	-	-	-	0.002	0.37	ROBO1	-	-	-	1875	-	-
rs10428105	3	78744620	0.001717	intron	-	-	-	0.045	0.158	ROBO1	37	21.6	23.4	2112	-	-
rs7610500	3	78745866	0.001507	intron	-	-	-	0.236	NA	ROBO1	-	-	-	3358	-	-
rs7622194	3	78746109	0.001717	intron	-	-	-	0	-3.05	ROBO1	-	23.3	24.7	3601	-	-
rs9842948	3	78746432	0.0007341	intron	-	-	-	0.001	-0.088	ROBO1	-	-	-	3924	-	-
rs6769521	3	78747779	0.0007341	intron	-	-	-	0	-0.481	ROBO1	21.1	43.8	26.7	5271	-	-
rs67137735	3	78749436	0.001676	intron	-	-	-	0	-3.41	ROBO1	-	-	-	6928	-	-
rs9880072	3	78753358	0.001676	intron	-	-	-	0.656	-2.21	ROBO1	40.2	29.5	25.9	10187	-	-
rs67347336	3	78753924	0.001676	intron	-	-	-	0	-0.543	ROBO1	-	-	-	9621	-	-
rs17016466	3	78754478	0.004105	intron	-	-	-	0.003	0.417	ROBO1	47.2	26.4	25	9067	-	-
rs767182	3	78754631	0.004292	intron	-	-	-	0	-0.358	ROBO1	44.7	29.7	25.6	8914	-	-
rs9808950	3	78759564	0.01022	intron	-	-	-	0	-1.19	ROBO1	49.2	25.8	24.7	3981	-	-
rs9819398	3	78761585	0.01113	intron	-	-	-	0.002	1.22	ROBO1	44.1	27.1	25	1960	-	-
rs10049014	3	78761804	0.01113	intron	-	-	-	0	-3.37	ROBO1	46.2	24.5	23.4	1741	-	V$BRN2_01
rs10049102	3	78764144	0.01113	intron	-	-	-	0.061	2.51	ROBO1	44	24.6	24.4	468	-	-
rs146739636	3	78768640	0.008293	intron	-	-	unknown	0.016	2.15	ROBO1	-	-	-	1605	-	-
rs6787349	3	78768942	0.006744	intron	-	-	-	0	-0.435	ROBO1	48.7	32.1	25.6	1907	-	-
rs28494803	3	78769725	0.01143	intron	-	-	-	0.184	0.046	ROBO1	-	-	-	2690	-	-
rs11923747	3	78770100	0.0005923	intron	-	-	-	0.011	0.046	ROBO1	-	-	-	3065	-	-
rs28482804	3	78772641	0.0207	intron	-	-	-	0.001	-0.068	ROBO1	-	-	-	5606	-	-
rs56315536	3	78772997	0.01973	intron	-	-	-	0.326	2.93	ROBO1	-	-	-	5962	-	V$EVI1_01
rs9837496	3	78775567	0.01414	intron	-	-	-	0	-2.45	ROBO1	23.5	44.2	30.9	8532	-	-
rs510006	3	78803935	0.0308	intron	-	-	-	0.001	1.06	ROBO1	1.7	42.4	29.2	7883	-	-
rs76219003	3	78846556	0.004241	intron	-	-	-	0	-5.4	ROBO1	-	-	-	50504	-	-
rs10511126	3	78990516	0.04153	intron	-	-	-	0.002	-1.83	ROBO1	47.7	2.3	6.2	2437	-	-
rs9822620	3	78993220	0.04153	intron	-	-	-	0.098	-0.172	ROBO1	49.6	2.2	5.9	5141	-	-
rs111874282	3	78995124	0.03293	intron	-	-	-	0.06	NA	ROBO1	-	-	-	7045	-	-
rs9838831	3	79017029	0.004798	intron	-	-	-	0	0.432	ROBO1	30.8	8.3	0	28950	-	-
rs72910224	3	79019529	0.004798	intron	-	-	-	0	-5.49	ROBO1	-	-	-	31450	-	-
rs184543217	3	79057823	0.01886	intron	-	-	-	0.161	0.158	ROBO1	-	-	-	9732	-	-
rs76663130	3	79071399	0.02369	intron	-	-	-	0	-0.384	ROBO1	-	-	-	3843	-	-
rs56696020	4	77024493	0.04716	intron	-	-	-	0.001	-0.854	ART3	-	-	-	595	-	-
rs7682766	4	77025273	0.02808	intron	-	-	-	0	-3.28	ART3	44.7	41.5	9.4	149	-	-
rs139162026	4	77093353	0.04825	intron	-	-	unknown	0.076	-0.298	SCARB2	-	-	-	1940	-	-
rs6532418	4	77408781	0.01923	intron	-	-	-	0.964	1.36	SHROOM3	13.3	7.6	10.4	51406	-	-
rs2068064	4	77417060	0.01051	intron	-	-	-	0.06	1.89	SHROOM3	10.2	8.1	10.1	59685	-	-
rs9684685	4	77421052	0.008027	intron	-	-	-	0	-2.17	SHROOM3	16.8	8	10	55708	-	-
rs35528922	4	77427495	0.01038	intron	-	-	-	0.477	0.109	SHROOM3	-	-	-	49265	-	-
rs7682633	4	77427931	0.01038	intron	-	-	-	0.537	0.566	SHROOM3	-	-	-	48829	-	-
rs17254217	4	77430773	0.01137	intron	-	-	-	0.001	0.164	SHROOM3	11.3	7.8	9.8	45987	-	-
rs17002031	4	77432584	0.008209	intron	-	-	-	0.002	2.56	SHROOM3	23.5	8	10	44176	-	-
rs6848817	4	77446681	0.006095	intron	-	-	-	0.001	0.594	SHROOM3	29.5	47.7	36	30079	-	V$BRACH_01,V$OCT1_03
rs6817593	4	77461011	0.03326	intron	-	-	-	0.638	1.83	SHROOM3	30.8	41.7	44.9	15749	-	-
rs11722967	4	77461983	0.03193	intron	-	-	-	0	-0.89	SHROOM3	9.8	5.5	15.9	14777	-	-
rs58060818	4	77462450	0.0462	intron	-	-	unknown	0.035	1.2	SHROOM3	-	-	-	14309	-	-
rs11737607	4	77462523	0.03193	intron	-	-	-	0.011	-0.835	SHROOM3	-	-	-	14237	-	-
rs11724031	4	77462778	0.04146	intron	-	-	-	0.001	-0.757	SHROOM3	23.6	6	21	13982	-	-
rs60361068	4	77463119	0.03193	intron	-	-	-	0	0.148	SHROOM3	-	-	-	13641	-	-
rs4277797	4	77463240	0.04276	intron	-	-	-	0.001	0.008	SHROOM3	-	5.8	14.9	13520	-	-
rs57844911	4	77463285	0.03193	intron	-	-	unknown	0.024	0.118	SHROOM3	-	-	-	13474	-	-
rs35078211	4	77463462	0.03193	intron	-	-	-	0.088	1.17	SHROOM3	-	-	-	13298	-	-
rs13125974	4	77463930	0.03193	intron	-	-	-	0.02	0.525	SHROOM3	18.3	5.8	18.9	12830	-	-
rs17002074	4	77464016	0.02242	intron	-	-	-	0.001	-0.068	SHROOM3	18.2	6.7	19.2	12744	-	-
rs10027450	4	77465074	0.0004754	intron	-	-	-	0.003	-1.88	SHROOM3	27.5	12.6	22.1	11686	-	-
rs3923380	4	77468594	1.044e-06	intron	-	-	-	0	-4.58	SHROOM3	42.8	49.1	37.9	8166	-	-
rs6532473	4	77469221	0.02033	intron	-	-	-	0	-1.92	SHROOM3	17.2	15	34.7	7539	-	-
rs7654608	4	77469906	0.001226	intron	-	-	-	0	-2.6	SHROOM3	46.9	45.1	49.7	6854	-	-
rs9995957	4	77470582	0.001226	intron	-	-	-	0.002	-0.298	SHROOM3	-	-	-	6178	-	-
rs13120833	4	77471116	0.00104	intron	-	-	-	0	-2.68	SHROOM3	44.2	44.4	44.5	5644	-	-
rs28636696	4	77472460	0.0001484	intron	-	-	-	0.01	-4.75	SHROOM3	-	-	-	4300	-	-
rs4380545	4	77484202	8.496e-05	intron	-	-	-	0	-6.99	SHROOM3	10	17.5	22.3	7284	-	-
rs7687284	4	77487977	0.0004735	intron	-	-	-	0.001	1.15	SHROOM3	43.4	34.9	49.7	11059	-	V$TAL1ALPHAE47_01,V$TAL1BETAITF2_01
rs6824297	4	77492155	0.002422	intron	-	-	-	0	-1.88	SHROOM3	38.5	32.4	35.6	15237	-	-
rs57756059	4	77500796	2.14e-05	intron	-	-	-	0.001	1.41	SHROOM3	-	-	-	6827	-	-
rs17002091	4	77500947	0.0003358	intron	-	-	-	0.001	0.654	SHROOM3	14.2	17.4	21.8	6676	-	-
rs12503111	4	77503120	0.0004596	intron	-	-	-	0	2.18	SHROOM3	18.2	47.4	27.3	4503	-	-
rs13148163	4	77504400	0.007949	intron	-	-	-	0	-5.33	SHROOM3	41.4	36.1	34.1	3223	-	-
rs4482792	4	77509084	0.0004472	intron	-	-	-	0	-2.15	SHROOM3	-	-	-	1460	-	-
rs13133666	4	77510411	0.0004103	intron	-	-	-	0.019	-0.79	SHROOM3	-	-	-	2787	-	-
rs13110204	4	77510510	0.0004103	intron	-	-	-	0.016	0.53	SHROOM3	-	-	-	2886	-	-
rs61090632	4	77510601	0.0004103	intron	-	-	-	0.023	0.149	SHROOM3	-	-	-	2977	-	-
rs4565104	4	77510875	0.0003543	intron	-	-	-	0	-4.07	SHROOM3	-	-	-	3251	-	-
rs4400023	4	77510972	0.000358	intron	-	-	-	0.002	2.96	SHROOM3	-	-	-	3348	-	-
rs4376172	4	77511357	0.0004103	intron	-	-	-	0.001	-2	SHROOM3	-	-	-	3733	-	-
rs4613596	4	77511391	0.0004343	intron	-	-	-	0	-4.17	SHROOM3	-	-	-	3767	-	-
rs4859453	4	77515370	6.901e-05	intron	-	-	-	0	0.103	SHROOM3	44.6	23.2	40.3	7746	-	-
rs12501546	4	77521826	0.0005502	intron	-	-	-	0	-1.93	SHROOM3	22.1	16.5	22.6	14202	-	-
rs12640320	4	77531337	0.001481	intron	-	-	-	0	-0.574	SHROOM3	25.7	28.4	44.1	23713	-	-
rs61342109	4	77540337	0.002967	intron	-	-	-	0.002	-2.03	SHROOM3	-	-	-	32713	-	-
rs7669852	4	77542398	0.02685	intron	-	-	-	0	-6.99	SHROOM3	33.9	40.3	34.6	34774	-	-
rs33969190	4	77546660	0.0009167	intron	-	-	unknown	0.001	1.12	SHROOM3	-	-	-	39037	-	-
rs10029626	4	77547245	0.0009167	intron	-	-	-	0.003	0.677	SHROOM3	-	-	-	39621	-	-
rs28595170	4	77547383	0.0009167	intron	-	-	-	0	-2.08	SHROOM3	-	-	-	39759	-	-
rs10022000	4	77547484	0.0009167	intron	-	-	-	0.002	1.75	SHROOM3	-	-	-	39860	-	-
rs10010680	4	77547672	0.0009167	intron	-	-	-	0	-3.33	SHROOM3	-	-	-	40048	-	-
rs10223020	4	77547939	0.0009167	intron	-	-	-	0	-0.344	SHROOM3	22.3	29.5	49.1	40315	-	-
rs10222974	4	77548168	0.0009167	intron	-	-	-	0	-2.58	SHROOM3	21.1	29.5	47.1	40544	-	-
rs11722153	4	77551856	0.0227	intron	-	-	-	0.047	-0.315	SHROOM3	12.4	19.6	30.8	44232	-	-
rs4582178	4	77552782	0.0008796	intron	-	-	-	0	-1.36	SHROOM3	27.1	28.3	49.4	45158	-	-
rs4859699	4	77555857	0.02375	intron	-	-	-	0	-7.93	SHROOM3	42.9	19.6	30.8	48233	-	-
rs4859456	4	77562958	0.001524	intron	-	-	-	0.991	5.4	SHROOM3	49.1	30.5	47.7	47146	-	-
rs34690268	4	77576252	0.002191	intron	-	-	-	0.078	2.42	SHROOM3	-	-	-	33852	-	-
rs17002139	4	77576402	0.002244	intron	-	-	-	0	-5.66	SHROOM3	22.5	11.9	21.7	33702	-	-
rs11727631	4	77576975	0.001864	intron	-	-	-	0	-7.05	SHROOM3	45.5	28.3	42.7	33129	-	-
rs13130505	4	77594917	0.03037	intron	-	-	-	0	0.547	SHROOM3	8.9	16.9	24	15187	-	-
rs1493363	4	77601715	0.01926	intron	-	-	-	0	-0.294	SHROOM3	19	35.7	35	8389	-	-
rs2172505	4	77612903	0.04455	intron	-	-	-	0	0.294	SHROOM3	30.1	12.1	27.9	2046	-	-
rs2035945	4	77621705	0.001563	intron	-	-	-	0	-4.33	SHROOM3	36.8	27.3	50	9602	-	-
rs7700102	4	77622435	0.001568	intron	-	-	-	0.011	1.2	SHROOM3	-	-	-	8872	-	-
rs344122	4	77637502	0.02857	intron	-	-	-	0	1.43	SHROOM3	29.3	28.8	46.1	6060	-	-
rs344123	4	77638013	0.03161	intron	-	-	-	0	-2.25	SHROOM3	-	-	-	6571	-	-
rs11734394	4	77640617	0.02443	intron	-	-	-	0.001	-0.631	SHROOM3	37.6	29	47.9	9175	-	-
rs11735292	4	77653298	0.003917	intron	-	-	-	0	-2.14	SHROOM3	0	8.5	19.2	1208	-	-
rs1586933	4	77735406	0.04668	intergenic	-	-	-	0.004	0.235	-	29.6	37.1	47.1	35445	-	-
rs9790694	4	77751962	0.04458	intergenic	-	-	-	0.005	-0.214	-	-	-	-	52001	-	-
rs117105704	4	77814477	0.02462	downstream-gene	-	-	-	0	-2.66	-	-	-	-	56607	-	-
rs1244229	10	8007560	0.04608	missense	VAL,ALA	0	64	0.091	5.83	TAF3	48.7	27.7	24.7	146	-	-
rs196528	10	8025394	0.01049	intron	-	-	-	0	0.724	TAF3	28.3	33.5	48.2	6106	-	-
rs7091365	10	8078246	0.02635	intergenic	-	-	-	0	0.704	-	-	-	-	9233	8077830-8078378	-
rs11255522	10	8141258	0.04791	intergenic	-	-	-	0.003	0.472	-	1.4	23.8	10	25557	-	-
rs2798832	10	8186093	0.03721	intergenic	-	-	-	0	1.29	-	24.2	22.3	5.9	70392	-	-
rs2489249	10	8273761	0.02701	intergenic	-	-	-	0	-8.13	-	46.8	43	26	158060	-	-
rs1779649	10	8284176	0.03671	intergenic	-	-	-	0	-7.77	-	-	-	-	168475	-	-
rs1796869	10	8285948	0.03671	intergenic	-	-	-	0	-1.07	-	-	-	-	170247	-	-
rs1779648	10	8286284	0.03671	intergenic	-	-	-	0	-7.1	-	41.7	33.3	26.1	170583	-	-
rs1779630	10	8293266	0.03456	intergenic	-	-	-	0.001	3.18	-	24.3	34.5	26.3	177565	-	V$POU3F2_01
rs1796864	10	8295467	0.02106	intergenic	-	-	-	0.036	0.193	-	35.8	35.7	26.5	179766	-	-
rs12770457	10	8309146	0.007467	intergenic	-	-	-	0.001	-0.69	-	-	-	-	193445	-	-
rs35411031	10	8309400	0.007467	intergenic	-	-	-	0.005	0.351	-	-	-	-	193699	-	-
rs67945899	10	8309734	0.007467	intergenic	-	-	-	0.002	0.149	-	-	-	-	194033	-	-
rs36037160	10	8310084	0.007467	intergenic	-	-	-	0	-3.95	-	-	-	-	194383	-	-
rs34840049	10	8310110	0.007467	intergenic	-	-	-	0	-3.16	-	-	-	-	194409	-	-
rs35435844	10	8310128	0.007467	intergenic	-	-	-	0	-2.76	-	-	-	-	194427	-	-
rs67493018	10	8310269	0.007467	intergenic	-	-	-	0	-1.83	-	-	-	-	194568	-	-
rs36127874	10	8310298	0.007467	intergenic	-	-	-	0.001	0.202	-	-	-	-	194597	-	-
rs67001303	10	8310386	0.007467	intergenic	-	-	-	0.002	0.751	-	-	-	-	194685	-	-
rs118115866	10	8312056	0.007467	intergenic	-	-	-	0.01	-0.298	-	-	-	-	196355	-	-
rs58813488	10	8312151	0.007467	intergenic	-	-	-	0.038	-0.298	-	-	-	-	196450	-	-
rs56217245	10	8312244	0.007467	intergenic	-	-	-	0.005	-1.04	-	-	-	-	196543	-	-
rs55999727	10	8312381	0.007467	intergenic	-	-	-	0.001	1.28	-	-	-	-	196680	-	-
rs17143382	10	8312604	0.006458	intergenic	-	-	-	0.011	0.164	-	14.4	8.5	3.3	196903	-	-
rs34077027	10	8312682	0.007467	intergenic	-	-	-	0.002	2.18	-	-	-	-	196981	-	-
rs35453751	10	8312967	0.0101	intergenic	-	-	-	0.001	0.757	-	-	-	-	197266	-	-
rs35231894	10	8313587	0.007467	intergenic	-	-	-	0.002	0.886	-	-	-	-	197886	-	-
rs35426128	10	8313656	0.007467	intergenic	-	-	-	0.001	-1.02	-	-	-	-	197955	-	-
rs35705283	10	8313659	0.007467	intergenic	-	-	-	0.005	0.225	-	-	-	-	197958	-	-
rs77265233	10	8313802	0.007467	intergenic	-	-	-	0.004	-0.519	-	-	-	-	198101	-	-
rs140676064	10	8313896	0.007467	intergenic	-	-	unknown	0.039	0.526	-	-	-	-	198195	-	-
rs12777861	10	8314057	0.007467	intergenic	-	-	-	0.664	4.24	-	15	9.2	2.8	198356	-	-
rs145545330	10	8314579	0.03235	intergenic	-	-	-	0.001	0.51	-	-	-	-	198878	-	-
rs12783630	10	8314844	0.007467	intergenic	-	-	-	0	1.95	-	14.6	8.2	3.2	199143	-	-
rs12780019	10	8318517	0.004421	intergenic	-	-	-	0	-4.42	-	9.9	8.5	3.3	202816	-	-
rs12771362	10	8321745	0.006137	intergenic	-	-	-	0	1.2	-	18.3	9.2	2.8	206044	-	-
rs12777983	10	8322572	0.009511	intergenic	-	-	-	0.004	0.651	-	-	-	-	206871	-	-
rs12778154	10	8322609	0.009511	intergenic	-	-	-	0	-1.91	-	-	-	-	206908	-	-
rs12776371	10	8322822	0.01274	intergenic	-	-	-	0.001	2.39	-	18.3	16.9	2.8	207121	-	-
rs11592519	10	8322880	0.00952	intergenic	-	-	-	0	-3.18	-	15.5	16.9	2.8	207179	-	-
rs11592544	10	8322974	0.00952	intergenic	-	-	-	0	-1.76	-	17.8	17.5	2.8	207273	-	-
rs11599385	10	8323017	0.006597	intergenic	-	-	-	0	2.09	-	17.9	18.3	3.1	207316	-	-
rs7088331	10	8324390	0.009132	intergenic	-	-	-	0.004	3.3	-	20.8	17.5	2.3	208689	-	-
rs11255682	10	8445930	7.427e-05	intergenic	-	-	-	0.001	-0.789	-	2.6	5.2	27.1	330229	-	-
rs2152963	10	8447916	1.922e-08	intergenic	-	-	-	0	-1.87	-	11.6	46.9	41.8	332215	-	-
rs1002654	10	8448752	7.82e-07	intergenic	-	-	-	0	-4.27	-	11.6	42.4	45.7	333051	-	-
rs10905357	10	8449327	0.0002422	intergenic	-	-	-	0.006	0.868	-	20.2	28.1	21.5	333626	-	-
rs10905358	10	8449828	1.234e-08	intergenic	-	-	-	0.963	4.45	-	-	-	-	334127	-	V$FREAC3_01,V$OCT1_04
rs10905359	10	8449891	5.848e-09	intergenic	-	-	-	0.001	0.118	-	-	-	-	334190	-	-
rs2646416	10	8452766	0.0006215	intergenic	-	-	-	0.005	-0.8	-	19.9	49.1	19.8	337065	-	-
rs2454057	10	8455919	0.001188	intergenic	-	-	-	0.002	-1.28	-	17.8	49.1	22.9	340218	-	-
rs11255686	10	8456007	0.0007399	intergenic	-	-	-	0	-4.92	-	40.2	43.3	21.8	340306	-	-
rs2388715	10	8457463	0.001832	intergenic	-	-	-	0.033	0.158	-	-	-	-	341762	-	-
rs5783029	10	8457758	0.01921	intergenic	-	-	unknown	0.002	2.21	-	-	-	-	342058	-	-
rs1572597	10	8457829	0.002038	intergenic	-	-	-	0	-1.07	-	36.4	41.2	20.8	342128	-	-
rs7096950	10	8462367	0.0001957	intergenic	-	-	-	0.001	-0.219	-	23.4	29.9	45	346666	-	-
rs2787162	10	8463078	0.005224	intergenic	-	-	-	0.001	-0.64	-	17.7	49.1	17.4	347377	-	-
rs2646422	10	8463376	0.005473	intergenic	-	-	-	0.038	0.137	-	17.7	49.1	17.4	347675	-	-
rs34393484	10	8463574	0.004984	intergenic	-	-	unknown	0.049	0.329	-	-	-	-	347874	-	-
rs2787161	10	8463635	0.00508	intergenic	-	-	-	0.031	0.97	-	15.8	48.3	18.4	347934	-	-
rs2646419	10	8465926	0.0004446	intergenic	-	-	-	0.001	-0.47	-	19.9	23.6	49.4	350225	-	-
rs7091678	10	8467173	0.01598	intergenic	-	-	-	0	0.842	-	-	-	-	351472	-	-
rs11255690	10	8469301	0.01154	intergenic	-	-	-	0	-4.37	-	-	-	-	353600	-	-
rs7921806	10	8480488	0.04616	intergenic	-	-	-	0.001	-0.839	-	11.2	13.8	24.2	364787	-	-
rs17143655	10	8483560	0.03868	intergenic	-	-	-	0.004	1.75	-	6.7	14.7	23.7	367859	-	-
rs10692334	10	8486910	0.001318	intergenic	-	-	unknown	0.004	2.24	-	-	-	-	371209	-	-
rs12257960	10	8488605	0.002972	intergenic	-	-	-	0.005	0.219	-	16.1	29.8	47.8	372904	-	-
rs7079593	10	8489874	0.02011	intergenic	-	-	-	0.122	0.122	-	29.5	33.4	31.5	374173	-	-
rs2388746	10	8547259	0.03391	intergenic	-	-	-	0	-4.19	-	16.4	18.3	26.8	431558	-	-
rs4749774	10	8548066	0.02811	intergenic	-	-	-	0.001	-3.17	-	3.4	21.6	10.3	432365	-	-
rs11591999	10	8645518	0.01792	intergenic	-	-	-	0.001	-1.13	-	0	5.8	7.2	529817	-	-
rs1409121	10	8647256	0.01473	intergenic	-	-	-	0	0.316	-	0	5.8	6.7	531555	-	-
rs11595098	10	8648930	0.01658	intergenic	-	-	-	0.024	-0.226	-	-	-	-	533229	-	-
rs17144135	10	8656275	0.01658	intergenic	-	-	-	0	1.18	-	-	-	-	540574	-	-
rs34583989	10	8700018	0.04255	intergenic	-	-	unknown	0.001	0.482	-	-	-	-	584317	-	-
rs10795668	10	8701219	0.03145	intergenic	-	-	-	0.001	1.2	-	1.2	33.7	37.6	585518	-	-
rs17144879	10	8996267	0.04572	intergenic	-	-	-	0	0.025	-	18.1	6.1	41.3	880566	-	-
rs11255993	10	9000841	0.04024	intergenic	-	-	-	0.043	0.419	-	17.1	44.5	23.8	885140	-	-
rs827624	10	9001327	0.03504	intergenic	-	-	-	0.001	0.569	-	29.6	31	43.8	885626	-	-
rs827618	10	9003997	0.03298	intergenic	-	-	-	0.002	-0.324	-	31	16.1	7.4	888296	-	-
rs79148660	10	13351908	0.01425	intergenic	-	-	-	0.003	0.295	-	-	-	-	9449	-	-
rs10906361	10	13413913	0.01949	intergenic	-	-	-	0	1.25	-	13.3	32.7	34.6	23914	-	-
rs12217742	10	13414068	0.04239	intergenic	-	-	-	0.859	3.48	-	6.1	15.4	34.4	24069	-	-
rs12414133	10	13432540	0.04561	intergenic	-	-	-	0.002	0.603	-	13.8	36	13.5	42541	-	-
rs74991287	10	13641593	0.04221	intron	-	-	-	0.001	-7.31	PRPF18	-	-	-	649	-	-
rs11258476	10	13658436	0.04607	synonymous	ALA	-	-	0.956	-6.77	PRPF18	19.9	0	4.4	39	-	V$BRACH_01,V$BRN2_01,V$PPARA_01,V$TST1_01
rs12219773	10	13666543	0.04577	intron	-	-	-	0.001	-2.18	PRPF18	11.5	0	5	5715	-	-
rs943101	10	13729426	0.04867	intron	-	-	-	0	-7.03	FRMD4A	40.1	24	15.9	3106	-	-
rs11258521	10	13729691	0.02619	intron	-	-	-	0	-2.86	FRMD4A	0	0	6.2	3371	-	-
rs2399990	10	13746433	0.01821	intron	-	-	-	0.002	0.218	FRMD4A	-	-	-	2602	-	-
rs11258541	10	13749228	0.04245	intron	-	-	-	0.153	4.15	FRMD4A	5.2	39.2	48.3	113	-	-
rs12359348	10	13765950	0.04122	intron	-	-	-	0	-4.49	FRMD4A	3.1	37.3	50	13892	-	-
rs11258568	10	13782811	0.02746	intron	-	-	-	0	1.34	FRMD4A	0	0	9.6	232	-	-
rs143627701	10	13783791	0.02746	intron	-	-	unknown	0.002	1.07	FRMD4A	-	-	-	1213	-	-
rs6602682	10	13783934	0.001959	intron	-	-	-	0.006	-0.451	FRMD4A	-	-	-	1355	-	-
rs747703	10	13784222	0.04437	intron	-	-	-	0.001	-1.39	FRMD4A	-	-	-	1643	-	-
rs747704	10	13784295	0.02746	intron	-	-	-	0	-1.95	FRMD4A	0	0	9.6	1716	-	-
rs747705	10	13784349	0.02746	intron	-	-	-	0.003	-0.002	FRMD4A	-	-	-	1770	-	-
rs12219149	10	13785438	0.02746	intron	-	-	-	0	-0.142	FRMD4A	0.4	0.4	10.4	2859	-	-
rs12412772	10	13786273	0.02113	intron	-	-	-	0.014	0.55	FRMD4A	-	-	-	3461	-	-
rs1541017	10	13786970	0.0437	intron	-	-	-	0	-1.15	FRMD4A	27.1	0	6.5	2764	-	-
rs75226622	10	13789946	0.001052	intron	-	-	-	0.001	3.79	FRMD4A	-	-	-	125	-	-
rs17153876	10	13790023	0.001695	intron	-	-	-	0	-1.35	FRMD4A	0	0	6.2	202	-	-
rs61102910	10	13790210	0.001712	intron	-	-	-	0	-1.05	FRMD4A	-	-	-	389	-	-
rs12218115	10	13791188	2.745e-05	intron	-	-	-	0	-6.78	FRMD4A	42.5	18.6	35.2	1367	-	-
rs3949883	10	13792992	0.0005244	intron	-	-	-	0	-3.61	FRMD4A	0	6.7	17.1	3171	-	-
rs4750407	10	13795471	3.261e-06	intron	-	-	-	0	-1.82	FRMD4A	10.2	24.1	33.2	5650	-	-
rs17153925	10	13797853	1.007e-05	intron	-	-	-	0	-2.66	FRMD4A	0	0	7.7	5792	-	-
rs4570478	10	13798200	7.643e-05	intron	-	-	-	0.002	1.32	FRMD4A	41.6	19.2	30	5445	-	-
rs8181337	10	13808605	3.455e-05	intron	-	-	-	0	-3.19	FRMD4A	-	-	-	3923	-	-
rs80155276	10	13809548	6.923e-05	intron	-	-	-	0	-6.53	FRMD4A	-	-	-	4866	-	-
rs73593006	10	13809840	0.0001698	intron	-	-	-	0.001	0.757	FRMD4A	-	-	-	5158	-	-
rs78530588	10	13810070	7.501e-05	intron	-	-	-	0	-6.58	FRMD4A	-	-	-	5388	-	-
rs79021342	10	13811664	0.0002814	intron	-	-	-	0.005	-0.152	FRMD4A	-	-	-	6982	-	-
rs77737236	10	13811970	0.0002814	intron	-	-	-	0	-1.53	FRMD4A	-	-	-	7288	-	-
rs885611	10	13813051	0.0002814	intron	-	-	-	0.007	0.992	FRMD4A	0	0	5.1	8369	-	-
rs2400011	10	13813105	0.0002814	intron	-	-	-	0.002	-0.975	FRMD4A	-	-	-	8423	-	-
rs199910290	10	13813250	0.0002814	intron	-	-	unknown	0.004	0.13	FRMD4A	-	-	-	8569	-	-
rs1104917	10	13813453	0.0002814	intron	-	-	-	0.004	1.56	FRMD4A	0	0	5.1	8771	-	-
rs78095148	10	13814581	0.0002814	intron	-	-	-	0.001	0.225	FRMD4A	-	-	-	9899	-	-
rs77286469	10	13814582	0.0002814	intron	-	-	-	0.001	-0.451	FRMD4A	-	-	-	9900	-	-
rs75814134	10	13815498	0.0002814	intron	-	-	-	0.002	0.15	FRMD4A	-	-	-	9422	-	-
rs7085842	10	13817089	0.0002814	intron	-	-	-	0	0.939	FRMD4A	-	-	-	7831	-	-
rs7098054	10	13817311	0.0001856	intron	-	-	-	0.002	0.734	FRMD4A	-	-	-	7609	-	-
rs199767482	10	13818106	0.0002814	intron	-	-	unknown	0.004	0.387	FRMD4A	-	-	-	6813	-	-
rs11258592	10	13818934	0.03026	intron	-	-	-	0	1.39	FRMD4A	27.4	30.4	11.5	5986	-	-
rs79275120	10	13818974	0.0002814	intron	-	-	-	0.001	0.041	FRMD4A	-	-	-	5946	-	-
rs11258594	10	13819174	0.02843	intron	-	-	-	0.01	1.96	FRMD4A	-	-	-	5746	-	-
rs11258595	10	13819277	0.02843	intron	-	-	-	0	-2.38	FRMD4A	-	-	-	5643	-	-
rs17153968	10	13819484	0.000452	intron	-	-	-	0	-2.37	FRMD4A	0	0	7.1	5436	-	-
rs2400015	10	13821953	0.04529	intron	-	-	-	0.003	0.286	FRMD4A	38.5	31.2	11.8	2967	-	-
rs1105872	10	13821981	0.02875	intron	-	-	-	0.002	-0.079	FRMD4A	38.1	30.8	11.5	2939	-	-
rs2400017	10	13822455	0.02525	intron	-	-	-	0.002	-1.85	FRMD4A	36.7	34	10	2465	-	-
rs1104866	10	13822571	0.02525	intron	-	-	-	0	-3.88	FRMD4A	36.8	38.6	9	2349	-	-
rs78255748	10	13822868	0.0388	intron	-	-	-	0	-2.89	FRMD4A	-	-	-	2052	-	-
rs3995590	10	13836782	0.04792	intron	-	-	-	0	-6.01	FRMD4A	30.3	27.6	44.2	1712	-	-
rs10796135	10	13876469	0.01306	intron	-	-	-	0.007	3.64	FRMD4A	44.7	43.3	39.4	23559	-	-
rs72771092	10	13912382	0.007709	intron	-	-	-	0.031	-0.201	FRMD4A	-	-	-	4122	-	-
rs12416526	10	13912403	0.01162	intron	-	-	-	0.03	2.65	FRMD4A	0	0	5.6	4143	-	-
rs61130949	10	13960360	0.04597	intron	-	-	-	0.001	-1.08	FRMD4A	-	-	-	26737	-	-
rs2610815	10	13962655	0.03891	intron	-	-	-	0	0.322	FRMD4A	6.2	6.7	25.1	29032	-	-
rs7904694	10	13973579	0.0376	intron	-	-	-	0	-4	FRMD4A	23.8	7.6	27.9	39956	-	-
rs117930791	10	13977406	0.04921	intron	-	-	-	0.001	0.927	FRMD4A	-	-	-	36248	-	-
rs2457861	10	14006391	0.01055	intron	-	-	-	0	-4.91	FRMD4A	39.7	42.8	46.4	7263	-	V$CART1_01
rs78638589	10	14190100	0.04622	intron	-	-	-	0	-7.23	FRMD4A	-	-	-	140042	-	-
rs117727086	10	14192216	0.04622	intron	-	-	-	0.073	0.149	FRMD4A	-	-	-	142158	-	-
rs80345375	10	14192806	0.04622	intron	-	-	-	0.079	0.916	FRMD4A	-	-	-	142748	-	V$CDP_01
rs76648567	10	14193004	0.04622	intron	-	-	-	0	-7.74	FRMD4A	-	-	-	142946	-	-
rs7072686	10	14238457	0.02283	intron	-	-	-	0	-1.13	FRMD4A	-	-	-	133598	-	-
rs7914612	10	14277868	0.04225	intron	-	-	-	0.001	1.2	FRMD4A	45.8	32.5	26.4	94187	-	-
rs55669453	11	69189769	0.04992	intergenic	-	-	-	0.955	2.57	-	-	-	-	126711	-	-
rs75334887	11	69191230	0.009452	intergenic	-	-	-	0	-1.55	-	-	-	-	128172	-	-
rs76777514	11	69192068	0.009172	intergenic	-	-	-	0	-0.799	-	-	-	-	129010	-	-
rs10908253	11	69198966	0.04808	intergenic	-	-	-	0.003	-0.542	-	-	-	-	135908	-	-
rs6606662	11	69206744	0.01469	intergenic	-	-	-	0.007	0.588	-	46	28	23.1	143686	-	-
rs11387980	11	69206940	0.01719	intergenic	-	-	unknown	0	0.983	-	-	-	-	143882	-	-
rs7948369	11	69207096	0.01825	intergenic	-	-	-	0.005	2.03	-	22.5	-	-	144038	-	-
rs7109670	11	69207345	0.01693	intergenic	-	-	-	0	-0.697	-	46.5	28.6	22.6	144287	-	-
rs11263641	11	69207590	0.01417	intergenic	-	-	-	0	-2.83	-	19.9	24.1	21.8	144532	-	-
rs7943577	11	69231876	0.01808	intergenic	-	-	-	0.114	3.13	-	47.5	7.5	1.1	168818	-	-
rs7939454	11	69234390	0.01808	intergenic	-	-	-	0	-1.41	-	49.1	6.4	0.8	171332	-	-
rs11263462	11	69302633	0.04853	intergenic	-	-	-	0	-4.46	-	5.3	0	15.6	153647	-	-
rs11263463	11	69302872	0.03273	intergenic	-	-	-	0	-3.88	-	2.7	0	9.1	153408	-	-
rs11263464	11	69303472	0.03273	intergenic	-	-	-	0	-0.588	-	-	-	-	152808	-	-
rs10796836	11	69549227	0.03268	intergenic	-	-	-	0	-4.96	-	-	18.3	35.6	30815	-	-
rs4522197	11	69549801	0.03709	intergenic	-	-	-	0.09	0.158	-	10.7	18.7	39	31389	-	-
rs11263546	11	69556234	0.02943	intergenic	-	-	-	0.273	1.04	-	22	19.3	40.6	32020	-	-
rs10796842	11	69559418	0.02528	intergenic	-	-	-	0	-0.123	-	21.7	19.6	44.1	28836	-	-
rs11263549	11	69559931	0.03348	intergenic	-	-	-	0.001	0.046	-	-	-	-	28323	-	-
rs12800080	11	69560071	0.03699	intergenic	-	-	-	0	-1.62	-	-	-	-	28183	-	-
rs12806080	11	69560151	0.03308	intergenic	-	-	-	0	-2.23	-	-	-	-	28103	-	-
rs10752565	11	69560703	0.03308	intergenic	-	-	-	0	-3.14	-	-	-	-	27551	-	-
rs61882844	11	69563337	0.04911	intergenic	-	-	-	0	-3.7	-	-	-	-	24917	-	-
rs1112008	11	69566488	0.04063	intergenic	-	-	-	0.004	1.34	-	8	22.1	46.5	21766	-	-
rs11263551	11	69570033	0.04196	intergenic	-	-	-	0.067	0.046	-	2.6	14	-	18221	-	-
rs10908211	11	69576132	0.02742	intergenic	-	-	-	0.001	-1.19	-	-	-	-	12122	-	-
rs713217	11	69579070	0.0116	intergenic	-	-	-	0.011	-1.46	-	10.6	23.2	41.5	9184	-	-
rs61882847	11	69580619	0.03022	intergenic	-	-	-	0.065	0.149	-	-	-	-	7635	-	-
rs61882848	11	69580691	0.03022	intergenic	-	-	-	0.012	0.149	-	-	-	-	7563	-	-
rs113884542	11	69591515	0.03106	upstream-gene	-	-	unknown	0	-2.68	-	-	-	-	2004	-	-
rs61881664	11	69591809	0.03106	upstream-gene	-	-	-	0	-2.42	-	-	-	-	2297	-	-
rs9666630	11	69605286	0.04891	intergenic	-	-	-	0.001	-0.681	-	0	22.9	30.7	15774	-	-
rs10732956	11	69606210	0.03558	intergenic	-	-	-	0	0.421	-	-	-	-	16698	-	-
rs10908221	11	69606310	6.172e-05	intergenic	-	-	-	0	-0.276	-	21.2	16.2	38.4	16798	-	-
rs10796851	11	69606521	4.757e-05	intergenic	-	-	-	0.001	1.3	-	-	-	-	17009	-	-
rs10752568	11	69607425	0.01008	intergenic	-	-	-	0.047	-2.59	-	20.8	39.2	21	17913	-	-
rs10752569	11	69607507	0.007148	intergenic	-	-	-	0	-6.22	-	20.8	38.7	21.9	17962	-	-
rs10796852	11	69608132	0.001797	intergenic	-	-	-	0.011	-0.457	-	27	41.9	44.3	17337	-	-
rs4980571	11	69609857	0.001747	intergenic	-	-	-	0.003	-0.764	-	-	-	-	15612	-	-
rs10908223	11	69610432	0.04247	intergenic	-	-	-	0.224	0.046	-	-	-	-	15037	-	-
rs35685020	11	69611323	0.001586	intergenic	-	-	unknown	0.044	1.69	-	-	-	-	14145	-	-
rs10908224	11	69611374	0.001699	intergenic	-	-	-	0	0.255	-	-	-	-	14095	-	-
rs10908225	11	69611428	0.00175	intergenic	-	-	-	0.003	-1.59	-	42.1	37.1	44.3	14041	-	-
rs4980695	11	69611678	0.001334	intergenic	-	-	-	0.059	NA	-	-	-	-	13791	-	-
rs4980696	11	69611810	0.001237	intergenic	-	-	-	0.013	0.046	-	-	-	-	13659	-	-
rs4980698	11	69611910	0.001249	intergenic	-	-	-	0.041	0.046	-	-	-	-	13559	-	-
rs9667380	11	69611959	0.001249	intergenic	-	-	-	0.018	0.046	-	-	-	-	13510	-	-
rs3897662	11	69612288	0.002867	intergenic	-	-	-	0.008	1.33	-	-	-	-	13181	-	-
rs4980699	11	69612869	0.002867	intergenic	-	-	-	0	-0.984	-	-	-	-	12600	-	-
rs9330211	11	69613316	0.002867	intergenic	-	-	-	0.013	-1.83	-	-	-	-	12153	-	-
rs9330212	11	69613430	0.002867	intergenic	-	-	-	0	-1.47	-	-	-	-	12039	-	-
rs4611233	11	69613533	0.002867	intergenic	-	-	-	0	-1.52	-	34.5	38.6	44.6	11936	-	-
rs4582995	11	69613757	0.002867	intergenic	-	-	-	0.002	-0.397	-	-	-	-	11712	-	-
rs5792497	11	69613775	0.002867	intergenic	-	-	unknown	0.021	0.199	-	-	-	-	11690	-	-
rs4246966	11	69613990	0.002867	intergenic	-	-	-	0.711	2.11	-	37.5	38.3	44.4	11479	-	-
rs4246967	11	69614080	0.002867	intergenic	-	-	-	0.004	-0.008	-	-	-	-	11389	-	-
rs4246968	11	69614326	0.002867	intergenic	-	-	-	0.002	-0.388	-	40.3	43.3	42.9	11143	-	-
rs11608129	11	69614493	0.04349	intergenic	-	-	-	0	-2.08	-	0	22.5	39.9	10976	-	-
rs4631909	11	69614847	0.003144	intergenic	-	-	-	0	-0.681	-	40.3	43.3	42.9	10622	-	-
rs201578136	11	69615797	0.001669	intergenic	-	-	unknown	0.016	NA	-	-	-	-	9671	-	-
rs2155396	11	69617062	0.003636	intergenic	-	-	-	0.003	0.235	-	-	-	-	8407	-	-
rs56144228	11	69618943	0.003636	intergenic	-	-	-	0.003	-0.257	-	-	-	-	6526	-	-
rs55789821	11	69619316	0.003221	intergenic	-	-	-	0.001	-1.08	-	-	-	-	6153	-	-
rs4980700	11	69619417	0.004742	intergenic	-	-	-	0.001	1.09	-	42.2	48.5	40.6	6052	-	-
rs1893045	11	69619875	0.003997	downstream-gene	-	-	-	0.003	-1.8	-	-	-	-	5594	-	-
rs7395127	11	69620015	0.003997	downstream-gene	-	-	-	0	-1.02	-	-	-	-	5454	-	-
rs7394432	11	69620296	0.003997	downstream-gene	-	-	-	0	-1.01	-	36.7	45.6	44.2	5173	-	-
rs7937338	11	69621149	0.004106	downstream-gene	-	-	-	0.006	0.131	-	-	-	-	4320	-	-
rs7927601	11	69621170	0.004106	downstream-gene	-	-	-	0.006	0.131	-	-	-	-	4299	-	-
rs948133	11	69623606	0.008183	downstream-gene	-	-	-	0.005	0.813	-	35.4	44.1	39.1	1863	-	-
rs116945788	11	69629609	0.03735	intron	-	-	-	0.001	-0.398	FGF3	-	-	-	1477	-	-
rs7483837	11	69630978	0.003148	intron	-	-	-	0.001	1.61	FGF3	-	-	-	108	-	-
rs60563122	11	69633037	0.03236	intron	-	-	-	0.732	-0.923	FGF3	-	-	-	443	69632034-69634710	-
rs7926173	11	69634433	0.003673	upstream-gene	-	-	-	0.003	0.597	-	-	-	-	952	69632034-69634710	-
rs12362498	11	69634716	0.03394	upstream-gene	-	-	-	0.001	0.647	-	-	-	-	1235	-	-
rs12364651	11	69634936	0.03394	upstream-gene	-	-	-	0	-4.19	-	-	-	-	1455	-	-
rs34942915	11	69635052	0.03394	upstream-gene	-	-	-	0	-0.553	-	-	-	-	1571	-	-
rs34291498	11	69635081	0.03394	upstream-gene	-	-	-	0	-4.34	-	-	-	-	1600	-	-
rs3926884	11	69636067	0.03394	upstream-gene	-	-	-	0.021	0.888	-	-	-	-	2586	-	-
rs7479238	11	69636312	0.003673	upstream-gene	-	-	-	0	1.34	-	-	-	-	2831	-	-
rs3892955	11	69637665	0.001115	upstream-gene	-	-	-	0	-0.072	-	33.2	27.3	49.8	4184	-	-
rs3892954	11	69637763	0.001702	upstream-gene	-	-	-	0	-2.44	-	-	-	-	4282	-	-
rs11263596	11	69637967	3.959e-05	upstream-gene	-	-	-	0.001	-0.014	-	27.9	8.5	32.1	4486	-	-
rs6598099	11	69641229	0.008029	intergenic	-	-	-	0	-0.679	-	23.8	46.6	24.6	7748	-	-
rs11263599	11	69641621	4.857e-07	intergenic	-	-	-	0	-1.49	-	32.3	22.3	34.4	8140	-	-
rs9971490	11	69641961	0.004023	intergenic	-	-	-	0.019	-0.47	-	-	-	-	8480	-	-
rs3933410	11	69642246	6.335e-07	intergenic	-	-	-	0	-0.664	-	24.3	22.8	34.4	8765	-	-
rs10908232	11	69647942	3.605e-07	intergenic	-	-	-	0	1.25	-	28.8	10	28.2	14461	-	-
rs10908233	11	69648845	0.001447	intergenic	-	-	-	0.001	-0.802	-	-	-	-	15364	-	-
rs11263606	11	69649131	0.001447	intergenic	-	-	-	0.017	-0.392	-	12.9	29.6	37.3	15650	-	-
rs7479857	11	69649931	0.001251	intergenic	-	-	-	0	-4.8	-	24.3	37.1	41.2	16450	-	-
rs10796857	11	69649968	0.001447	intergenic	-	-	-	0.807	1.75	-	22.5	30.8	40	16487	-	-
rs10908235	11	69650139	0.001447	intergenic	-	-	-	0	0.104	-	-	-	-	16658	-	-
rs58056778	11	69650253	3.067e-07	intergenic	-	-	-	0.003	-1.04	-	-	-	-	16772	-	-
rs11263613	11	69661334	7.426e-12	intergenic	-	-	-	0.006	1.15	-	6.4	5.3	14	27853	-	-
rs7109863	11	69663924	0.003365	intergenic	-	-	-	0.005	1.04	-	8.6	36.4	6.3	30443	-	-
rs7122313	11	69663990	0.003365	intergenic	-	-	-	0.001	-0.007	-	-	-	-	30509	-	-
rs7122458	11	69664091	0.003365	intergenic	-	-	-	0	-1.49	-	7.5	-	5.4	30610	-	-
rs7480286	11	69664318	0.00516	intergenic	-	-	-	0.023	0.131	-	-	-	-	30837	-	-
rs9734991	11	69664699	0.003365	intergenic	-	-	-	0	-0.47	-	-	-	-	31218	-	-
rs11408478	11	69665231	0.003365	intergenic	-	-	unknown	0.012	0.421	-	-	-	-	31750	-	-
rs7481423	11	69665620	0.004287	intergenic	-	-	-	0.005	0.43	-	5.2	-	2.9	32139	-	-
rs6598088	11	69673400	0.005617	intergenic	-	-	-	0	-0.078	-	8.5	43.2	5	39919	-	-
rs10908241	11	69675259	0.0001561	intergenic	-	-	-	0	-1.3	-	3.4	23.3	35.2	41778	-	-
rs7936223	11	69677254	4.925e-05	intergenic	-	-	-	0.019	0.18	-	9.7	27.5	39	43773	-	-
rs11263619	11	69677857	1.935e-08	intergenic	-	-	-	0.001	-2.22	-	-	-	-	44376	-	-
rs7480274	11	69678875	1.699e-08	intergenic	-	-	-	0.002	0.235	-	-	-	-	45394	-	-
rs12420414	11	69679342	2.022e-06	intergenic	-	-	-	0.007	0.217	-	9.3	30.8	29.7	45861	-	-
rs11263621	11	69681843	2.981e-09	intergenic	-	-	-	0	-1.04	-	21.7	14	23.1	48362	-	-
rs10732958	11	69684026	3.723e-06	intergenic	-	-	-	0	0.148	-	38.2	45.5	33.7	50545	-	-
rs7481015	11	69684520	3.122e-08	intergenic	-	-	-	0	-0.429	-	35.1	27.6	45	51039	-	-
rs7394463	11	69685645	1.707e-08	intergenic	-	-	-	0.005	1.69	-	-	-	-	52164	-	-
rs10796864	11	69688098	4.157e-07	intergenic	-	-	-	0	-3	-	-	-	-	54617	-	-
rs11602376	11	69691270	0.002998	intergenic	-	-	-	0	-1.49	-	21.5	47.8	50	57789	-	-
rs11606488	11	69691772	0.002752	intergenic	-	-	-	0.009	0.158	-	-	-	-	58291	-	-
rs2375280	11	69696320	0.004193	intergenic	-	-	-	0.367	1.03	-	-	-	-	62839	-	-
rs870895	11	69696577	0.004193	intergenic	-	-	-	0.007	-1.29	-	-	-	-	63096	-	-
rs870897	11	69696808	0.004193	intergenic	-	-	-	0	-1.66	-	-	-	-	63327	-	-
rs7124792	11	69699946	0.006297	intergenic	-	-	-	0.714	1.71	-	3.8	15.1	23.1	66465	-	-
rs4980704	11	69823461	0.04082	intergenic	-	-	-	0	0.763	-	13.6	42.4	45.8	95585	-	-
rs72931788	11	69833853	0.01949	intergenic	-	-	-	0	-4.47	-	-	-	-	85193	-	-
rs72931793	11	69834127	0.02812	intergenic	-	-	-	0	-0.179	-	-	-	-	84919	-	-
rs72931796	11	69834917	0.02812	intergenic	-	-	-	0.001	1.91	-	-	-	-	84129	-	-
rs72931799	11	69834938	0.02812	intergenic	-	-	-	0.004	1.55	-	-	-	-	84108	-	-
rs10501401	11	69834983	0.01968	intergenic	-	-	-	0.004	0.402	-	20.4	15.6	12.6	84063	-	-
rs72933804	11	69835266	0.02812	intergenic	-	-	-	0	0.831	-	-	-	-	83780	-	-
rs17160502	11	69835461	0.02812	intergenic	-	-	-	0.001	0.358	-	-	-	-	83585	-	-
rs58680271	11	69835577	0.02812	intergenic	-	-	-	0	-2.13	-	-	-	-	83469	-	-
rs57331659	11	69835809	0.02812	intergenic	-	-	-	0.001	0.736	-	-	-	-	83237	-	-
rs55691279	11	69835877	0.02812	intergenic	-	-	-	0	-0.656	-	-	-	-	83169	-	-
rs56402676	11	69835887	0.02812	intergenic	-	-	-	0	-1.85	-	-	-	-	83159	-	-
rs55764477	11	69836605	0.02812	intergenic	-	-	-	0.001	0.259	-	-	-	-	82441	-	-
rs74616534	11	69837095	0.02812	intergenic	-	-	-	0.412	1.4	-	-	-	-	81951	-	-
rs10501402	11	69837423	0.02812	intergenic	-	-	-	0	-1.92	-	21.5	17.3	11.9	81623	-	-
rs4603323	11	69838295	0.02322	intergenic	-	-	-	0.005	1.73	-	22.5	19.2	11.1	80751	-	-
rs2131242	11	69839305	0.02053	intergenic	-	-	-	0.004	-0.673	-	0.9	9.4	12.6	79741	-	V$AHRARNT_01
rs4980716	11	69845755	0.02665	intergenic	-	-	-	0.001	1.41	-	-	-	-	73291	-	-
rs4980717	11	69845759	0.02665	intergenic	-	-	-	0	-2.25	-	-	-	-	73287	-	-
rs4980718	11	69845800	0.03024	intergenic	-	-	-	0.001	0.58	-	29.7	46.7	12.9	73246	-	-
rs4980719	11	69845815	0.01908	intergenic	-	-	-	0	1.41	-	29.2	46.7	12.4	73231	-	-
rs7111542	11	69846002	0.02961	intergenic	-	-	-	0.001	-2.7	-	31.2	49.1	12.7	73044	-	-
rs7111795	11	69846204	0.01459	intergenic	-	-	-	0.003	0.795	-	28	47.4	12.9	72842	-	-
rs7102298	11	69846294	0.01459	intergenic	-	-	-	0	-0.161	-	-	-	-	72752	-	-
rs7119227	11	69846369	0.01522	intergenic	-	-	-	0.005	0.092	-	-	-	-	72677	-	-
rs11313365	11	69846602	0.0167	intergenic	-	-	unknown	0.001	NA	-	-	-	-	72443	-	-
rs7112673	11	69846881	0.01382	intergenic	-	-	-	0	-1.57	-	-	-	-	72165	-	-
rs7103124	11	69846968	0.01382	intergenic	-	-	-	0	-1.74	-	-	-	-	72078	-	-
rs902865	11	69847723	0.02163	intergenic	-	-	-	0.322	0.109	-	-	-	-	71323	-	-
rs2375283	11	69847751	0.02491	intergenic	-	-	-	0.367	0.109	-	-	-	-	71295	-	-
rs4564358	11	69848057	0.02236	intergenic	-	-	-	0.065	0.109	-	-	-	-	70989	-	-
rs4264171	11	69848144	0.02236	intergenic	-	-	-	0.008	0.109	-	26.3	47.4	12.7	70902	-	-
rs2375281	11	69848158	0.02236	intergenic	-	-	-	0.017	-0.218	-	-	-	-	70888	-	-
rs12295534	11	69848283	0.0153	intergenic	-	-	-	0.116	0.109	-	-	-	-	70763	-	-
rs4980574	11	69848602	0.01735	intergenic	-	-	-	0.001	0.235	-	26.3	47.4	12.7	70444	-	-
rs4980721	11	69848802	0.01856	intergenic	-	-	-	0.008	0.235	-	-	-	-	70244	-	-
rs7101650	11	69849325	0.0344	intergenic	-	-	-	0.006	0.917	-	26.3	47.4	12.7	69721	-	-
rs7101663	11	69849364	0.03674	intergenic	-	-	-	0	-0.143	-	26.3	47.7	13.3	69682	-	-
rs10793106	11	69849434	0.03674	intergenic	-	-	-	0	-1.83	-	26.3	47.4	12.7	69612	-	-
rs11236271	11	69849542	0.03636	intergenic	-	-	-	0	-1.83	-	-	-	-	69504	-	-
rs11236276	11	69849634	0.03582	intergenic	-	-	-	0	-1.83	-	-	-	-	69412	-	-
rs11236278	11	69849862	0.03783	intergenic	-	-	-	0.06	1.03	-	-	-	-	69184	-	-
rs12360873	11	69849892	0.03745	intergenic	-	-	-	0.005	0.872	-	-	-	-	69154	-	-
rs11236280	11	69849962	0.03745	intergenic	-	-	-	0	0.004	-	-	-	-	69084	-	-
rs10899056	11	69850213	0.04153	intergenic	-	-	-	0	-2.21	-	-	-	-	68833	-	-
rs7119487	11	69850251	0.03635	intergenic	-	-	-	0.002	-1.17	-	-	-	-	68795	-	-
rs10899057	11	69850274	0.03635	intergenic	-	-	-	0	-2.9	-	-	-	-	68772	-	-
rs35564666	11	69850399	0.03635	intergenic	-	-	unknown	0.017	1.04	-	-	-	-	68646	-	-
rs11236305	11	69850534	0.03635	intergenic	-	-	-	0.001	-0.472	-	-	-	-	68512	-	-
rs10899067	11	69850719	0.04235	intergenic	-	-	-	0.014	1.17	-	-	-	-	68327	-	-
rs7117274	11	69850945	0.04439	intergenic	-	-	-	0	-0.433	-	-	-	-	68101	-	-
rs9630220	11	69910934	0.0135	intergenic	-	-	-	0.006	-0.424	-	25.4	10.8	3.3	8112	-	-
rs9630216	11	69910994	0.0135	intergenic	-	-	-	0	1.15	-	23.7	7.9	2.2	8052	-	-
rs10897800	11	69913708	0.02256	downstream-gene	-	-	-	0.002	-0.9	-	-	-	-	5338	-	-
rs11602867	11	69914823	0.02256	downstream-gene	-	-	-	0.003	0.986	-	22.9	9.5	3.4	4223	-	-
rs10897850	11	69916254	0.02256	downstream-gene	-	-	-	0	0.45	-	23.7	11.6	4.4	2792	-	-
rs11233399	11	69929918	0.02473	intron	-	-	-	0.008	1.07	ANO1	-	-	-	1859	-	-
rs579614	11	70072089	0.03013	intergenic	-	-	-	0	-0.857	-	9.3	25.9	11.8	19851	-	-
rs199814406	11	70078148	0.04942	intergenic	-	-	unknown	0.003	0.715	-	-	-	-	25911	-	-
rs579576	11	70087198	0.04389	intergenic	-	-	-	0.001	1.89	-	-	-	-	29823	-	-
rs557071	11	70088300	0.04344	intergenic	-	-	-	0.009	0.046	-	-	-	-	28721	-	-
rs502549	11	70088513	0.04344	intergenic	-	-	-	0.049	0.118	-	-	-	-	28508	-	-
rs507119	11	70089007	0.04051	intergenic	-	-	-	0.001	0.123	-	31.8	31.7	19.2	28014	-	-
rs4885061	13	73638125	0.02361	intron	-	-	-	0.917	0.11	KLF5	-	-	-	102	-	-
rs9543220	13	73639906	0.02277	intron	-	-	-	0.073	-2.25	KLF5	-	-	-	1883	-	-
rs9573095	13	73647360	0.02151	intron	-	-	-	1	5.09	KLF5	33.8	7.9	4.5	2484	-	-
rs74094846	13	73830071	0.03399	intergenic	-	-	-	0.001	2.21	-	-	-	-	180226	-	-
rs9600107	13	73831239	0.03399	intergenic	-	-	-	0	-5.13	-	43.6	2	1.8	181394	-	-
rs4885085	13	73859083	0.01557	intergenic	-	-	-	0.006	0.158	-	-	-	-	209238	-	-
rs9600123	13	73987891	0.03777	intergenic	-	-	-	0	-4.52	-	6.6	17.2	21.3	281918	-	V$OCT_C
rs1924812	13	74001257	0.02772	intergenic	-	-	-	0	-2.08	-	17.7	4.5	21.7	268552	-	-
rs1924813	13	74001390	0.01986	intergenic	-	-	-	0.003	0.277	-	0	0	0	268419	-	-
rs10507813	13	74024298	0.01752	intergenic	-	-	-	0	1.19	-	5.8	6.7	-	245511	-	-
rs10507814	13	74024492	0.03471	intergenic	-	-	-	0.991	4.32	-	17.7	4.5	22.4	245317	-	-
rs17090201	13	74024669	0.02141	intergenic	-	-	-	0.004	-3.29	-	4.6	6.9	22	245140	-	-
rs17090203	13	74026272	0.02955	intergenic	-	-	-	0	-5.68	-	20	6.8	-	243537	-	-
rs149410436	13	74028340	0.01749	intergenic	-	-	-	0.135	NA	-	-	-	-	241469	-	-
rs143029681	13	74030510	0.01749	intergenic	-	-	-	0.121	NA	-	-	-	-	239299	-	-
rs145041177	13	74032374	0.01749	intergenic	-	-	-	0.037	0.195	-	-	-	-	237435	-	-
rs145109343	13	74033153	0.01749	intergenic	-	-	-	0.011	-0.245	-	-	-	-	236656	-	-
rs78812132	13	74033208	0.01749	intergenic	-	-	-	0.001	-0.245	-	-	-	-	236601	-	-
rs17090204	13	74033751	0.01749	intergenic	-	-	-	0	-4.74	-	5	5.1	19.9	236058	-	-
rs4368055	13	74034543	0.02074	intergenic	-	-	-	0.082	0.149	-	-	-	-	235266	-	-
rs2325516	13	74034800	0.01749	intergenic	-	-	-	0.01	0.225	-	-	-	24.7	235009	-	-
rs79620023	13	74034851	0.01749	intergenic	-	-	-	0.01	0.225	-	-	-	-	234958	-	-
rs76226123	13	74034866	0.01749	intergenic	-	-	-	0.019	-0.451	-	-	-	-	234943	-	-
rs75846323	13	74035205	0.01749	intergenic	-	-	-	0.163	0.225	-	-	-	-	234604	-	-
rs17090205	13	74036004	0.01711	intergenic	-	-	-	0	-2.89	-	5.1	5.8	23.9	233805	-	-
rs75669749	13	74036090	0.01711	intergenic	-	-	-	0.002	3.21	-	-	-	-	233719	-	-
rs75608446	13	74036111	0.01711	intergenic	-	-	-	0	-0.072	-	-	-	-	233698	-	-
rs17090206	13	74036249	0.01711	intergenic	-	-	-	0	-3.12	-	5	5.8	23.9	233560	-	-
rs17090209	13	74036427	0.01711	intergenic	-	-	-	0.002	2.64	-	5	5.8	23.9	233382	-	-
rs10507815	13	74039881	0.01643	intergenic	-	-	-	0.001	1.22	-	5.8	7.6	22.2	229928	-	-
rs981625	13	74039935	0.0371	intergenic	-	-	-	1	5.98	-	0	4.4	4	229874	-	-
rs9592921	13	74049768	0.0147	intergenic	-	-	-	0.007	-0.196	-	-	-	-	220041	-	-
rs9543383	13	74055805	0.0147	intergenic	-	-	-	0	-0.14	-	1.2	16.3	6.3	214004	-	-
rs9600126	13	74058842	0.01574	intergenic	-	-	-	0	0.868	-	34.2	22	42.8	210967	-	-
rs1856109	13	74060244	0.01507	intergenic	-	-	-	0.003	-0.317	-	-	-	-	209565	-	-
rs9573226	13	74061526	0.01857	intergenic	-	-	-	0.038	0.525	-	-	-	-	208283	-	-
rs3904775	13	74076138	0.03488	intergenic	-	-	-	0	-0.377	-	16.8	22.8	43.7	193671	-	-
rs17090248	13	74077481	0.01154	intergenic	-	-	-	0	-1.62	-	10.2	0	17.9	192328	-	-
rs17090250	13	74077902	0.03616	intergenic	-	-	-	0.04	-6.26	-	-	5	18.9	191907	-	-
rs11843615	13	74078112	0.01205	intergenic	-	-	-	0	-1.14	-	13.5	0.5	16.7	191697	-	-
rs11839429	13	74078256	0.03538	intergenic	-	-	-	0.536	2.82	-	13.3	0.2	18.3	191553	-	V$SRY_01
rs3861124	13	74079010	0.01134	intergenic	-	-	-	0	-0.716	-	-	-	-	190799	-	-
rs3861125	13	74080048	0.01475	intergenic	-	-	-	0	-0.977	-	6	14.9	6.7	189761	-	-
rs4053534	13	74081657	0.02357	intergenic	-	-	-	0	-1.94	-	8.4	18.8	5.3	188152	-	-
rs17090253	13	74082187	0.03767	intergenic	-	-	-	0.001	1.75	-	24.1	0	17.8	187622	-	-
rs76013672	13	74082668	0.04266	intergenic	-	-	-	0	-2.2	-	-	-	-	187141	-	-
rs1415411	13	74084943	0.01475	intergenic	-	-	-	0	1.57	-	11.6	16.9	5.8	184866	-	-
rs1415409	13	74085003	0.01475	intergenic	-	-	-	0	-1.4	-	-	-	-	184806	-	-
rs9530200	13	74085668	0.01475	intergenic	-	-	-	0	-0.263	-	5.9	14.2	6.7	184141	-	-
rs17090269	13	74096953	0.01191	intergenic	-	-	-	0	-2.25	-	1.7	0.8	6.1	172856	-	-
rs9600129	13	74105189	0.04123	intergenic	-	-	-	0.015	0.158	-	-	-	-	164620	-	-
rs36042855	13	74105402	0.01749	intergenic	-	-	unknown	1	4.34	-	-	-	-	164406	-	-
rs9600130	13	74105484	0.04725	intergenic	-	-	-	0.006	-0.272	-	14.5	34	16.7	164325	-	-
rs9600131	13	74106121	0.04725	intergenic	-	-	-	0.006	1.12	-	0.8	-	-	163688	-	-
rs9318186	13	74106939	0.001263	intergenic	-	-	-	0.012	-1	-	47.1	49.1	15.2	162870	-	-
rs17287088	13	74109631	0.004961	intergenic	-	-	-	0.045	3.71	-	10.6	37.5	13.2	160178	-	-
rs7326612	13	74115700	0.004308	intergenic	-	-	-	0	-2.89	-	6.7	35.1	15.6	154109	-	-
rs7325659	13	74115732	0.00304	intergenic	-	-	-	0	0.715	-	7.5	36.7	15.6	154077	-	-
rs9543392	13	74116158	0.001842	intergenic	-	-	-	0.002	-0.659	-	-	-	-	153651	-	-
rs9530201	13	74116391	0.001748	intergenic	-	-	-	0.004	0.665	-	50	49.2	15.6	153418	-	-
rs1887648	13	74117744	0.001051	intergenic	-	-	-	0.057	0.158	-	0	0	0	152065	-	-
rs1887647	13	74117745	0.001098	intergenic	-	-	-	0.051	0.158	-	0	4.5	1.1	152064	-	-
rs1887646	13	74125798	0.001647	intergenic	-	-	-	0.001	0.461	-	44.8	49.4	14.6	144011	-	-
rs7337759	13	74127919	0.0407	intergenic	-	-	-	0.786	1.6	-	7.1	6.7	37.4	141890	-	-
rs78860252	13	74136100	3.435e-08	intergenic	-	-	-	0	-0.782	-	-	-	-	133709	-	-
rs79181830	13	74136419	4.116e-08	intergenic	-	-	-	0	-4.35	-	-	-	-	133390	-	-
rs79569320	13	74138587	1.028e-08	intergenic	-	-	unknown	0.994	2.84	-	-	-	-	131221	-	-
rs17090299	13	74144720	1.237e-08	intergenic	-	-	-	0	-6.95	-	-	3.3	4.4	125089	-	-
rs74094399	13	74145732	6.068e-09	intergenic	-	-	-	1	6.06	-	-	-	-	124077	-	-
rs7986825	13	74153508	8.5e-09	intergenic	-	-	-	0.011	0.348	-	31.4	9.4	4.4	116301	-	V$BRN2_01
rs73523090	13	74154902	4.114e-09	intergenic	-	-	-	0	-0.613	-	-	-	-	114907	-	-
rs17090300	13	74157451	6.068e-09	intergenic	-	-	-	0	-1.76	-	17.9	3.2	4.4	112358	-	-
rs17090302	13	74161876	7.076e-09	intergenic	-	-	-	0.002	0.815	-	17.3	3.2	4.4	107933	-	-
rs9530211	13	74181440	0.01918	intergenic	-	-	-	0.01	-0.498	-	36.9	46.6	16	88369	-	-
rs17090310	13	74183486	1.418e-07	intergenic	-	-	-	0.843	2.11	-	15.6	3.8	4.6	86323	-	-
rs9318199	13	74196365	0.04103	intergenic	-	-	-	0	-2.41	-	-	-	-	73444	-	-
rs17217463	13	74206344	2.438e-05	intergenic	-	-	-	0.004	-0.081	-	-	-	-	63465	-	-
rs9592939	13	74300671	0.01633	intron	-	-	-	0.001	0.46	KLF12	16.8	41.3	31.3	11007	-	-
rs7998483	13	74309092	0.02592	intron	-	-	-	0	-1.08	KLF12	-	-	-	19428	-	V$RORA1_01
rs9318215	13	74347673	0.04843	intron	-	-	-	0	-1.12	KLF12	15.7	10.2	10.4	8534	-	-
rs74095758	13	74388061	0.04145	intron	-	-	-	0	-0.747	KLF12	-	-	-	635	-	-
rs4321078	13	74496396	0.0252	intron	-	-	-	0	0.665	KLF12	41	10.8	18.5	21720	-	-
rs748079	13	74497642	0.01719	intron	-	-	-	0	-0.712	KLF12	46.4	10.2	17.6	20474	-	-
rs9543515	13	74622924	0.03828	intron	-	-	-	0.129	2.81	KLF12	3.8	35.8	35.6	53732	-	-
rs9565073	13	74643919	0.04928	intron	-	-	-	0	-6.08	KLF12	15.9	46.4	14.1	62171	-	-
rs17221707	13	74673924	0.01688	intron	-	-	-	0	-7	KLF12	3.9	26.5	1.1	32166	-	-
rs9592971	13	74696042	0.01527	intron	-	-	-	0.165	2.18	KLF12	5.1	12.7	5.6	10048	-	-
rs9600236	13	74705199	0.02653	intron	-	-	-	0.015	-0.365	KLF12	5.4	12.4	5.1	891	-	-
rs35066050	13	77918143	0.01588	intergenic	-	-	unknown	0.001	1.87	-	-	-	-	17535	-	-
rs11619969	13	77918535	0.01541	intergenic	-	-	-	0	-0.038	-	-	-	-	17927	-	-
rs3900236	13	77919589	0.0192	intergenic	-	-	-	0.995	2.9	-	9.3	11.2	40.6	18981	-	-
rs4111129	13	77919833	0.04726	intergenic	-	-	-	0.003	1.09	-	27.2	31.1	45.4	19225	-	-
rs7999777	13	77920429	0.04726	intergenic	-	-	-	0.004	-2.74	-	24.2	-	46	19821	-	-
rs4884063	13	77920486	0.04529	intergenic	-	-	-	0	-3.4	-	-	-	-	19878	-	-
rs7989186	13	77921928	0.01708	intergenic	-	-	-	0.004	0.464	-	29.6	11.3	40.9	21320	-	-
rs1927412	13	77933618	0.01114	intergenic	-	-	-	0	1.52	-	37.6	17.5	44	33010	-	-
rs1927404	13	77947207	0.04898	intergenic	-	-	-	0.001	0.82	-	43.8	26.8	38.5	46599	-	-
rs9565341	13	77952651	0.00905	intergenic	-	-	-	0.002	2.44	-	9.8	11.9	49.8	52043	-	-
rs9544484	13	77974984	0.01523	intergenic	-	-	-	0.062	1.28	-	-	18.6	38.1	74376	-	-
rs9544485	13	77975136	0.02157	intergenic	-	-	-	0.001	1.31	-	-	-	-	74528	-	-
rs7330339	13	77975451	0.02518	intergenic	-	-	-	0.003	-0.045	-	20	18.6	37.6	74843	-	-
rs6563000	13	77977432	0.02459	intergenic	-	-	-	0	-1.7	-	34.2	19.2	38.1	76824	-	-
rs9565343	13	77977754	0.02186	intergenic	-	-	-	0.002	1.33	-	19.5	18.6	37.2	77146	-	-
rs7336889	13	77978283	0.02186	intergenic	-	-	-	0.037	0.235	-	-	-	-	77675	-	-
rs9574046	13	77979614	0.02186	intergenic	-	-	-	0.003	1.4	-	-	-	-	79006	-	-
rs9574051	13	77988340	0.01774	intergenic	-	-	-	0.001	-1.45	-	19.2	17.8	36.9	87732	-	-
rs9544490	13	77989634	0.01728	intergenic	-	-	-	0	-1.95	-	23.2	17.3	37	89026	-	-
rs11149065	13	78045261	0.03797	intergenic	-	-	-	0.337	2.96	-	-	-	-	64699	-	V$CEBPB_01
rs11149066	13	78045373	0.04433	intergenic	-	-	-	0.998	2.63	-	-	-	-	64587	-	-
rs11149067	13	78045623	0.04159	intergenic	-	-	-	0	1.08	-	18.5	2.7	6	64337	-	-
rs9574082	13	78112137	0.02814	intron	-	-	-	0.001	1.88	SCEL	26.3	32.5	43.5	2176	-	-
rs100270	13	78135035	0.01645	intron	-	-	-	0	1.38	SCEL	48.2	13.3	19.7	1035	-	-
rs475308	13	78135602	0.01895	intron	-	-	-	0	1.29	SCEL	29.6	12.9	17.6	1602	-	-
rs640872	13	78141289	0.01856	intron	-	-	-	0.006	-0.454	SCEL	46	12.9	17.6	524	-	-
rs9530671	13	78185513	0.01948	intron	-	-	-	0	-1.4	SCEL	0.8	10.4	20	1270	-	-
rs8002725	13	78188078	0.02298	missense	LYS,ARG	0.003	26	0.98	3.93	SCEL	47.7	13.1	18.5	13	-	-
rs2876717	13	78195288	0.01876	intron	-	-	-	0.001	2.38	SCEL	47.5	14.2	20	3091	-	-
rs1323616	13	78201036	0.0147	intron	-	-	-	0	0.751	SCEL	17.7	12.1	17.8	1044	-	-
rs75510181	13	78214240	0.03555	intron	-	-	-	0.002	-1.71	SCEL	-	-	-	569	-	-
rs2813739	13	78216915	0.01253	synonymous	HIS	-	-	1	1.9	SCEL	17.7	12.1	18.9	29	-	-
rs9530678	13	78232841	0.003518	downstream-gene	-	-	-	0.005	2.6	-	17.6	12	21.8	14449	-	-
rs11149071	13	78235352	0.003143	downstream-gene	-	-	-	0.063	NA	-	21.1	14	23.6	16960	-	-
rs9544564	13	78235393	0.004032	downstream-gene	-	-	-	0.168	NA	-	-	-	-	17001	-	-
rs2329243	13	78236720	0.002781	upstream-gene	-	-	-	0	-0.594	-	4.9	12.5	21.5	18328	-	-
rs9544566	13	78241629	0.00276	intergenic	-	-	-	0.001	1.23	-	-	11.2	20.8	23237	-	-
rs9544567	13	78241803	0.00276	intergenic	-	-	-	0	-0.452	-	-	-	-	23411	-	-
rs9530679	13	78246068	0.00276	intergenic	-	-	-	0.129	0.109	-	-	-	-	26607	-	-
rs9530680	13	78246208	0.002055	intergenic	-	-	-	0.594	0.109	-	-	-	-	26467	-	-
rs9530681	13	78246304	0.00276	intergenic	-	-	-	0.103	0.109	-	-	-	-	26371	-	-
rs9530682	13	78247087	0.003986	intergenic	-	-	-	0.243	-0.218	-	2.8	12.5	27.6	25588	-	-
rs9544570	13	78250019	0.00226	intergenic	-	-	-	0	-6.13	-	2.6	12.5	23.9	22656	-	-
rs7339291	13	78273671	0.0003021	intron	-	-	-	0.006	1.96	SLAIN1	-	-	-	477	-	-
rs7337726	13	78273690	0.0003581	intron	-	-	-	0	-7.45	SLAIN1	28.8	15.6	29.4	496	-	-
rs1279678	13	78277468	0.04949	intron	-	-	-	0.912	2.43	SLAIN1	-	-	-	4274	-	-
rs1144371	13	78282193	0.04249	intron	-	-	-	0.001	0.242	SLAIN1	29.2	12.5	8.5	8999	-	-
rs9565365	13	78308794	3.427e-05	intron	-	-	-	0.034	2.45	SLAIN1	0.8	0	25	6782	-	-
rs6563019	13	78350369	0.03133	intergenic	-	-	-	0	0.616	-	11.5	8.5	1.8	13090	-	-
rs7990420	13	78354629	0.001209	intergenic	-	-	-	0.053	2.63	-	4.2	-	-	17350	-	-
rs7326773	13	78354651	0.006076	intergenic	-	-	-	0.017	1.54	-	-	-	-	17372	-	-
rs7330678	13	78357097	0.00745	intergenic	-	-	-	0.397	0.235	-	-	-	-	19818	-	-
rs74513290	13	78363708	0.00582	intergenic	-	-	-	0	-0.589	-	-	-	-	26429	-	-
rs1766332	13	78370956	0.001673	intergenic	-	-	-	0.453	0.149	-	-	-	-	22190	-	-
rs1668633	13	78371890	0.0006748	intergenic	-	-	-	0.172	0.351	-	42.3	42.6	35.6	21256	-	-
rs1766355	13	78372193	0.001178	intergenic	-	-	-	0.018	-1.31	-	-	-	-	20953	-	-
rs1668632	13	78372330	0.001143	intergenic	-	-	-	0.006	0.427	-	-	-	-	20816	-	-
rs977884	13	78372462	0.001178	intergenic	-	-	-	0.068	-0.596	-	-	-	-	20684	-	-
rs977883	13	78372568	0.001178	intergenic	-	-	-	0.056	0.235	-	-	-	-	20578	-	-
rs977882	13	78372698	0.001178	intergenic	-	-	-	0	-1.61	-	-	-	-	20448	-	-
rs1628832	13	78372880	0.001178	intergenic	-	-	-	0	-1.2	-	-	-	-	20266	-	-
rs1766354	13	78373024	0.001178	intergenic	-	-	-	0	-2.73	-	-	-	-	20122	-	-
rs1668631	13	78373159	0.001178	intergenic	-	-	-	0	1.83	-	-	-	-	19987	-	-
rs9593261	13	78373481	0.003304	intergenic	-	-	-	0.793	3.21	-	10.4	9.3	7.2	19665	-	-
rs765377	13	78377834	0.0003633	intergenic	-	-	-	0.008	2.14	-	43.8	37.1	34.6	15312	-	-
rs1766344	13	78385068	0.0002043	intergenic	-	-	-	0.006	-8.55	-	40	40.8	35.4	8078	-	-
rs1759975	13	78385158	0.0001921	intergenic	-	-	-	0.209	0.168	-	40.7	39.5	35.6	7988	-	-
rs1759976	13	78385175	0.0001921	intergenic	-	-	-	1	5.58	-	-	-	-	7971	-	-
rs1668620	13	78385183	0.0001921	intergenic	-	-	-	1	5.72	-	-	-	33.5	7963	-	-
rs1759977	13	78385208	0.0001921	intergenic	-	-	-	1	5.72	-	45.1	37.5	33.2	7938	-	V$TGIF_01
rs1668619	13	78385750	0.0003226	intergenic	-	-	-	0	1.04	-	41.5	40.8	35.6	7396	-	-
rs686365	13	78408655	0.002712	non-coding-exon	-	-	-	0.147	-1.94	EDNRB-AS1	25.2	18.8	37.4	471	-	-
rs683659	13	78409282	0.001842	intron	-	-	-	0.005	2.42	EDNRB-AS1	5	19.2	41.7	155	-	-
rs9574113	13	78418131	4.135e-06	intron	-	-	-	0	0.811	EDNRB-AS1	30.9	44.8	30.3	9004	-	-
rs3027082	13	78427952	0.001723	intron	-	-	-	0.787	-1.39	EDNRB-AS1	22	7.9	4.5	18825	-	-
rs1572091	13	78428918	0.001318	intron	-	-	-	0.001	0.694	EDNRB-AS1	22.4	6.7	3.8	19791	-	-
rs582904	13	78434992	0.0005565	intron	-	-	-	0.002	0.18	EDNRB-AS1	1.9	15	-	25865	-	-
rs4885488	13	78440576	0.001118	intron	-	-	-	0	-3.27	EDNRB-AS1	7.5	19.6	38.7	30118	-	-
rs1924923	13	78460947	1.007e-05	intron	-	-	-	0.008	0.773	EDNRB-AS1	34.2	40	47.8	9747	-	-
rs1924922	13	78461133	8.535e-06	intron	-	-	-	0	0.345	EDNRB-AS1	32.1	40	47.8	9561	-	-
rs4885491	13	78470350	0.04619	3-prime-UTR	-	-	-	0	0.747	EDNRB,EDNRB-AS1	7.2	10.8	1.5	344	-	-
rs5351	13	78475313	8.481e-06	synonymous	LEU	-	-	0.997	-1.5	EDNRB,EDNRB-AS1	32.9	37.2	44.8	30	-	-
rs3027111	13	78481868	0.0008978	non-coding-exon	-	-	-	0.001	1.93	EDNRB,EDNRB-AS1	23.2	18.5	49.7	42	-	-
rs17068547	13	78482302	0.0008694	non-coding-exon	-	-	-	0	-1.21	EDNRB,EDNRB-AS1	-	-	-	476	-	-
rs7317759	13	78484272	0.0005714	intron	-	-	-	0	0.717	EDNRB	-	-	-	2446	-	-
rs3027139	13	78490067	0.003014	intron	-	-	-	0.003	1.22	EDNRB	0	1.7	5	2157	-	-
rs12720168	13	78491255	0.00129	intron	-	-	-	0	0.414	EDNRB	0	1.7	5	969	-	-
rs6563023	13	78500806	0.0001035	intron	-	-	-	0.036	0.235	EDNRB	48.1	38.9	46	7275	-	-
rs8000166	13	78500814	9.132e-05	intron	-	-	-	0.017	0.235	EDNRB	-	-	-	7283	-	-
rs6563024	13	78500823	9.132e-05	intron	-	-	-	0.019	0.235	EDNRB	-	-	-	7292	-	-
rs2329047	13	78501650	0.00799	intron	-	-	-	0.002	0.855	EDNRB	43.2	34.4	49.4	8119	-	-
rs4275748	13	78501987	0.00799	intron	-	-	-	0.002	-0.417	EDNRB	46.9	35.2	46.3	8456	-	-
rs9574123	13	78502735	0.00799	intron	-	-	-	1	4.04	EDNRB	-	-	-	9204	-	-
rs9565372	13	78502800	0.00799	intron	-	-	-	0.889	3.66	EDNRB	43.8	34.4	49.4	9269	-	-
rs4283112	13	78502996	0.00799	intron	-	-	-	0.549	0.877	EDNRB	47.5	39	47.2	9465	-	-
rs7328067	13	78503423	0.00799	intron	-	-	-	0	0.193	EDNRB	47.5	39	47.8	9892	-	-
rs7326641	13	78503433	0.00799	intron	-	-	-	0	-0.969	EDNRB	46.4	39	48.8	9902	-	-
rs7326686	13	78503488	0.00799	intron	-	-	-	0.001	0.903	EDNRB	-	-	-	9957	-	-
rs7333359	13	78503715	0.00799	intron	-	-	-	0	-0.864	EDNRB	-	-	-	10184	-	-
rs7333372	13	78503731	0.00799	intron	-	-	-	0.001	0.513	EDNRB	47.5	38.3	47.2	10200	-	-
rs7332215	13	78503966	0.007984	intron	-	-	-	0	1.78	EDNRB	-	-	-	10435	-	-
rs1924916	13	78514568	0.0001476	intron	-	-	-	0	0.391	EDNRB	44.2	29.5	44.7	21037	-	-
rs9544643	13	78515670	6.195e-05	intron	-	-	-	0.001	-0.067	EDNRB	42.9	40	46.7	22139	-	-
rs55751548	13	78516923	8.854e-05	intron	-	-	unknown	0.003	0.342	EDNRB	-	-	-	23393	-	-
rs201724879	13	78516927	8.854e-05	intron	-	-	unknown	0.001	1.96	EDNRB	-	-	-	23397	-	-
rs10507875	13	78517254	0.0003533	intron	-	-	-	0.004	1.56	EDNRB	9.6	17.4	45.4	23723	-	-
rs4884075	13	78541621	0.0006443	intron	-	-	-	0	-3.95	EDNRB	40.3	16.5	46.8	7859	-	-
rs17068606	13	78542190	0.0006642	intron	-	-	-	0.085	1.52	EDNRB	-	-	-	7290	-	-
rs151230410	13	78542358	0.0006874	intron	-	-	unknown	0.02	2.87	EDNRB	-	-	-	7120	-	-
rs11149085	13	78542496	0.0006362	intron	-	-	-	0.005	2.45	EDNRB	34.5	19.2	43.8	6984	-	-
rs12585747	13	78566535	0.001069	intergenic	-	-	-	0	-2.72	-	-	-	-	17054	-	-
rs10507876	13	78566624	0.001139	intergenic	-	-	-	0	-3.59	-	19.2	19.2	44.4	17143	-	-
rs17068671	13	78567132	0.001117	intergenic	-	-	-	0	-3.57	-	-	-	-	17651	-	-
rs17068680	13	78568855	0.001117	intergenic	-	-	-	0	-0.59	-	-	-	-	18228	-	V$CEBPB_01,V$CEBP_C
rs4885505	13	78569231	0.001117	intergenic	-	-	-	0.003	-0.702	-	-	-	-	17852	-	-
rs4885506	13	78569401	0.001123	intergenic	-	-	-	0.001	0.59	-	21.7	17.5	46.2	17682	-	-
rs75054012	13	78569694	0.001187	intergenic	-	-	-	0	-3.41	-	-	-	-	17389	-	-
rs111785358	13	78570000	0.001187	intergenic	-	-	-	0.248	0.158	-	-	-	-	17083	-	-
rs112389189	13	78570110	0.001187	intergenic	-	-	-	0.001	-0.317	-	-	-	-	16973	-	-
rs4885507	13	78570513	0.001187	intergenic	-	-	-	0	-2.82	-	21.4	17.5	46.3	16570	-	-
rs17068687	13	78570914	0.001187	intergenic	-	-	-	0	-0.045	-	-	-	-	16169	-	-
rs77628194	13	78570928	0.001187	intergenic	-	-	-	0	-2.22	-	-	-	-	16155	-	-
rs17068689	13	78571527	0.001182	intergenic	-	-	-	0.007	0.161	-	-	-	-	15556	-	-
rs17068692	13	78571658	0.001204	intergenic	-	-	-	0	0.279	-	23	16.5	47.1	15425	-	-
rs961542	13	78579119	0.001527	intergenic	-	-	-	0.005	0.149	-	18.3	19.5	45	7964	-	-
rs2012148	13	78579195	0.001919	intergenic	-	-	-	0.001	1.17	-	20.8	16.5	46.5	7888	-	-
rs61351060	13	78579392	0.001335	intergenic	-	-	-	0.095	0.149	-	-	-	-	7691	-	-
rs3027154	13	78579892	0.001335	intergenic	-	-	-	0.004	0.841	-	-	-	-	7191	-	-
rs1819437	13	78580297	7.356e-05	intergenic	-	-	-	0.184	0.109	-	-	-	-	6786	-	-
rs4296154	13	78580624	0.001335	intergenic	-	-	-	0.004	-0.916	-	19.3	16.7	42.8	6459	-	-
rs4575420	13	78580680	0.001339	intergenic	-	-	-	0.003	-1.15	-	-	-	-	6403	-	-
rs4297588	13	78580687	0.001339	intergenic	-	-	-	0.009	0.16	-	-	-	-	6396	-	-
rs4411395	13	78580815	0.001335	intergenic	-	-	-	0.001	-1.77	-	17.8	19	43.9	6268	-	-
rs4391941	13	78580918	0.00109	intergenic	-	-	-	0.01	-0.413	-	18.3	20	44.4	6165	-	-
rs59359262	13	78581135	0.001335	intergenic	-	-	-	0	-1.79	-	-	-	-	5948	-	-
rs11305627	13	78581495	0.001033	intergenic	-	-	unknown	0.001	-2.92	-	-	-	-	5587	-	-
rs1537067	13	78581501	0.0001507	intergenic	-	-	-	0	-1.58	-	50	-	-	5582	-	-
rs4885508	13	78581607	0.001335	intergenic	-	-	-	0	-2.72	-	-	-	-	5476	-	-
rs7986312	13	78584793	7.044e-05	upstream-gene	-	-	-	0.01	1.86	-	-	-	-	2290	-	-
rs79033345	13	78585013	0.001335	upstream-gene	-	-	-	0.001	0.39	-	-	-	-	2070	-	-
rs74929914	13	78585046	0.001033	upstream-gene	-	-	-	0	-4.93	-	-	-	-	2037	-	-
rs75701974	13	78585364	0.001033	upstream-gene	-	-	-	0	-4.89	-	-	-	-	1719	-	-
rs1330911	13	78587551	0.0002738	intron	-	-	-	0.898	5.38	LINC00446	-	-	-	257	-	-
rs12583573	13	78588515	0.001081	intron	-	-	-	0	-0.792	LINC00446	-	-	-	615	-	-
rs9318510	13	78588657	0.0001552	intron	-	-	-	0.001	0.777	LINC00446	36.7	35	47.8	757	-	-
rs4482161	13	78589295	0.0002738	intron	-	-	-	0.001	-1.11	LINC00446	-	-	-	1395	-	-
rs9565375	13	78589552	0.00023	intron	-	-	-	0.08	0.693	LINC00446	43.6	38.6	45.4	1652	-	-
rs74489941	13	78589669	0.00216	intron	-	-	-	0	-0.548	LINC00446	-	-	-	1769	-	-
rs9530713	13	78590010	0.0002738	intron	-	-	-	0.015	-0.39	LINC00446	-	-	-	2110	-	-
rs9544672	13	78590073	0.0002738	intron	-	-	-	0.002	-0.782	LINC00446	0	0	0	2173	-	-
rs60302244	13	78590262	0.00216	intron	-	-	-	0.174	0.457	LINC00446	-	-	-	2362	-	-
rs115322621	13	78590638	0.00216	intron	-	-	-	0.005	0.506	LINC00446	-	-	-	2738	-	-
rs2210172	13	78591417	0.00216	intron	-	-	-	0.021	0.439	LINC00446	-	-	-	3517	-	-
rs7997143	13	78591827	0.0002738	intron	-	-	-	0.225	0.109	LINC00446	-	-	-	3927	-	-
rs4885509	13	78592196	0.00216	intron	-	-	-	0.092	0.149	LINC00446	-	-	-	4296	-	-
rs7333336	13	78592292	0.00216	intron	-	-	-	0.021	0.149	LINC00446	-	-	-	4392	-	-
rs8001692	13	78592630	0.0002738	intron	-	-	-	0.054	-0.298	LINC00446	-	-	-	4730	-	-
rs113383271	13	78592790	0.00216	intron	-	-	-	0.081	0.158	LINC00446	-	-	-	4890	-	-
rs78410057	13	78592856	0.00216	intron	-	-	-	0.01	0.158	LINC00446	-	-	-	4956	-	-
rs4885510	13	78593150	0.001445	intron	-	-	-	0	-0.664	LINC00446	-	-	-	5250	-	-
rs7358851	13	78594041	0.0004562	intron	-	-	-	0	-3.74	LINC00446	37.1	44.2	40.8	6141	-	-
rs7992650	13	78594809	0.0001637	intron	-	-	-	0	-7.81	LINC00446	-	-	-	6909	-	-
rs7329728	13	78595274	0.001451	intron	-	-	-	0	0.773	LINC00446	5.8	21.7	44.4	7374	-	-
rs9544676	13	78597386	0.0002738	intron	-	-	-	0.011	-0.404	LINC00446	48.3	36.7	46.7	6669	-	-
rs2150295	13	78597878	0.001445	intron	-	-	-	0.238	0.225	LINC00446	-	-	-	6177	-	-
rs7339220	13	78598183	0.002463	intron	-	-	-	0.001	-1.69	LINC00446	18.3	23.3	45.6	5872	-	-
rs7338319	13	78598218	0.0003544	intron	-	-	-	0.001	-0.031	LINC00446	35.8	36.7	47.2	5837	-	-
rs7320265	13	78598592	0.002463	intron	-	-	-	0.001	-0.691	LINC00446	-	-	-	5463	-	-
rs78836956	13	78599195	0.002611	intron	-	-	-	0.041	1.67	LINC00446	-	-	-	4860	-	-
rs7985821	13	78599459	0.0002738	intron	-	-	-	0.014	-0.89	LINC00446	48.3	36.7	46.7	4596	-	-
rs1411716	13	78599639	0.002611	intron	-	-	-	0.001	-3.13	LINC00446	18.3	22.9	45.6	4416	-	-
rs4531616	13	78599709	0.002611	intron	-	-	-	0.008	1.38	LINC00446	-	-	-	4346	-	-
rs1360370	13	78599783	0.002611	intron	-	-	-	0	-5.25	LINC00446	-	-	-	4272	-	-
rs1411714	13	78599842	0.002611	intron	-	-	-	0	-1.94	LINC00446	20.8	19.6	47.9	4213	-	-
rs17068743	13	78601576	0.001434	intron	-	-	-	0	-3.29	LINC00446	-	-	-	2479	-	-
rs4885511	13	78602201	0.002647	intron	-	-	-	0.017	1.78	LINC00446	28.3	18.9	46.7	1854	-	-
rs7324307	13	78603301	0.0001803	intron	-	-	-	0	-0.991	LINC00446	38.1	36.7	47.2	754	-	-
rs1330896	13	78603571	0.002647	intron	-	-	-	0	-2.76	LINC00446	24.9	21.6	46.7	484	-	-
rs7336778	13	78604887	0.0002474	intron	-	-	-	0	0.201	LINC00446	42.4	30.8	44.7	670	-	-
rs6563028	13	78605496	0.0002738	intron	-	-	-	0.001	3.67	LINC00446	48.2	35.6	48.3	500	-	-
rs12585273	13	78606900	0.002647	intron	-	-	-	0.205	0.235	LINC00446	-	-	-	779	-	-
rs4885513	13	78607809	0.002647	intron	-	-	-	0.001	-1.98	LINC00446	-	-	-	1688	-	-
rs1330893	13	78608042	0.0001955	intron	-	-	-	0.06	0.771	LINC00446	-	-	-	1921	-	-
rs7322216	13	78608243	0.0001955	intron	-	-	-	0.047	1.19	LINC00446	-	-	-	2122	-	-
rs7993712	13	78609250	0.0002843	intron	-	-	-	0.008	1.48	LINC00446	47.5	36.7	45.5	2079	-	-
rs17068762	13	78610548	0.00195	intron	-	-	-	0.006	-0.224	LINC00446	-	-	-	781	-	V$NFAT_Q6
rs9544679	13	78611819	0.0001665	intron	-	-	-	0.001	-1.2	LINC00446	42.5	30.8	44.4	432	-	-
rs2094840	13	78613586	0.0001848	intron	-	-	-	0	-1.01	LINC00446	44.1	42.5	46.1	2199	-	-
rs1330901	13	78614927	0.001245	intron	-	-	-	0	-2.6	LINC00446	5.1	21.7	43.6	3540	-	-
rs7981105	13	78616077	0.0004148	intron	-	-	-	0	-3.02	LINC00446	40.7	36.7	46.1	4690	-	-
rs1537068	13	78616598	0.004253	intron	-	-	-	0	-3.38	LINC00446	-	-	-	5211	-	-
rs2039234	13	78616755	0.004253	intron	-	-	-	0	-2.04	LINC00446	-	-	-	5368	-	-
rs2253092	13	78618855	0.003916	intron	-	-	-	0.002	3.36	LINC00446	-	-	-	7468	-	-
rs2585528	13	78620370	0.004714	intron	-	-	-	0	-0.568	LINC00446	5.8	21.6	44.9	7241	-	-
rs79496937	13	78622897	0.004285	intron	-	-	-	0.334	0.046	LINC00446	-	-	-	4714	-	-
rs2585526	13	78624080	0.0002604	intron	-	-	-	0.002	1.13	LINC00446	39.7	42.4	41.1	3531	-	-
rs1831451	13	78624341	0.0001179	intron	-	-	-	0.002	-0.086	LINC00446	36.6	34.2	45.1	3270	-	-
rs200912990	13	78625867	0.0008282	intron	-	-	unknown	0.009	0.54	LINC00446	-	-	-	1739	-	-
rs2585524	13	78627489	0.0003574	intron	-	-	-	0.005	-0.552	LINC00446	47.2	40.5	41.7	122	-	-
rs1360372	13	78627598	0.0005014	intron	-	-	-	0.001	0.376	LINC00446	42.5	43.3	42.2	13	-	-
rs75710920	13	78633974	7.095e-05	intron	-	-	-	0.078	0.109	RNF219-AS1	-	-	-	4773	-	-
rs79779880	13	78634833	7.242e-05	intron	-	-	-	0.04	0.109	RNF219-AS1	-	-	-	5632	-	-
rs2329058	13	78635394	9.216e-05	intron	-	-	-	0.117	0.109	RNF219-AS1	46.6	47.3	42.6	6193	-	-
rs2775128	13	78636067	0.0001204	intron	-	-	-	0.005	0.158	RNF219-AS1	40	37.7	49.3	6866	-	-
rs7330300	13	78637423	0.0001171	intron	-	-	-	0.002	0.216	RNF219-AS1	4	46.9	26.2	8222	-	-
rs2439969	13	78644635	0.002152	intron	-	-	-	0.022	1.29	RNF219-AS1	45.8	45.7	48.9	15434	-	-
rs2481746	13	78644910	0.002047	intron	-	-	-	0	-5.41	RNF219-AS1	45	46.7	48.9	15709	-	-
rs1330883	13	78658633	0.0002088	intron	-	-	-	0.001	2.59	RNF219-AS1	45.8	35	43.8	29432	-	-
rs2775135	13	78660857	0.0002088	intron	-	-	-	0	-0.974	RNF219-AS1	47.5	35	43.9	31656	-	-
rs2775133	13	78662693	0.0002088	intron	-	-	-	0	-4.82	RNF219-AS1	49.6	42.4	42.1	33492	-	-
rs1854799	13	78665652	0.008871	intron	-	-	-	0.062	-0.371	RNF219-AS1	31.4	32.5	5.1	36451	-	-
rs2251758	13	78667875	0.03102	intron	-	-	-	0	-0.599	RNF219-AS1	-	-	-	38674	-	-
rs12877016	13	78668118	0.00286	intron	-	-	-	0.003	0.561	RNF219-AS1	-	-	-	38917	-	-
rs67983111	13	78670391	0.00286	intron	-	-	-	0.012	-0.462	RNF219-AS1	-	-	-	41190	-	-
rs2439961	13	78670938	0.03102	intron	-	-	-	0.004	0.149	RNF219-AS1	38.3	47.4	42.9	41737	-	-
rs2775110	13	78671978	0.02802	intron	-	-	-	0.011	-0.298	RNF219-AS1	38.3	47.3	42.6	42777	-	-
rs944383	13	78674390	0.008584	intron	-	-	-	0	-0.527	RNF219-AS1	15.3	35	44.9	45189	-	-
rs1411713	13	78676784	0.01066	intron	-	-	-	0	0.029	RNF219-AS1	8.3	35	41.7	47583	-	-
rs9544699	13	78680132	0.01151	intron	-	-	-	0.001	-0.211	RNF219-AS1	8.4	30.6	41.5	50931	-	-
rs1556268	13	78680225	0.0001834	intron	-	-	-	0	-1.45	RNF219-AS1	33.9	28.3	9.4	51024	-	-
rs1556267	13	78680420	0.0002927	intron	-	-	-	0.001	-0.207	RNF219-AS1	25.7	26.8	10.6	51219	-	-
rs9670070	13	78687828	0.00403	intron	-	-	-	0.328	NA	RNF219-AS1	15.7	16.2	9.4	58627	-	-
rs36162157	13	78687936	0.004995	intron	-	-	-	0.049	NA	RNF219-AS1	-	-	-	58735	-	-
rs9670074	13	78687976	0.004995	intron	-	-	-	0.106	NA	RNF219-AS1	19.5	15.2	7.5	58775	-	-
rs12871364	13	78688127	0.004995	intron	-	-	-	0.033	NA	RNF219-AS1	-	-	-	58926	-	-
rs2775098	13	78688647	0.0009199	intron	-	-	-	0.034	NA	RNF219-AS1	40.4	30.8	7.5	59446	-	-
rs59822165	13	78689388	0.04956	intron	-	-	-	0.088	NA	RNF219-AS1	-	-	-	60187	-	-
rs2585505	13	78689625	0.006308	intron	-	-	-	0.345	NA	RNF219-AS1	-	-	-	60424	-	-
rs67689040	13	78690553	0.003119	intron	-	-	-	0.044	NA	RNF219-AS1	-	-	-	61352	-	-
rs2210171	13	78691134	0.003234	intron	-	-	-	0.053	NA	RNF219-AS1	-	-	-	61933	-	-
rs73239308	13	78691493	0.001658	intron	-	-	-	0.09	NA	RNF219-AS1	-	-	-	62292	-	-
rs73239310	13	78691496	0.001658	intron	-	-	-	0.097	NA	RNF219-AS1	-	-	-	62295	-	-
rs7994003	13	78692012	0.002778	intron	-	-	-	0	-0.129	RNF219-AS1	34.7	26.7	7.4	62811	-	-
rs1929163	13	78692407	0.002041	intron	-	-	-	0	-0.203	RNF219-AS1	-	-	-	63206	-	-
rs2585509	13	78692881	0.0005712	intron	-	-	-	0	-0.484	RNF219-AS1	36.6	30.4	8.9	63680	-	-
rs2775094	13	78693301	0.006255	intron	-	-	-	0.017	-1.07	RNF219-AS1	47.5	28.3	8.9	64100	-	-
rs9601017	13	78824125	0.01763	intron	-	-	-	0.001	3.05	RNF219-AS1	-	-	-	24261	-	V$FOXJ2_01
rs9601018	13	78824127	0.005499	intron	-	-	-	0	-3.19	RNF219-AS1	-	0	-	24259	-	V$FOXJ2_01,V$FREAC4_01
rs9601019	13	78826895	0.01367	intron	-	-	-	0	-0.157	RNF219-AS1	-	-	-	21491	-	-
rs9318532	13	78826911	0.01286	intron	-	-	-	0	-0.523	RNF219-AS1	20.4	9.4	38.2	21475	-	-
rs9601020	13	78830010	0.01367	intron	-	-	-	0	-2.21	RNF219-AS1	24.2	7.5	37.8	18376	-	-
rs4885524	13	78835227	0.01908	intron	-	-	-	0.016	0.949	RNF219-AS1	22.4	8.7	37.9	13159	-	-
rs9601021	13	78839246	0.01875	intron	-	-	-	0	0.103	RNF219-AS1	-	7.5	37.2	9140	-	-
rs9601022	13	78839261	0.01789	intron	-	-	-	0	0.483	RNF219-AS1	14.1	9.8	38.5	9125	-	-
rs6563036	13	78874633	0.039	intron	-	-	-	0	-3.08	RNF219-AS1	40.3	38.8	32.1	26159	-	-
rs7491161	13	78874923	0.0252	intron	-	-	-	0	-1.94	RNF219-AS1	0.4	0.9	17.1	26449	-	-
rs9544767	13	78875791	0.03668	intron	-	-	-	0.001	2.65	RNF219-AS1	41.7	35.8	31.1	27317	-	-
rs7996252	13	78876537	0.03673	intron	-	-	-	0.265	3.05	RNF219-AS1	31.2	40.4	31.7	28063	-	-
rs2243409	13	78899157	0.03449	intron	-	-	-	0	-4.45	RNF219-AS1	3.6	20.5	14.6	50683	-	-
rs10484089	14	52031069	0.0468	intron	-	-	-	0.001	-2.87	FRMD6,FRMD6-AS2	20.4	17.1	0.6	5995	-	-
rs61969801	14	52032554	0.04711	intron	-	-	-	0	-0.758	FRMD6,FRMD6-AS2	-	-	-	4510	-	-
rs7150598	14	52322001	0.01673	intergenic	-	-	-	0.002	1.33	-	0.3	5.6	25.2	5508	-	-
rs7154813	14	52334981	0.02644	intron	-	-	-	0.001	-0.856	GNG2	-	39	10.7	7471	-	-
rs17252644	14	52336588	0.04733	intron	-	-	-	0.026	2.75	GNG2	10.2	37.7	13	7745	-	-
rs12435509	14	52346762	0.04975	intron	-	-	-	0	-3.53	GNG2	-	-	-	2385	-	-
rs8011452	14	52376948	0.02921	intron	-	-	-	0	-1.71	GNG2	4.9	39.3	4.4	32571	-	-
rs10147806	14	52377811	0.02947	intron	-	-	-	0.002	2.14	GNG2	16.4	35	3.6	33434	-	-
rs145030805	14	52399959	0.04205	intron	-	-	-	0.014	0.93	GNG2	-	-	-	17407	-	-
rs1693204	14	52422153	0.0276	intron	-	-	-	0.001	2.78	GNG2	36.4	40.4	33.8	4668	-	-
rs76483248	14	52424321	0.005428	intron	-	-	-	0.001	-2.1	GNG2	-	-	-	6836	-	-
rs1253640	14	52426782	0.01642	intron	-	-	-	0.002	0.16	GNG2	-	-	-	6493	-	-
rs1253641	14	52426788	0.01627	intron	-	-	-	0.012	-1.09	GNG2	-	-	-	6487	-	-
rs113415411	14	52427631	0.02127	intron	-	-	-	0.002	-1.39	GNG2	-	-	-	5644	-	-
rs1253646	14	52428102	0.0227	intron	-	-	-	0.037	-0.52	GNG2	44.2	41.4	31.8	5173	-	-
rs1253647	14	52428112	0.002687	intron	-	-	-	0.148	-1.25	GNG2	24.3	2	7.5	5163	-	-
rs1253648	14	52428131	0.002687	intron	-	-	-	0.654	1.57	GNG2	25.8	1.7	8.3	5144	-	-
rs1253649	14	52428208	0.002687	intron	-	-	-	0.001	-0.208	GNG2	25.8	0.8	5.6	5067	-	-
rs1253650	14	52428287	0.002687	intron	-	-	-	0	-3.54	GNG2	23	2.8	7.2	4988	-	-
rs117519079	14	52428494	0.01585	intron	-	-	-	0.022	0.845	GNG2	-	-	-	4781	-	-
rs74051391	14	52428566	0.003972	intron	-	-	-	0.001	-0.853	GNG2	-	-	-	4709	-	-
rs1253652	14	52428633	0.002628	intron	-	-	-	0.001	-0.234	GNG2	25.4	1.7	8.3	4642	-	-
rs1253654	14	52428836	0.002628	intron	-	-	-	0.022	0.725	GNG2	24.3	2.1	7.6	4439	-	-
rs139123740	14	52428926	0.002628	intron	-	-	unknown	0.011	-0.408	GNG2	-	-	-	4348	-	-
rs1271518	14	52429047	0.002628	intron	-	-	-	0	-3.2	GNG2	24.3	2	7.5	4228	-	-
rs1253655	14	52429252	0.002628	intron	-	-	-	0.014	1.77	GNG2	25.8	1.7	8.3	4023	-	-
rs1253656	14	52429476	0.002628	intron	-	-	-	0	-1.25	GNG2	25.8	1.7	8.4	3799	-	-
rs1253657	14	52429573	0.002628	intron	-	-	-	0	0.182	GNG2	25.8	1.7	8.3	3702	-	-
rs1253658	14	52429619	0.002628	intron	-	-	-	0	-3.66	GNG2	25.8	1.7	8.3	3656	-	-
rs117263975	14	52429657	0.02127	intron	-	-	-	0	-1.34	GNG2	-	-	-	3618	-	-
rs1253659	14	52429893	0.002628	intron	-	-	-	0.001	-5.34	GNG2	-	-	-	3382	-	-
rs1253660	14	52430105	0.002362	intron	-	-	-	0	-4.19	GNG2	23.2	2.2	7.4	3170	-	-
rs1253661	14	52430212	0.002362	intron	-	-	-	0	-2.02	GNG2	-	-	-	3063	-	-
rs1253662	14	52430576	0.002362	intron	-	-	-	0	-0.672	GNG2	25.8	1.7	8.3	2699	-	-
rs1253663	14	52430711	0.002362	intron	-	-	-	0	0.664	GNG2	-	-	-	2564	-	-
rs1253664	14	52430806	0.002362	intron	-	-	-	0.357	0.569	GNG2	25.8	1.7	8.3	2469	-	-
rs1253665	14	52430869	0.002362	intron	-	-	-	0	-2.33	GNG2	25.8	1.7	8.3	2406	-	-
rs1272117	14	52431555	0.002444	intron	-	-	-	0.027	0.427	GNG2	32.8	1.7	8.4	1720	-	-
rs1253666	14	52432420	0.001747	intron	-	-	-	0	-0.774	GNG2	25.8	1.7	8.3	855	-	-
rs57163007	14	52432970	0.01625	intron	-	-	-	0	-1.17	GNG2	-	-	-	305	-	-
rs61740049	14	52433339	0.02383	synonymous	LEU	-	-	0.96	-2.01	GNG2	-	-	-	63	-	-
rs1057804	14	52434055	0.01275	3-prime-UTR	-	-	-	1	0.853	GNG2	27.5	7.6	44.6	779	-	-
rs1253676	14	52452574	0.0005809	upstream-gene	-	-	-	0	-3.5	-	12.7	27	31.5	3845	-	-
rs1253677	14	52454987	0.004081	upstream-gene	-	-	-	0	-0.557	-	26.9	17.4	45.4	1432	-	-
rs17124836	14	52455882	0.001401	upstream-gene	-	-	-	0.005	2.67	-	19	12.9	49.7	537	-	-
rs1253679	14	52458657	0.0292	intron	-	-	-	0	-1.27	C14orf166	35.6	40.5	21.6	496	-	-
rs1874567	14	52459388	0.001691	intron	-	-	-	0.001	2.32	C14orf166	20.3	12.5	46.5	1051	-	-
rs1253682	14	52463153	0.02403	intron	-	-	-	0.013	2.43	C14orf166	41.6	47.3	28.5	2057	-	-
rs12588626	14	52463405	0.001541	intron	-	-	-	0	-4.99	C14orf166	-	-	-	1805	-	-
rs1271519	14	52463527	0.02974	intron	-	-	-	0	-4.86	C14orf166	34.7	-	-	1683	-	-
rs11849398	14	52464143	0.001537	intron	-	-	-	0	-5.13	C14orf166	20.3	12.5	48.3	1067	-	-
rs11383214	14	52464503	0.02472	intron	-	-	unknown	0	-4.79	C14orf166	-	-	-	706	-	-
rs1151570	14	52465460	0.01828	intron	-	-	-	0	1.25	C14orf166	37.7	45	21.8	160	-	-
rs57961992	14	52467424	0.0009809	intron	-	-	-	0.118	4.03	C14orf166	-	-	-	908	-	-
rs1253684	14	52469647	0.03318	intron	-	-	-	0.002	-0.858	C14orf166	37.3	48	26.3	1061	-	V$HNF4_01,V$PPARA_01,V$PPARG_01
rs3737272	14	52469688	0.001115	intron	-	-	-	0.591	3.44	C14orf166	-	-	-	1102	-	-
rs1476284	14	52474721	0.01822	intron	-	-	-	0	-1.05	NID2	23.7	31.7	31.8	34	-	-
rs72558680	14	52474818	0.000544	intron	-	-	unknown	0.023	2.68	NID2	-	-	-	132	-	-
rs1151579	14	52477835	0.005564	intron	-	-	-	0.001	-0.829	NID2	24.3	24.6	44.1	68	-	-
rs1051069	14	52478315	0.004942	synonymous	ALA	-	-	0	-0.731	NID2	20.8	45.5	23.2	44	-	-
rs1151580	14	52480242	0.03924	intron	-	-	-	0	0.303	NID2	47.8	42.8	27.2	761	-	-
rs1151581	14	52480597	0.01048	intron	-	-	-	0	1.91	NID2	37.6	26.3	28.5	406	-	-
rs12589795	14	52480875	0.0133	intron	-	-	-	0	-0.049	NID2	9.3	0	20.7	128	-	-
rs946615	14	52481917	0.0249	synonymous	ARG	-	-	0.556	2.8	NID2	46.9	25.4	28.8	77	-	V$P53_01
rs1151583	14	52483403	0.04431	intron	-	-	-	0	-4.05	NID2	38.3	27.1	20.3	1408	-	-
rs17124893	14	52485197	0.00157	intron	-	-	-	0.004	-0.897	NID2	49.1	29.4	49.4	580	-	-
rs74798088	14	52487754	0.0003059	intron	-	-	unknown	0.002	2.3	NID2	-	-	-	857	-	-
rs2516600	14	52487766	0.02393	intron	-	-	-	0	-1.39	NID2	-	-	-	868	-	-
rs2073624	14	52489413	0.03819	intron	-	-	-	0	-0.582	NID2	21.7	22.3	17.9	2515	-	-
rs2073623	14	52489453	0.0002827	intron	-	-	-	0	-6.96	NID2	21.5	12.8	47.1	2555	-	-
rs72349921	14	52490064	0.03847	intron	-	-	unknown	0.176	0.235	NID2	-	-	-	3167	-	-
rs10137847	14	52490104	0.03896	intron	-	-	-	0.024	-0.47	NID2	-	-	-	3206	-	-
rs78670328	14	52490114	0.04881	intron	-	-	-	0.016	0.235	NID2	-	-	-	3216	-	-
rs112195968	14	52490154	0.03372	intron	-	-	-	0.077	0.225	NID2	-	-	-	3256	-	-
rs4901180	14	52490569	0.03293	intron	-	-	-	0	-1.87	NID2	19.8	23.6	20	3348	-	-
rs11847418	14	52490630	0.0002477	intron	-	-	-	0.011	0.987	NID2	18.6	12.9	49.7	3287	-	-
rs8020559	14	52490690	0.04399	intron	-	-	-	0	-0.922	NID2	9.3	13.8	20	3227	-	-
rs56003563	14	52491068	0.0003102	intron	-	-	-	0	0.64	NID2	-	-	-	2849	-	-
rs61971554	14	52491583	0.04881	intron	-	-	-	0	-1.16	NID2	-	-	-	2334	-	-
rs1497077	14	52491655	0.037	intron	-	-	-	0	-5.91	NID2	46.9	29.5	21.2	2262	-	-
rs2516599	14	52491754	0.03562	intron	-	-	-	0	-3.9	NID2	45.6	29.7	23.3	2163	-	-
rs61971555	14	52492303	0.03293	intron	-	-	-	0.176	0.694	NID2	-	-	-	1614	-	-
rs17124920	14	52493161	0.03372	intron	-	-	-	0	-0.952	NID2	-	-	-	756	-	-
rs11846847	14	52493228	0.0005014	intron	-	-	-	0	-7.37	NID2	19.2	-	46.2	689	-	-
rs2273429	14	52494072	0.0005014	intron	-	-	-	0.088	2.31	NID2	17.9	12.9	47.9	8	-	-
rs77101097	14	52494300	0.04881	intron	-	-	-	0	-0.415	NID2	-	-	-	236	-	-
rs11844758	14	52495231	0.0002828	intron	-	-	-	0.078	-0.47	NID2	-	-	-	207	-	-
rs74049344	14	52495354	0.03372	intron	-	-	-	0	-10.2	NID2	-	-	-	84	-	-
rs1497088	14	52495727	0.0002827	intron	-	-	-	0.006	2.28	NID2	20.8	12.5	47.8	157	-	-
rs8013745	14	52496745	0.04617	intron	-	-	-	0	-0.547	NID2	-	0	3.6	335	-	-
rs78054403	14	52497383	0.04251	intron	-	-	-	0.125	NA	NID2	-	-	-	973	-	-
rs3783632	14	52498111	0.03527	intron	-	-	-	0	-2.55	NID2	3.4	13.3	20.4	1701	-	-
rs2073622	14	52500178	0.03073	intron	-	-	-	0.001	0.977	NID2	44.2	41.5	32.6	3768	-	-
rs904061	14	52504624	0.04335	intron	-	-	-	0	-0.301	NID2	8.3	20	20.8	839	-	-
rs753051	14	52505360	0.01717	intron	-	-	-	0	-4.28	NID2	-	20.5	-	103	-	-
rs753050	14	52505375	0.01841	intron	-	-	-	0.27	4.26	NID2	9.8	21	20.2	88	-	-
rs2273432	14	52505517	0.04082	synonymous	ASP	-	-	0.001	-9.91	NID2	0	0.9	-	53	-	-
rs2029976	14	52505811	0.01362	intron	-	-	-	0	-5.01	NID2	-	-	-	114	-	-
rs12890765	14	52505909	0.009987	intron	-	-	-	0.004	1.18	NID2	-	38.6	-	212	-	-
rs2029975	14	52506070	0.01432	intron	-	-	-	0	-2.33	NID2	-	-	-	373	-	-
rs35931753	14	52506177	0.008999	intron	-	-	-	0.001	2.56	NID2	-	-	-	480	-	-
rs10139288	14	52506486	0.01432	intron	-	-	-	0	2.31	NID2	-	20.5	-	789	-	-
rs8004226	14	52507141	0.0007655	intron	-	-	-	0.001	3.24	NID2	-	-	-	226	-	-
rs3825594	14	52507206	2.534e-05	intron	-	-	-	0	-0.974	NID2	30.5	18.3	49.4	161	-	-
rs3742536	14	52507429	0.01724	missense	SER,PRO	0	74	0.601	5.06	NID2	8.1	21.2	20.4	61	-	V$LUN1_01
rs1982963	14	52509101	0.01724	intron	-	-	-	0	-6.86	NID2	9.3	20.2	20	31	-	-
rs10137158	14	52509858	3.621e-05	intron	-	-	-	0.49	2.82	NID2	38.1	20.5	49.4	207	-	-
rs10137154	14	52509887	3.621e-05	intron	-	-	-	0	-1.65	NID2	-	-	-	236	-	-
rs10145619	14	52510091	5.325e-05	intron	-	-	-	0	-2.69	NID2	40	23.7	47.2	440	-	-
rs2749879	14	52511066	0.000699	intron	-	-	-	0.018	NA	NID2	-	-	-	1415	-	-
rs2645744	14	52511546	0.005835	intron	-	-	-	0.048	0.235	NID2	-	-	-	1895	-	-
rs2645743	14	52511878	0.0007747	intron	-	-	-	0	-2.87	NID2	42.5	42	27.1	2227	-	-
rs2645737	14	52513311	0.01096	intron	-	-	-	0	0.188	NID2	48.7	40.6	30	3660	-	-
rs2516587	14	52514733	0.01684	intron	-	-	-	0	-1.67	NID2	39.4	36.2	31.8	5082	-	-
rs1566130	14	52514856	0.00774	intron	-	-	-	0.097	1.76	NID2	49.2	43.1	27.8	5205	-	-
rs1566129	14	52514912	0.01684	intron	-	-	-	0	-5.5	NID2	39.8	39.7	29.1	5261	-	-
rs1566128	14	52514981	0.01605	intron	-	-	-	0	0.861	NID2	38.9	36.2	31.8	5314	-	-
rs2749883	14	52515716	0.01046	intron	-	-	-	0	-1.69	NID2	38.9	36.5	31.2	4579	-	-
rs2516585	14	52515760	0.01305	intron	-	-	-	0	-0.897	NID2	48.2	38.8	32.6	4535	-	-
rs201718615	14	52515914	0.01305	intron	-	-	unknown	0.012	1.03	NID2	-	-	-	4377	-	-
rs199971322	14	52515915	0.01305	intron	-	-	unknown	0.006	-0.401	NID2	-	-	-	4377	-	-
rs2645731	14	52516395	0.01046	intron	-	-	-	0	-5.85	NID2	38.9	36.2	32	3900	-	-
rs3837607	14	52516418	0.01305	intron	-	-	unknown	0.003	1.19	NID2	-	-	-	3875	-	-
rs2749886	14	52516601	0.01305	intron	-	-	-	0	-2.92	NID2	49.2	41.7	32.2	3694	-	-
rs1390968	14	52517629	8.64e-05	intron	-	-	-	0	0.449	NID2	48.2	19.2	48.8	2666	-	-
rs2101919	14	52520368	3.694e-05	missense	GLY,ASP	0.006	94	0	-5.03	NID2	43.8	21	47.9	72	-	V$ER_Q6
rs1540702	14	52521436	4.687e-05	intron	-	-	-	0.009	0.427	NID2	48.3	24.6	44.3	395	-	-
rs1540700	14	52521773	5.342e-05	intron	-	-	-	0	-3.61	NID2	43.3	21.7	44.4	732	-	-
rs17124972	14	52521893	6.474e-05	intron	-	-	-	0.002	2.68	NID2	31.8	12.9	49.6	852	-	-
rs2029974	14	52522095	4.734e-05	intron	-	-	-	0.001	-0.84	NID2	-	-	-	1054	-	-
rs2013404	14	52523496	6.857e-05	intron	-	-	-	0.008	-0.763	NID2	-	-	-	2455	-	-
rs1032578	14	52523900	8.667e-05	intron	-	-	-	0.003	0.439	NID2	-	-	-	2859	-	-
rs199565950	14	52527097	6.91e-07	intron	-	-	unknown	0.427	NA	NID2	-	-	-	22	-	-
rs754423	14	52527187	3.405e-07	intron	-	-	-	0	-4.59	NID2	46.9	21	47.3	111	-	-
rs931627	14	52528648	2.741e-06	intron	-	-	-	0.201	1.67	NID2	33.3	9.2	49.4	1572	-	-
rs17124984	14	52529196	2.373e-07	intron	-	-	-	0	-3.02	NID2	-	-	-	2120	-	-
rs7148490	14	52529547	3.855e-07	intron	-	-	-	0	-0.605	NID2	-	-	-	2471	-	-
rs1390964	14	52529923	1.449e-05	intron	-	-	-	0	1.68	NID2	44.2	9.8	47.9	2847	-	-
rs1390965	14	52529984	1.159e-05	intron	-	-	-	0.357	3.38	NID2	-	-	-	2908	-	-
rs1390966	14	52530282	9.975e-06	intron	-	-	-	0.002	1.49	NID2	27.9	9.8	47.9	3206	-	-
rs10130626	14	52530543	7.986e-06	intron	-	-	-	0	-2.06	NID2	-	-	-	3467	-	-
rs979481	14	52533443	0.004672	intron	-	-	-	0.005	1.87	NID2	39.9	22.5	26	1131	-	-
rs6572814	14	52543421	0.0002221	intergenic	-	-	-	0.022	2.02	-	38.5	19.6	46.2	7937	-	-
rs61063929	14	52543587	4.987e-05	intergenic	-	-	-	0.005	0.771	-	-	-	-	8103	-	-
rs10498441	14	52544224	0.008923	intergenic	-	-	-	0.001	2.2	-	17.9	27.8	28.3	8740	-	-
rs12436363	14	52544565	0.0001226	intergenic	-	-	-	0.001	-0.766	-	8.3	20.3	48.3	9081	-	-
rs12433236	14	52544615	0.0001172	intergenic	-	-	-	0.002	0.173	-	8.3	20	48.3	9131	-	-
rs10150755	14	52545019	0.0001156	intergenic	-	-	-	0	-0.752	-	-	-	-	9535	-	-
rs8020227	14	52545391	0.0001404	intergenic	-	-	-	0.025	0.235	-	-	-	-	9907	-	-
rs941625	14	52547735	0.008844	intergenic	-	-	-	0	0.277	-	20	28.3	25.3	12251	-	-
rs2144983	14	52548843	0.0001006	intergenic	-	-	-	0	-5.01	-	36.7	20	48.3	13359	-	-
rs35800326	14	52549984	0.0001674	intergenic	-	-	-	0.006	2.01	-	-	-	-	14500	-	-
rs2180507	14	52550672	0.0001531	intergenic	-	-	-	0.639	0.149	-	26.7	22.7	47.8	15188	-	-
rs1956283	14	52550736	0.0001698	intergenic	-	-	-	0.007	0.149	-	-	-	-	15252	-	-
rs34973015	14	52552690	0.0001698	intergenic	-	-	-	0.004	-0.835	-	-	-	-	17206	-	-
rs768022	14	52553180	0.0001531	intergenic	-	-	-	0	-1.82	-	37.5	20	47.8	17696	-	-
rs5808656	14	52553290	0.000148	intergenic	-	-	unknown	0.992	4.55	-	-	-	-	17807	-	-
rs768021	14	52553563	0.0004105	intergenic	-	-	-	0.802	3.24	-	-	-	-	18079	-	-
rs1956286	14	52553691	0.0001437	intergenic	-	-	-	1	3.31	-	9.8	19.3	46.7	18207	-	-
rs12587906	14	52553959	0.0003486	intergenic	-	-	-	0.002	0.042	-	40	20	49.4	18475	-	-
rs7494562	14	52554385	0.0003005	intergenic	-	-	-	0.001	0.804	-	-	-	-	18901	-	-
rs7143508	14	52555124	0.0002951	intergenic	-	-	-	0.003	2.2	-	8	20.7	49.4	19640	-	-
rs7143978	14	52555201	0.0002951	intergenic	-	-	-	0	-1.14	-	7.5	21.4	49.4	19717	-	-
rs1956291	14	52555673	0.0002796	intergenic	-	-	-	0	-2.53	-	7.5	20	50	20189	-	-
rs1956292	14	52555693	0.0002796	intergenic	-	-	-	0.001	0.047	-	7.5	20	49.4	20209	-	-
rs1956294	14	52555811	0.0002796	intergenic	-	-	-	0	-3.77	-	10.2	18.9	48.8	20327	-	-
rs17125047	14	52556800	0.0001593	intergenic	-	-	-	0	-1.86	-	-	-	-	21316	-	-
rs745093	14	52557157	0.0002281	intergenic	-	-	-	0.092	2.78	-	-	-	-	21673	-	-
rs745094	14	52557330	0.0002003	intergenic	-	-	-	0.025	0.149	-	-	-	-	21846	-	-
rs2180508	14	52557466	0.0001703	intergenic	-	-	-	0.213	0.149	-	9.8	11.2	47.9	21982	-	-
rs941629	14	52557564	0.0001929	intergenic	-	-	-	0.122	0.149	-	-	-	-	22080	-	-
rs941630	14	52557650	0.004722	intergenic	-	-	-	0.105	0.149	-	23.4	18.6	26.1	22166	-	-
rs10140698	14	52558068	0.0001892	intergenic	-	-	-	0.734	0.149	-	-	-	-	22584	-	-
rs10140728	14	52558160	0.0001892	intergenic	-	-	-	0.173	0.149	-	7.5	10	49.4	22676	-	-
rs1956295	14	52558311	0.0001892	intergenic	-	-	-	0.007	0.149	-	-	-	-	22827	-	-
rs1956296	14	52558501	0.0001892	intergenic	-	-	-	0	-2.45	-	7.1	10.2	47.3	23017	-	-
rs4901192	14	52558762	0.0001892	intergenic	-	-	-	0.036	-1.66	-	-	-	-	23278	-	-
rs4901193	14	52558902	0.0001892	intergenic	-	-	-	0	-3.54	-	-	-	-	23418	-	-
rs4901194	14	52558936	0.0001892	intergenic	-	-	-	0.032	1.84	-	7.5	10	49.4	23452	-	-
rs17125074	14	52559041	0.0001892	intergenic	-	-	-	0.004	0.962	-	9	10.5	48.7	23557	-	-
rs10133214	14	52559199	0.0001892	intergenic	-	-	-	0.177	-0.619	-	7.6	10.2	49.4	23715	-	-
rs1956253	14	52559510	0.0001892	intergenic	-	-	-	0.201	-0.317	-	7.5	10	49.4	24026	-	-
rs1956254	14	52559560	0.0001892	intergenic	-	-	-	0.078	0.158	-	7.5	10	49.4	24076	-	-
rs2180500	14	52560289	0.0001889	intergenic	-	-	-	0.001	0.117	-	10.8	10	49.4	24805	-	-
rs8005920	14	52560934	0.000271	intergenic	-	-	-	0	-1.9	-	32.6	20.3	48.5	25450	-	-
rs2144976	14	52561048	0.0002709	intergenic	-	-	-	0	-1.35	-	11.5	11.2	48.2	25564	-	-
rs2144977	14	52561350	0.0002837	intergenic	-	-	-	0.002	1.85	-	18.6	10	48.8	25866	-	-
rs2144978	14	52561452	0.0002837	intergenic	-	-	-	0.041	1.41	-	-	-	-	25968	-	-
rs2180501	14	52561723	0.0002837	intergenic	-	-	-	0.018	1.62	-	16.9	10.3	49.4	26239	-	-
rs2180502	14	52561748	0.0002837	intergenic	-	-	-	0	-0.221	-	17.5	10	50	26264	-	-
rs1998093	14	52563297	9.309e-05	intergenic	-	-	-	0	-1.55	-	47.4	10.4	49.4	27813	-	-
rs1950733	14	52563772	0.0005056	intergenic	-	-	-	0.223	0.476	-	44	19	49.4	28288	-	-
rs17125100	14	52564916	0.0002959	intergenic	-	-	-	0	-2.39	-	4.3	8.5	47.3	29432	-	-
rs1956256	14	52566047	0.0003986	intergenic	-	-	-	0.004	0.468	-	3.4	8.3	47.8	30563	-	-
rs17125109	14	52567967	0.0002959	intergenic	-	-	-	0.001	2.26	-	4.2	8.3	48.9	32483	-	-
rs17125110	14	52568834	0.0003986	intergenic	-	-	-	0	-2.31	-	3.5	8.5	49.4	33350	-	-
rs7155552	14	52569547	0.000665	intergenic	-	-	-	0	-5.82	-	-	-	-	34063	-	-
rs7154428	14	52569722	0.0006575	intergenic	-	-	-	0	0.95	-	40	18.3	48.9	34238	-	-
rs17125121	14	52570719	0.0003209	intergenic	-	-	-	0.001	1.31	-	3.5	8.9	46.8	35235	-	-
rs7157151	14	52571583	0.01267	intergenic	-	-	-	0	-3.99	-	19.4	25.7	27.5	36099	-	-
rs9672138	14	52572459	0.0008025	intergenic	-	-	-	0.006	1.25	-	-	-	-	36975	-	-
rs12889159	14	52574374	0.04352	intergenic	-	-	-	0	-3.96	-	37	21.2	25.8	38890	-	-
rs10139231	14	52575630	0.001981	intergenic	-	-	-	0	-3.88	-	28.3	25	27.9	40146	-	-
rs1002579	14	52584072	0.02579	intergenic	-	-	-	0	-4.85	-	23	34.4	20.6	48588	-	-
rs10137242	14	52590539	0.02309	intergenic	-	-	-	0.001	-0.112	-	22.3	14.7	36.5	55055	-	-
rs72680367	14	52598195	0.0071	intergenic	-	-	-	0	-1.84	-	-	-	-	62711	-	-
rs17831549	14	52598969	0.006903	intergenic	-	-	-	0.003	-0.425	-	0.8	17.5	7.8	63485	-	-
rs139092339	14	52603033	0.006334	intergenic	-	-	-	0.084	NA	-	-	-	-	67549	-	-
rs146481992	14	52603208	0.006485	intergenic	-	-	-	0.002	NA	-	-	-	-	67724	-	-
rs112898910	14	52603696	0.006742	intergenic	-	-	-	0.303	NA	-	-	-	-	68212	-	-
rs7144215	14	52604794	0.01403	intergenic	-	-	-	0.119	-1.94	-	-	-	-	69310	-	-
rs7144709	14	52604957	0.01294	intergenic	-	-	-	0.094	0.971	-	25.8	14.2	28.7	69473	-	-
rs146768300	14	52606688	0.01429	intergenic	-	-	-	0	-1.31	-	-	-	-	71204	-	-
rs59044670	14	52607164	0.02185	intergenic	-	-	-	0.013	NA	-	-	-	-	71680	-	-
rs2357442	14	52607967	0.01344	intergenic	-	-	-	0.001	0.635	-	23.7	14.6	31.5	72483	-	-
rs4901208	14	52608379	0.01401	intergenic	-	-	-	0.001	0.852	-	22.6	15.2	34	72895	-	-
rs4901210	14	52609514	0.03013	intergenic	-	-	-	0.016	1.65	-	39.4	47.3	21.5	74030	-	-
rs10135930	14	52609680	0.01045	intergenic	-	-	-	0.006	1.61	-	22.6	17.4	33.8	74196	-	-
rs7147756	14	52610416	0.01041	intergenic	-	-	-	0	-2.54	-	26.5	16.1	29.3	74932	-	-
rs7147924	14	52610520	0.01429	intergenic	-	-	-	0	-4.21	-	46.5	38.5	31.8	75036	-	-
rs62003464	14	52610682	0.01105	intergenic	-	-	-	0.111	0.217	-	-	-	-	75198	-	-
rs10578918	14	52610778	0.01489	intergenic	-	-	unknown	0.055	0.177	-	-	-	-	75295	-	-
rs11300019	14	52610994	0.01429	intergenic	-	-	unknown	0.024	-0.353	-	-	-	-	75511	-	-
rs7153739	14	52611345	0.01312	intergenic	-	-	-	0.051	-0.353	-	-	-	-	75861	-	-
rs115868009	14	52613711	0.02434	intergenic	-	-	-	0.263	0.104	-	-	-	-	78227	-	-
rs62003466	14	52614570	0.01614	intergenic	-	-	-	0.195	0.104	-	-	-	-	79086	-	-
rs11157880	14	52614611	0.01687	intergenic	-	-	-	0.147	0.104	-	-	-	-	79127	-	-
rs7157243	14	52615506	0.02767	intergenic	-	-	-	0.035	0.122	-	31.3	48.5	21.2	80022	-	-
rs7140810	14	52615986	0.01713	intergenic	-	-	-	0.255	0.122	-	-	-	-	80502	-	-
rs7141472	14	52616535	0.01323	intergenic	-	-	-	0.114	0.199	-	-	-	-	81051	-	-
rs10144719	14	52617617	0.008925	intergenic	-	-	-	0.014	-0.378	-	26.7	15.8	28.9	82133	-	-
rs7153950	14	52618529	0.01652	intergenic	-	-	-	0	0.015	-	-	-	-	83045	-	-
rs62003467	14	52618827	0.0195	intergenic	-	-	-	0.001	1.24	-	-	-	-	83343	-	-
rs8021687	14	52619535	0.02382	intergenic	-	-	-	0.006	-0.635	-	-	-	-	84051	-	-
rs10083433	14	52619942	0.01587	intergenic	-	-	-	0.002	-0.379	-	-	-	-	84458	-	-
rs2884191	14	52620487	0.02652	intergenic	-	-	-	0	-2.11	-	-	-	-	85003	-	-
rs12434330	14	52620994	0.02832	intergenic	-	-	-	0.002	1.23	-	13.5	14.8	29.9	85510	-	-
rs11157881	14	52621176	0.02832	intergenic	-	-	-	0	0.204	-	15.3	16.4	29.8	85692	-	-
rs11157882	14	52621253	0.02832	intergenic	-	-	-	0	-3.02	-	-	-	-	85769	-	-
rs10140405	14	52621498	0.02832	intergenic	-	-	-	0	-4.03	-	14.9	16.7	31.2	86014	-	-
rs10140650	14	52621582	0.02974	intergenic	-	-	-	0.004	1.16	-	14.7	16.7	30.6	86098	-	-
rs941612	14	52621668	0.02832	intergenic	-	-	-	0	-1.12	-	12.2	17	34.9	86184	-	-
rs941613	14	52621792	0.02832	intergenic	-	-	-	0.002	-0.955	-	15.8	16.8	29.4	86308	-	-
rs941614	14	52621833	0.02832	intergenic	-	-	-	0	-2.03	-	12.4	16.4	35	86349	-	-
rs941615	14	52621940	0.02832	intergenic	-	-	-	0.002	1.35	-	-	-	-	86456	-	-
rs941616	14	52621945	0.02375	intergenic	-	-	-	0.001	-0.817	-	-	-	-	86461	-	-
rs1075977	14	52622207	0.02974	intergenic	-	-	-	0	0.158	-	15	16.7	29.4	86723	-	-
rs1075976	14	52622223	0.02974	intergenic	-	-	-	0	-2.93	-	14	17	30.2	86739	-	-
rs1075974	14	52622467	0.03072	intergenic	-	-	-	0.006	0.444	-	-	-	-	86983	-	-
rs62003468	14	52622709	0.009531	intergenic	-	-	-	0.02	0.158	-	-	-	-	87225	-	-
rs11157883	14	52622986	0.03072	intergenic	-	-	-	0.011	-0.888	-	14.4	16.1	29.2	87502	-	-
rs4901211	14	52623152	0.03072	intergenic	-	-	-	0.013	0.158	-	-	-	-	87668	-	-
rs4901212	14	52623384	0.03072	intergenic	-	-	-	0.014	0.439	-	12.4	16.7	34.7	87900	-	-
rs4901213	14	52623552	0.03072	intergenic	-	-	-	0.002	0.802	-	-	-	-	88068	-	-
rs10136416	14	52623856	0.03072	intergenic	-	-	-	0	-2.73	-	15	15.8	29.4	88372	-	-
rs10149973	14	52624148	0.03072	intergenic	-	-	-	0.026	0.158	-	-	-	-	88664	-	-
rs10149899	14	52624207	0.01751	intergenic	-	-	-	0.001	-0.703	-	-	-	-	88723	-	-
rs12894101	14	52624260	0.01751	intergenic	-	-	-	0	-0.387	-	-	-	-	88776	-	-
rs28594791	14	52624303	0.03072	intergenic	-	-	-	0.001	0.868	-	-	-	-	88819	-	-
rs28533417	14	52624478	0.01813	intergenic	-	-	-	0.01	-0.047	-	-	-	-	88994	-	-
rs66887471	14	52624587	0.02684	intergenic	-	-	-	0.004	0.158	-	-	-	-	89103	-	-
rs113556953	14	52624639	0.02684	intergenic	-	-	-	0.007	-0.317	-	-	-	-	89155	-	-
rs66552207	14	52624666	0.03072	intergenic	-	-	-	0.001	-0.317	-	-	-	-	89182	-	-
rs34829046	14	52624687	0.02684	intergenic	-	-	-	0.001	-0.317	-	-	-	-	89203	-	-
rs66481573	14	52624743	0.03187	intergenic	-	-	-	0.105	0.158	-	-	-	-	89259	-	-
rs2357444	14	52624778	0.03187	intergenic	-	-	-	0.027	-0.317	-	12.5	13.9	30.1	89294	-	-
rs1950737	14	52625143	0.02822	intergenic	-	-	-	0.009	0.158	-	-	-	-	89659	-	-
rs2884193	14	52625217	0.01828	intergenic	-	-	-	0	-0.298	-	-	-	-	89733	-	-
rs1950738	14	52625265	0.02822	intergenic	-	-	-	0.055	0.149	-	-	-	-	89781	-	-
rs8004859	14	52625394	0.01828	intergenic	-	-	-	0.126	NA	-	45	36.8	27.3	89910	-	-
rs2357445	14	52625706	0.01801	intergenic	-	-	-	0.115	NA	-	-	-	-	90222	-	-
rs140040575	14	52626461	0.03273	intergenic	-	-	-	0.038	NA	-	-	-	-	90977	-	-
rs79898326	14	52626804	0.01873	intergenic	-	-	-	0.033	NA	-	-	-	-	91320	-	-
rs116842661	14	52627087	0.0304	intergenic	-	-	-	0.011	NA	-	-	-	-	91603	-	-
rs117318423	14	52627098	0.01873	intergenic	-	-	-	0.021	NA	-	-	-	-	91614	-	-
rs142804200	14	52627134	0.02763	intergenic	-	-	-	0.023	NA	-	-	-	-	91650	-	-
rs141579912	14	52627256	0.02769	intergenic	-	-	-	0.005	NA	-	-	-	-	91772	-	-
rs146324443	14	52627529	0.03773	intergenic	-	-	-	0.036	NA	-	-	-	-	92045	-	-
rs4898736	14	52627712	0.03773	intergenic	-	-	-	0.197	NA	-	-	-	-	92228	-	-
rs113669977	14	52628401	0.01873	intergenic	-	-	-	0.007	NA	-	-	-	-	92917	-	-
rs9743728	14	52628492	0.03601	intergenic	-	-	-	0.002	NA	-	11.5	14.5	28.6	93008	-	-
rs11847967	14	52628502	0.03601	intergenic	-	-	-	0.018	NA	-	-	-	-	93018	-	-
rs4901216	14	52628792	0.0248	intergenic	-	-	-	0.046	NA	-	-	-	-	93308	-	-
rs150400132	14	52629098	0.0274	intergenic	-	-	-	0.031	NA	-	-	-	-	93614	-	-
rs10141160	14	52630003	0.03172	intergenic	-	-	-	0	-1.62	-	-	-	-	94519	-	-
rs4641633	14	52630032	0.01861	intergenic	-	-	-	0	-0.167	-	-	-	-	94548	-	-
rs10129368	14	52630517	0.03172	intergenic	-	-	-	0.002	-0.683	-	-	-	-	95033	-	-
rs10129786	14	52630696	0.01873	intergenic	-	-	-	0	0.068	-	45.5	33	33.8	95212	-	-
rs72231208	14	52630746	0.01282	intergenic	-	-	unknown	0.007	1.49	-	-	-	-	95263	-	-
rs12432230	14	52631175	0.03254	intergenic	-	-	-	0.071	2.04	-	15	15.8	29.4	95691	-	-
rs1956259	14	52631633	0.03254	intergenic	-	-	-	0.302	NA	-	-	-	-	96149	-	-
rs1956260	14	52631927	0.03254	intergenic	-	-	-	0.003	NA	-	12.8	16.5	34.4	96443	-	-
rs1956261	14	52632500	0.03254	intergenic	-	-	-	0.18	NA	-	-	-	-	97016	-	-
rs7154752	14	52632837	0.03254	intergenic	-	-	-	0.081	NA	-	-	-	-	97353	-	-
rs7154902	14	52632889	0.0187	intergenic	-	-	-	0.259	NA	-	-	-	-	97405	-	-
rs2357447	14	52633308	0.01819	intergenic	-	-	-	0.002	NA	-	-	-	-	97824	-	-
rs2357448	14	52633311	0.01174	intergenic	-	-	-	0.001	NA	-	-	-	-	97827	-	-
rs79969923	14	52633312	0.01174	intergenic	-	-	-	0.001	NA	-	-	-	-	97828	-	-
rs2357449	14	52633504	0.01685	intergenic	-	-	-	0	NA	-	-	-	-	98020	-	-
rs2357450	14	52633514	0.01812	intergenic	-	-	-	0.003	NA	-	-	-	-	98030	-	-
rs4589469	14	52633577	0.01812	intergenic	-	-	-	0.001	NA	-	-	-	-	98093	-	-
rs34404590	14	52633621	0.01608	intergenic	-	-	-	0.017	NA	-	-	-	-	98137	-	-
rs4640095	14	52633640	0.01608	intergenic	-	-	-	0.025	NA	-	-	-	-	98156	-	-
rs4441187	14	52633659	0.01608	intergenic	-	-	-	0.007	NA	-	-	-	-	98175	-	-
rs4640096	14	52633668	0.01608	intergenic	-	-	-	0.001	NA	-	-	23.1	28.2	98184	-	-
rs36074352	14	52633744	0.01608	intergenic	-	-	-	0.002	NA	-	-	-	-	98260	-	-
rs141083198	14	52633790	0.009132	intergenic	-	-	unknown	0.002	NA	-	-	-	-	98307	-	-
rs35354609	14	52633792	0.01608	intergenic	-	-	-	0.003	NA	-	-	-	-	98308	-	-
rs10151680	14	52633861	0.01634	intergenic	-	-	-	0.002	NA	-	-	-	-	98377	-	-
rs2144981	14	52633943	0.03102	intergenic	-	-	-	0.092	NA	-	-	-	-	98459	-	-
rs10131127	14	52634019	0.01634	intergenic	-	-	-	0.038	NA	-	-	-	-	98535	-	-
rs10142366	14	52634224	0.01634	intergenic	-	-	-	0.096	NA	-	-	-	-	98740	-	-
rs10142386	14	52634365	0.01634	intergenic	-	-	-	0.027	NA	-	44.4	-	30.3	98881	-	-
rs11157889	14	52634433	0.01634	intergenic	-	-	-	0.072	NA	-	-	-	-	98949	-	-
rs79781108	14	52634643	0.01568	intergenic	-	-	-	0.022	NA	-	-	-	-	99159	-	-
rs138491869	14	52634704	0.01568	intergenic	-	-	-	0.051	NA	-	-	-	-	99220	-	-
rs141512581	14	52634819	0.01568	intergenic	-	-	-	0.244	NA	-	-	-	-	99335	-	-
rs147915341	14	52634901	0.005578	intergenic	-	-	-	0.008	NA	-	-	-	-	99417	-	-
rs147358701	14	52634925	0.02429	intergenic	-	-	unknown	0.12	NA	-	-	-	-	99442	-	-
rs12885884	14	52635060	0.02208	intergenic	-	-	-	0.007	NA	-	-	-	-	99576	-	-
rs12886048	14	52635129	0.02208	intergenic	-	-	-	0.017	NA	-	-	-	-	99645	-	-
rs7149627	14	52635432	0.02208	intergenic	-	-	-	0.106	NA	-	-	-	-	99947	-	-
rs6572823	14	52635561	0.02196	intergenic	-	-	-	0.058	NA	-	-	-	-	99818	-	-
rs6572824	14	52635565	0.02196	intergenic	-	-	-	0.039	NA	-	-	-	-	99814	-	-
rs7151245	14	52635716	0.006256	intergenic	-	-	-	0.146	NA	-	23.2	48.1	20.3	99663	-	-
rs4391970	14	52635729	0.02232	intergenic	-	-	-	0.124	NA	-	-	-	-	99650	-	-
rs4497600	14	52635740	0.02232	intergenic	-	-	-	0.091	NA	-	-	-	-	99639	-	-
rs4391971	14	52635801	0.03278	intergenic	-	-	-	0.013	NA	-	-	-	-	99578	-	-
rs4391972	14	52635820	0.02151	intergenic	-	-	-	0.011	NA	-	-	-	-	99559	-	-
rs4372608	14	52635862	0.02192	intergenic	-	-	-	0.01	NA	-	45	35.8	27.8	99517	-	-
rs4641647	14	52635991	0.02264	intergenic	-	-	-	0.045	NA	-	-	-	-	99388	-	-
rs4391973	14	52636031	0.03072	intergenic	-	-	-	0.353	NA	-	-	-	-	99348	-	-
rs10148791	14	52636373	0.0232	intergenic	-	-	-	0.009	NA	-	-	-	-	99006	-	-
rs10149152	14	52636498	0.02333	intergenic	-	-	-	0.111	NA	-	-	-	-	98881	-	-
rs10149165	14	52636546	0.02271	intergenic	-	-	-	0.064	NA	-	-	-	-	98833	-	-
rs10149076	14	52636592	0.02271	intergenic	-	-	-	0.079	NA	-	-	-	-	98787	-	-
rs7401790	14	52636763	0.03249	intergenic	-	-	-	0.123	NA	-	-	-	-	98616	-	-
rs4898741	14	52637001	0.02929	intergenic	-	-	-	0.243	NA	-	-	-	-	98378	-	-
rs4898742	14	52637101	0.02929	intergenic	-	-	-	0.111	NA	-	-	-	-	98278	-	-
rs4901219	14	52637133	0.02929	intergenic	-	-	-	0.114	NA	-	-	35.8	-	98246	-	-
rs4898743	14	52637311	0.02929	intergenic	-	-	-	0.109	NA	-	-	-	-	98068	-	-
rs1956263	14	52637365	0.02929	intergenic	-	-	-	0.22	NA	-	-	-	-	98014	-	-
rs4127771	14	52637406	0.0314	intergenic	-	-	-	0.118	NA	-	-	-	-	97973	-	-
rs4901220	14	52638035	0.03097	intergenic	-	-	-	0.047	0.109	-	-	-	-	97344	-	-
rs4901221	14	52638232	0.03142	intergenic	-	-	-	0.013	-0.218	-	-	-	-	97147	-	-
rs4243587	14	52638349	0.03142	intergenic	-	-	-	0.111	-0.218	-	-	-	-	97030	-	-
rs4243588	14	52638409	0.03142	intergenic	-	-	-	0.029	-0.218	-	47.9	-	30	96970	-	-
rs4243589	14	52638597	0.04644	intergenic	-	-	-	0.02	-0.298	-	-	-	-	96782	-	-
rs4505230	14	52638672	0.02931	intergenic	-	-	-	0.212	0.149	-	43.8	37.5	28.2	96707	-	-
rs6572827	14	52638930	0.04078	intergenic	-	-	-	0.007	-0.298	-	-	-	-	96449	-	-
rs4420445	14	52639315	0.03036	intergenic	-	-	-	0	-4.67	-	-	-	-	96064	-	-
rs1950739	14	52639401	0.03036	intergenic	-	-	-	0.389	0.149	-	45	35.3	29.2	95978	-	-
rs1950740	14	52639485	0.03036	intergenic	-	-	-	0.265	-0.846	-	45	35.8	28.5	95894	-	-
rs12884231	14	52640148	0.03196	intergenic	-	-	-	0	-4.75	-	-	-	-	95231	-	-
rs7147188	14	52640208	0.03036	intergenic	-	-	-	0	-3.98	-	45.1	33	33.7	95171	-	-
rs7147202	14	52640238	0.03036	intergenic	-	-	-	0.002	-1.13	-	-	-	-	95141	-	-
rs4901223	14	52640477	0.03799	intergenic	-	-	-	0	-4.11	-	15	16.4	29.3	94902	-	-
rs370416639	14	52640520	0.03195	intergenic	-	-	unknown	0.01	1.24	-	-	-	-	94857	-	-
rs4901224	14	52640564	0.03137	intergenic	-	-	-	0	0.863	-	-	-	-	94815	-	-
rs199580349	14	52640754	0.02155	intergenic	-	-	unknown	0.002	1.32	-	-	-	-	94624	-	-
rs11849646	14	52640824	0.02917	intergenic	-	-	-	0.009	-0.672	-	-	-	-	94555	-	-
rs11845851	14	52640913	0.03188	intergenic	-	-	-	0	-0.914	-	-	-	-	94466	-	-
rs7493833	14	52640970	0.03188	intergenic	-	-	-	0	-1.2	-	-	-	-	94409	-	-
rs10147669	14	52641029	0.03108	intergenic	-	-	-	0	-1.8	-	-	-	-	94350	-	-
rs17125198	14	52641187	0.02669	intergenic	-	-	-	0	-3.73	-	-	-	-	94192	-	-
rs68153014	14	52641303	0.02669	intergenic	-	-	-	0	-1.05	-	-	-	-	94076	-	-
rs66957144	14	52641314	0.02669	intergenic	-	-	-	0	-1.4	-	-	-	-	94065	-	-
rs17125201	14	52641347	0.02669	intergenic	-	-	-	0	-2.62	-	-	-	-	94032	-	-
rs5020508	14	52641399	0.02669	intergenic	-	-	-	0	-1.62	-	45.6	33	33.8	93980	-	-
rs5020509	14	52641472	0.02445	intergenic	-	-	-	0	-1.6	-	45.1	34.4	31.3	93907	-	-
rs5020510	14	52641543	0.02445	intergenic	-	-	-	0.018	0.493	-	-	-	-	93836	-	-
rs28460219	14	52641585	0.02445	intergenic	-	-	-	0.005	0.493	-	-	-	-	93794	-	-
rs2357451	14	52641926	0.02445	intergenic	-	-	-	0.063	0.941	-	-	-	-	93453	-	-
rs2357452	14	52641933	0.02894	intergenic	-	-	-	0.144	-0.534	-	-	-	-	93446	-	-
rs8021782	14	52642436	0.02445	intergenic	-	-	-	0.002	1.75	-	45	35.8	28.9	92943	-	-
rs4901226	14	52642487	0.02445	intergenic	-	-	-	0	-0.328	-	45	35.8	28.9	92892	-	-
rs4901227	14	52642530	0.02445	intergenic	-	-	-	0	2.21	-	45	35.8	28.9	92849	-	-
rs4901228	14	52642771	0.02778	intergenic	-	-	-	0	-2.86	-	15	15.8	29.4	92608	-	-
rs4901229	14	52642808	0.02445	intergenic	-	-	-	0.002	0.966	-	45.8	35.8	28.7	92571	-	-
rs4901230	14	52642874	0.02509	intergenic	-	-	-	0.001	0.678	-	45	35.8	28.9	92505	-	-
rs7143674	14	52643143	0.02509	intergenic	-	-	-	0.019	2.21	-	45	35.8	28.9	92236	-	-
rs2357453	14	52643193	0.02584	intergenic	-	-	-	0	-0.42	-	45	35.8	28.9	92186	-	-
rs2357454	14	52643336	0.02687	intergenic	-	-	-	0	-3.58	-	45	35.8	28.9	92043	-	-
rs9323228	14	52644662	0.02867	intergenic	-	-	-	0.001	-1.45	-	45.6	33.9	34.1	90717	-	-
rs1956264	14	52644729	0.02931	intergenic	-	-	-	0.03	-3.13	-	49.6	33.9	33.1	90650	-	-
rs7159644	14	52649581	0.02076	intergenic	-	-	-	0.098	NA	-	7.1	26.6	8.6	85798	-	-
rs7160252	14	52649921	0.01928	intergenic	-	-	-	0.346	NA	-	-	-	-	85458	-	-
rs34896244	14	52650047	0.01552	intergenic	-	-	unknown	0.535	NA	-	-	-	-	85331	-	-
rs8016638	14	52650303	0.01385	intergenic	-	-	-	0.255	NA	-	5.9	20	7.8	85076	-	-
rs8016970	14	52650359	0.01385	intergenic	-	-	-	0.515	NA	-	5.8	16.4	7.9	85020	-	-
rs8017634	14	52650703	0.01602	intergenic	-	-	-	0.118	NA	-	8	24.1	8.8	84676	-	-
rs8018569	14	52650738	0.0166	intergenic	-	-	-	0.134	NA	-	5.8	20	7.9	84641	-	-
rs8017521	14	52650810	0.0176	intergenic	-	-	-	0.012	NA	-	6.1	20.3	8	84569	-	-
rs8018876	14	52650923	0.01724	intergenic	-	-	-	0.318	NA	-	6.7	20.3	7.8	84456	-	-
rs8017989	14	52650961	0.0136	intergenic	-	-	-	0.359	NA	-	5.8	20	7.8	84418	-	-
rs8021756	14	52651013	0.01085	intergenic	-	-	-	0.4	NA	-	5.8	20	7.8	84366	-	-
rs6572834	14	52651119	0.00219	intergenic	-	-	-	0.142	NA	-	-	-	-	84260	-	-
rs6572835	14	52651127	0.008414	intergenic	-	-	-	0.086	NA	-	7.1	24.1	8.5	84252	-	-
rs7160577	14	52651214	0.008414	intergenic	-	-	-	0.25	NA	-	7.1	24.3	8.5	84165	-	-
rs7160730	14	52651263	0.008414	intergenic	-	-	-	0.154	NA	-	5.9	19	7.9	84116	-	-
rs2357455	14	52651352	0.008414	intergenic	-	-	-	0.067	NA	-	7.1	24.1	8.5	84027	-	-
rs1072181	14	52651511	0.03196	intergenic	-	-	-	0.177	NA	-	33.5	45.8	14.7	83868	-	-
rs1950748	14	52651600	0.008414	intergenic	-	-	-	0.462	NA	-	-	-	-	83779	-	-
rs1072180	14	52651643	0.008414	intergenic	-	-	-	0.481	NA	-	-	-	-	83736	-	-
rs1072179	14	52651657	0.008414	intergenic	-	-	-	0.395	NA	-	-	-	-	83722	-	-
rs1956265	14	52652081	0.007975	intergenic	-	-	-	0.156	NA	-	8.3	20	7.8	83298	-	-
rs2357457	14	52653289	0.0329	intergenic	-	-	-	0	0.847	-	29.5	29.5	14.2	82090	-	-
rs2357458	14	52653352	0.02735	intergenic	-	-	-	0	0.254	-	25.5	-	11.8	82027	-	-
rs2357459	14	52653354	0.0329	intergenic	-	-	-	0	-3.97	-	-	-	-	82025	-	-
rs12590547	14	52654338	0.03016	intergenic	-	-	-	0	-3.16	-	32.5	28.1	13.5	81041	-	-
rs2093022	14	52654636	0.0292	intergenic	-	-	-	0.018	-0.256	-	32.5	27.1	13.3	80743	-	-
rs1557192	14	52654941	0.02815	intergenic	-	-	-	0.106	0.128	-	28.3	-	12.4	80438	-	-
rs12100486	14	52655206	0.0292	intergenic	-	-	-	0.095	-0.274	-	-	-	-	80173	-	-
rs55773389	14	52655427	0.007891	intergenic	-	-	-	0.155	NA	-	-	-	-	79952	-	-
rs11848773	14	52655507	0.03527	intergenic	-	-	-	0.003	-0.513	-	-	-	-	79872	-	-
rs11844490	14	52655552	0.03527	intergenic	-	-	-	0.001	-0.646	-	-	-	-	79827	-	-
rs17252845	14	52656128	0.04128	intergenic	-	-	-	0.416	0.82	-	29.8	30.4	14.7	79251	-	-
rs17831585	14	52656184	0.04128	intergenic	-	-	-	0.003	0.005	-	-	-	-	79195	-	-
rs12587019	14	52656284	0.04128	intergenic	-	-	-	0	-5.76	-	-	-	-	79095	-	-
rs12885257	14	52656287	0.04128	intergenic	-	-	-	0.01	0.22	-	-	-	-	79092	-	-
rs10498443	14	52656398	0.04128	intergenic	-	-	-	0	-4.07	-	32.5	27.5	13.4	78981	-	-
rs803024	14	52657148	0.007891	intergenic	-	-	-	0.237	0.225	-	5.8	20	7.8	78231	-	-
rs2118328	14	52657350	0.04128	intergenic	-	-	-	0.007	-0.451	-	-	-	-	78029	-	-
rs55844185	14	52660548	0.0331	intergenic	-	-	-	0.026	0.149	-	-	-	-	74831	-	-
rs803026	14	52661151	0.0103	intergenic	-	-	-	0	-4.14	-	6	20	7.3	74228	-	-
rs7154355	14	52662682	0.0281	intergenic	-	-	-	0.059	-0.317	-	-	-	-	72697	-	-
rs1089782	14	52663760	0.0103	intergenic	-	-	-	0.285	0.149	-	-	-	-	71619	-	-
rs1898475	14	52665495	0.04047	intergenic	-	-	-	0	-2.64	-	43.4	46.9	15.3	69884	-	-
rs1898476	14	52665647	0.04095	intergenic	-	-	-	0.043	0.217	-	-	-	-	69732	-	-
rs11287647	14	52665659	0.04095	intergenic	-	-	unknown	0.24	1.47	-	-	-	-	69719	-	-
rs1898477	14	52665687	0.04095	intergenic	-	-	-	0	-1.17	-	-	-	-	69692	-	-
rs11157893	14	52667140	0.02921	intergenic	-	-	-	0.383	NA	-	-	-	-	68239	-	-
rs11852090	14	52667218	0.04095	intergenic	-	-	-	0.005	-0.451	-	-	-	-	68161	-	-
rs11848270	14	52667226	0.04095	intergenic	-	-	-	0.001	0.245	-	-	-	-	68153	-	-
rs10151721	14	52667238	0.04095	intergenic	-	-	-	0.002	1.81	-	-	-	-	68141	-	-
rs2357398	14	52667414	0.04095	intergenic	-	-	-	0.002	1.27	-	44.5	47.1	14.8	67965	-	-
rs200745572	14	52667768	0.04095	intergenic	-	-	-	0.009	0.389	-	-	-	-	67611	-	-
rs1956267	14	52668046	0.04563	intergenic	-	-	-	0	-2.4	-	-	-	-	67333	-	-
rs1956268	14	52668265	0.04563	intergenic	-	-	-	0.006	0.235	-	-	-	-	67114	-	-
rs2083076	14	52668610	0.04563	intergenic	-	-	-	0	-0.47	-	-	-	-	66769	-	-
rs1956269	14	52668663	0.03793	intergenic	-	-	-	0.01	0.158	-	-	-	-	66716	-	-
rs1956270	14	52668708	0.03793	intergenic	-	-	-	0.05	0.238	-	-	-	-	66671	-	-
rs3937588	14	52668866	0.04563	intergenic	-	-	-	0.002	-1.12	-	-	-	-	66513	-	-
rs8009495	14	52668876	0.04563	intergenic	-	-	-	0.006	1.98	-	-	-	-	66503	-	-
rs1898478	14	52668975	0.04563	intergenic	-	-	-	0.001	-0.125	-	44.5	47.1	15.2	66404	-	-
rs1898479	14	52669059	0.03793	intergenic	-	-	-	0	-2.41	-	26	47.1	14.8	66320	-	-
rs1898480	14	52669296	0.04563	intergenic	-	-	-	0	-2.37	-	-	-	-	66083	-	-
rs12433088	14	52669420	0.04376	intergenic	-	-	-	0	-1.81	-	-	-	-	65959	-	-
rs12433127	14	52669431	0.04376	intergenic	-	-	-	0	-3.57	-	-	-	-	65948	-	-
rs12433090	14	52669452	0.04376	intergenic	-	-	-	0	-1.02	-	-	-	-	65927	-	-
rs2357400	14	52670091	0.04376	intergenic	-	-	-	0	2.19	-	-	-	-	65288	-	-
rs4605055	14	52670437	0.03634	intergenic	-	-	-	0.002	-1.72	-	-	-	-	64942	-	-
rs4898752	14	52670514	0.04376	intergenic	-	-	-	0.014	0.015	-	-	-	-	64865	-	-
rs4898753	14	52670560	0.04376	intergenic	-	-	-	0	-4.1	-	-	-	-	64819	-	-
rs4901241	14	52670710	0.04376	intergenic	-	-	-	0	-1.75	-	-	-	-	64669	-	-
rs2357401	14	52670869	0.04376	intergenic	-	-	-	0	-2.88	-	-	-	-	64510	-	-
rs2357402	14	52670872	0.04552	intergenic	-	-	-	0	-4.23	-	-	-	-	64507	-	-
rs2357403	14	52670873	0.04552	intergenic	-	-	-	0.001	-1.99	-	-	-	-	64506	-	-
rs930360	14	52670960	0.04376	intergenic	-	-	-	0.018	1.33	-	-	-	-	64419	-	-
rs930361	14	52671374	0.04376	intergenic	-	-	-	0.058	-0.237	-	-	-	-	64005	-	-
rs10148102	14	52671668	0.04376	intergenic	-	-	-	0.016	0.118	-	44.5	47.1	14.8	63711	-	-
rs10148387	14	52671834	0.03634	intergenic	-	-	-	0.021	0.118	-	0	0	-	63545	-	-
rs35918489	14	52671858	0.04376	intergenic	-	-	unknown	0.237	0.158	-	-	-	-	63520	-	-
rs12436444	14	52671933	0.04376	intergenic	-	-	-	0.162	0.158	-	-	-	-	63446	-	-
rs12436419	14	52671937	0.04376	intergenic	-	-	-	0.202	0.158	-	0	0	0	63442	-	-
rs7159865	14	52672359	0.04376	intergenic	-	-	-	0.066	0.158	-	-	-	-	63020	-	-
rs1837075	14	52672439	0.04893	intergenic	-	-	-	0.044	0.158	-	-	-	-	62940	-	-
rs1837076	14	52672446	0.04893	intergenic	-	-	-	0.042	0.158	-	-	-	-	62933	-	-
rs1837077	14	52672483	0.04376	intergenic	-	-	-	0.009	0.158	-	-	-	-	62896	-	-
rs1837078	14	52672666	0.03763	intergenic	-	-	-	0.043	0.158	-	-	-	-	62713	-	-
rs1437564	14	52673071	0.04082	intergenic	-	-	-	0	0.067	-	-	-	-	62308	-	-
rs1437565	14	52673160	0.04082	intergenic	-	-	-	0	-1.22	-	42.8	38.6	14.9	62219	-	-
rs1437566	14	52673420	0.04182	intergenic	-	-	-	0.002	-0.494	-	-	-	-	61959	-	-
rs10131597	14	52673835	0.04538	intergenic	-	-	-	0.031	NA	-	-	-	-	61544	-	-
rs10083470	14	52673925	0.04978	intergenic	-	-	-	0.022	NA	-	-	-	-	61454	-	-
rs4365207	14	52674166	0.04865	intergenic	-	-	-	0.056	-1.33	-	0	0	0	61213	-	-
rs4480713	14	52674254	0.04865	intergenic	-	-	-	0.029	1.09	-	-	-	-	61125	-	-
rs4294736	14	52674285	0.04865	intergenic	-	-	-	0.001	0.968	-	-	-	-	61094	-	-
rs4294737	14	52674326	0.04865	intergenic	-	-	-	0.001	-0.148	-	-	-	-	61053	-	-
rs893300	14	52674723	0.04579	intergenic	-	-	-	0.014	0.439	-	-	-	-	60656	-	-
rs4420425	14	52674937	0.04865	intergenic	-	-	-	0.009	-0.093	-	-	-	-	60442	-	-
rs4485269	14	52674941	0.04865	intergenic	-	-	-	0.014	0.046	-	-	-	-	60438	-	-
rs4335694	14	52674985	0.04865	intergenic	-	-	-	0.004	-0.093	-	-	-	-	60394	-	-
rs4485270	14	52675017	0.04865	intergenic	-	-	-	0.013	0.046	-	-	-	-	60362	-	-
rs8018188	14	52675326	0.04366	intergenic	-	-	-	0.004	0.046	-	-	-	-	60053	-	-
rs6572837	14	52675347	0.04865	intergenic	-	-	-	0.025	0.046	-	-	-	-	60032	-	-
rs1776504	14	52675539	0.01505	intergenic	-	-	-	0.117	0.046	-	-	-	-	59840	-	-
rs6572838	14	52675553	0.04865	intergenic	-	-	-	0.071	0.046	-	-	-	-	59826	-	-
rs7140143	14	52675970	0.04366	intergenic	-	-	-	0.052	0.046	-	-	-	-	59409	-	-
rs7140167	14	52676004	0.04865	intergenic	-	-	-	0.05	0.046	-	-	-	-	59375	-	-
rs4898754	14	52676165	0.04366	intergenic	-	-	-	0.056	0.046	-	-	-	-	59214	-	-
rs143619789	14	52676189	0.04865	intergenic	-	-	-	0.011	0.046	-	-	-	-	59190	-	-
rs140687357	14	52676639	0.04865	intergenic	-	-	-	0.163	NA	-	-	-	-	58740	-	-
rs151190960	14	52676650	0.04865	intergenic	-	-	-	0.128	NA	-	-	-	-	58729	-	-
rs140720428	14	52677485	0.04905	intergenic	-	-	-	0.1	NA	-	-	-	-	57894	-	-
rs144454281	14	52677658	0.04865	intergenic	-	-	-	0.313	NA	-	-	-	-	57721	-	-
rs139405526	14	52677705	0.04417	intergenic	-	-	-	0.028	NA	-	-	-	-	57674	-	-
rs79781755	14	52677721	0.04417	intergenic	-	-	-	0.105	NA	-	-	-	-	57658	-	-
rs147586488	14	52677741	0.046	intergenic	-	-	-	0.162	NA	-	-	-	-	57638	-	-
rs74360479	14	52678127	0.04965	intergenic	-	-	-	0.06	NA	-	-	-	-	57252	-	-
rs74458168	14	52678273	0.04688	intergenic	-	-	-	0.11	NA	-	-	-	-	57106	-	-
rs58189078	14	52680859	0.04827	intergenic	-	-	-	0.028	NA	-	-	-	-	54520	-	-
rs11157898	14	52680976	0.04827	intergenic	-	-	-	0.003	0.046	-	-	-	-	54403	-	-
rs11157899	14	52680985	0.04975	intergenic	-	-	-	0.005	0.263	-	-	-	-	54394	-	-
rs80255017	14	52681234	0.0337	intergenic	-	-	-	0.005	0.948	-	-	-	-	54145	-	-
rs11157900	14	52681391	0.04018	intergenic	-	-	-	0	-0.63	-	-	-	-	53988	-	-
rs11157901	14	52681428	0.04018	intergenic	-	-	-	0	-1.9	-	-	-	-	53951	-	-
rs11157902	14	52681510	0.04018	intergenic	-	-	-	0.003	0.948	-	-	-	-	53869	-	-
rs10782420	14	52681605	0.03603	intergenic	-	-	-	0.001	-0.052	-	26.1	42.4	15.9	53774	-	-
rs56404419	14	52684165	0.02792	intergenic	-	-	-	0.186	-1.26	-	-	-	-	51214	-	-
rs66965698	14	52760932	0.02066	intergenic	-	-	-	0.459	-0.574	-	-	-	-	18253	-	-
rs1353410	14	52781341	0.01229	synonymous	PRO	-	-	0.05	-10.4	PTGER2	-	-	-	769	52780688-52781969	V$GATA1_01
rs11851457	14	52782956	0.01208	intron	-	-	-	0	-1.58	PTGER2	-	-	-	845	-	-
rs12431401	14	52783141	0.01701	intron	-	-	-	0	-4.54	PTGER2	-	-	-	1030	-	-
rs10136396	14	52785591	0.01167	intron	-	-	-	0	-1.64	PTGER2	-	-	-	3480	-	-
rs10136414	14	52785647	0.01167	intron	-	-	-	0.001	1.95	PTGER2	-	-	-	3536	-	-
rs10151916	14	52786908	0.01167	intron	-	-	-	0.002	1.7	PTGER2	-	-	-	4797	-	-
rs10142849	14	52787555	0.01043	intron	-	-	-	0	-1.17	PTGER2	-	-	-	5444	-	-
rs12587363	14	52790347	0.01167	intron	-	-	-	0	2	PTGER2	-	-	-	3590	-	-
rs12587410	14	52790535	0.01167	intron	-	-	-	0	-2.93	PTGER2	-	-	-	3402	-	-
rs59623061	14	52790922	0.01167	intron	-	-	-	0	-1.69	PTGER2	-	-	-	3015	-	-
rs35932603	14	52794932	0.0126	3-prime-UTR	-	-	unknown	0.041	0.158	PTGER2	-	-	-	995	-	-
rs1042618	14	52795100	0.01004	3-prime-UTR	-	-	-	0.001	1.07	PTGER2	6.9	13	36.6	1162	-	-
rs1254582	14	52795568	0.04963	downstream-gene	-	-	-	0	-2.08	-	-	-	-	1630	-	-
rs35383370	14	52796060	0.01075	downstream-gene	-	-	-	0	-1.37	-	-	-	-	2122	-	-
rs17125362	14	52796829	0.01667	downstream-gene	-	-	-	0	-4.61	-	35	21.4	35.3	2891	-	-
rs34337770	14	52796940	0.01667	downstream-gene	-	-	-	0	-2.27	-	-	-	-	3002	-	-
rs11157910	14	52797510	0.01634	downstream-gene	-	-	-	0.002	0.278	-	-	-	-	3572	-	-
rs12147805	14	52797860	0.01709	downstream-gene	-	-	-	0.033	2.31	-	29.2	15	34.4	3922	-	-
rs55710307	14	52798092	0.01667	downstream-gene	-	-	-	0	-0.838	-	-	-	-	4154	-	-
rs56326124	14	52798159	0.0119	downstream-gene	-	-	-	0.007	0.149	-	-	-	-	4221	-	-
rs10562895	14	52800845	0.0494	intergenic	-	-	unknown	0.039	NA	-	-	-	-	6908	-	-
rs781698	14	52803703	0.0494	intergenic	-	-	-	0	0.739	-	12.5	0	5.6	9765	-	-
rs810632	14	52805834	0.04279	intergenic	-	-	-	0.027	NA	-	-	-	-	11896	-	-
rs809113	14	52805928	0.04279	intergenic	-	-	-	0.02	NA	-	-	-	-	11990	-	-
rs809114	14	52806240	0.0418	intergenic	-	-	-	0	-1.2	-	17.5	0.9	7.7	12302	-	-
rs1992138	14	52806505	0.01141	intergenic	-	-	-	0	-0.259	-	35	17.6	34.4	12567	-	-
rs1992139	14	52806616	0.01429	intergenic	-	-	-	0	-3.9	-	22.3	16.6	34.4	12678	-	-
rs55965340	14	52807813	0.03062	intergenic	-	-	-	0	-2.67	-	-	-	-	13875	-	-
rs12586470	14	52808657	0.03585	intergenic	-	-	-	0.001	2.31	-	0.8	3.3	15	14719	-	-
rs12586528	14	52808872	0.03585	intergenic	-	-	-	0.152	-0.451	-	-	-	-	14934	-	-
rs12587026	14	52809075	0.03585	intergenic	-	-	-	0.021	0.235	-	-	-	-	15137	-	-
rs79674656	14	52809215	0.03585	intergenic	-	-	-	0	-0.902	-	-	-	-	15277	-	-
rs76455639	14	52809716	0.03585	intergenic	-	-	-	0	-0.663	-	-	-	-	15778	-	-
rs708511	14	52809937	0.006734	intergenic	-	-	-	0.001	2	-	33.3	12.2	20.3	15999	-	-
rs75893295	14	52810286	0.03585	intergenic	-	-	-	0	-2.72	-	-	-	-	16348	-	-
rs78282633	14	52810966	0.03585	intergenic	-	-	-	0.001	0.034	-	-	-	-	17028	-	-
rs1763157	14	52811609	0.03081	intergenic	-	-	-	0.061	0.131	-	-	-	-	17671	-	-
rs1763156	14	52811611	0.03081	intergenic	-	-	-	0.054	0.131	-	-	-	-	17673	-	-
rs80250746	14	52813441	0.03477	intergenic	-	-	-	0.003	-0.716	-	-	-	-	19503	-	-
rs708516	14	52813548	0.03081	intergenic	-	-	-	0.001	-0.557	-	37.5	0	6.1	19610	-	-
rs74495643	14	52813805	0.03585	intergenic	-	-	-	0.002	-2.84	-	-	-	-	19867	-	-
rs78696080	14	52815283	0.03585	intergenic	-	-	-	0	-6.26	-	-	-	-	21345	-	-
rs893296	14	52816486	0.03585	intergenic	-	-	-	0.001	0.229	-	0.8	3.3	15	22548	-	-
rs708518	14	52817221	0.00583	intergenic	-	-	-	0.001	1.17	-	42.8	8.4	23.3	23283	-	-
rs708519	14	52817366	0.0042	intergenic	-	-	-	0	-1.08	-	42	8.9	20	23428	-	-
rs75494156	14	52818474	0.02863	intergenic	-	-	unknown	0.698	3.69	-	-	-	-	24536	-	-
rs1254568	14	52818663	0.003666	intergenic	-	-	-	0.037	1.41	-	-	1.9	-	24725	-	-
rs79667708	14	52820602	0.03282	intergenic	-	-	-	0	-0.451	-	-	-	-	26664	-	-
rs1254566	14	52821164	0.02863	intergenic	-	-	-	0	-1.72	-	-	2	3.4	27226	-	-
rs1254565	14	52821206	0.004506	intergenic	-	-	-	0	-2.48	-	28	10	21.1	27268	-	-
rs77761540	14	52822495	0.02669	intergenic	-	-	-	0	-3.77	-	-	-	-	28557	-	-
rs77805277	14	52824351	0.03282	intergenic	-	-	-	0.001	0.011	-	-	-	-	30413	-	-
rs202074901	14	52824864	0.04928	intergenic	-	-	unknown	0.001	0.517	-	-	-	-	30926	-	-
rs116986287	14	52824916	0.02669	intergenic	-	-	-	0	-1.11	-	-	-	-	30978	-	-
rs138988235	14	52825702	0.02669	intergenic	-	-	-	0.053	-0.317	-	-	-	-	31764	-	-
rs76491745	14	52826880	0.02669	intergenic	-	-	-	0	1.3	-	-	-	-	32942	-	-
rs76560614	14	52826944	0.02669	intergenic	-	-	-	0.002	0.084	-	-	-	-	33006	-	-
rs708521	14	52828859	0.00984	intergenic	-	-	-	0	-3.23	-	35.8	0	5.6	34921	-	-
rs78147435	14	52829052	0.02948	intergenic	-	-	-	0	-1.81	-	-	-	-	35114	-	-
rs79801176	14	52829592	0.02424	intergenic	-	-	-	0	-1.85	-	-	-	-	35654	-	-
rs781345	14	52835643	0.01936	intergenic	-	-	-	0.172	0.752	-	18	25.8	45.3	41705	-	-
rs74049652	14	52835834	0.0006767	intergenic	-	-	-	0.052	0.096	-	-	-	-	41896	-	-
rs708528	14	52836253	0.04011	intergenic	-	-	-	0	0.256	-	36.7	0	6.2	42315	-	-
rs1458113	14	52836499	0.003865	intergenic	-	-	-	0.028	1.48	-	33.2	22.8	48.8	42561	-	-
rs1458112	14	52836619	0.0005748	intergenic	-	-	-	0.068	2.81	-	4.2	18.3	48.3	42681	-	-
rs708530	14	52836828	0.04174	intergenic	-	-	-	0.002	0.113	-	22.6	22.8	45	42890	-	-
rs74049655	14	52836987	0.003865	intergenic	-	-	-	0.188	2.38	-	-	-	-	43049	-	-
rs56158452	14	52837432	0.003609	intergenic	-	-	-	0	-2.83	-	-	-	-	43494	-	-
rs708531	14	52838084	0.01167	intergenic	-	-	-	0.726	2.13	-	42.2	17.7	45.2	44146	-	-
rs781343	14	52839011	0.01167	intergenic	-	-	-	0.001	-2.87	-	-	-	-	45073	-	-
rs1084179	14	52840397	0.01174	intergenic	-	-	-	0.006	-1.03	-	-	-	-	46459	-	-
rs76729643	14	52841863	0.0005292	intergenic	-	-	-	0.059	0.185	-	-	-	-	47925	-	-
rs59212521	14	52841932	0.01167	intergenic	-	-	unknown	0.513	0.185	-	-	-	-	47995	-	-
rs1692034	14	52843027	0.02076	intergenic	-	-	-	0.554	0.225	-	-	-	-	49089	-	-
rs1084181	14	52844294	0.02076	intergenic	-	-	-	0.42	0.225	-	-	-	-	50356	-	-
rs781364	14	52845085	0.02081	intergenic	-	-	-	0.065	0.225	-	-	-	-	51147	-	-
rs781361	14	52845420	0.02076	intergenic	-	-	-	0.013	0.225	-	40.8	19.2	45.5	51482	-	-
rs781359	14	52845915	0.02068	intergenic	-	-	-	0	0.278	-	43.4	17.9	45	51977	-	-
rs11351070	14	52847177	0.02165	intergenic	-	-	unknown	0.011	-0.755	-	-	-	-	52128	-	-
rs1084196	14	52851567	0.02081	intergenic	-	-	-	0.168	NA	-	-	-	-	47739	-	-
rs140365442	14	52853390	0.02081	intergenic	-	-	-	0.131	NA	-	-	-	-	45916	-	-
rs781371	14	52856765	0.01948	intergenic	-	-	-	0.235	NA	-	-	-	-	42541	-	-
rs781369	14	52856840	0.01936	intergenic	-	-	-	0.128	-0.093	-	-	-	-	42466	-	-
rs61583567	14	52857588	0.04494	intergenic	-	-	unknown	0.004	-0.791	-	-	-	-	41717	-	-
rs34846549	14	52857880	0.01997	intergenic	-	-	unknown	0.039	0.225	-	-	-	-	41425	-	-
rs12433695	14	52858255	0.006216	intergenic	-	-	-	0	1.54	-	41	11.7	15	41051	-	-
rs17831748	14	52858431	0.03732	intergenic	-	-	-	0	-6.65	-	22.8	11.7	15	40875	-	-
rs781365	14	52864709	0.03132	intergenic	-	-	-	0	-3.75	-	9	37.2	27.3	34597	-	V$HLF_01
rs781356	14	52876727	0.04911	intergenic	-	-	-	0	-5.34	-	14.2	0	6.5	22579	-	-
rs140609763	14	52876921	0.04418	intergenic	-	-	unknown	0	-1.87	-	-	-	-	22384	-	-
rs781355	14	52876946	0.03965	intergenic	-	-	-	0	-1.67	-	15.8	0	6.6	22360	-	-
rs781354	14	52879326	0.01181	intergenic	-	-	-	0.013	-1.56	-	44.2	41.7	24	19980	-	-
rs708537	14	52879405	0.01251	intergenic	-	-	-	0.046	-0.37	-	45.7	-	22.9	19901	-	-
rs781353	14	52879992	0.00782	intergenic	-	-	-	0.007	0.235	-	-	-	-	19314	-	-
rs708538	14	52880509	0.01006	intergenic	-	-	-	0.001	0.427	-	-	-	-	18797	-	-
rs8010432	14	52881059	0.02898	intergenic	-	-	-	0	-3.1	-	9.2	11	0.6	18247	-	-
rs8011641	14	52881173	0.02898	intergenic	-	-	-	0	-2.2	-	-	-	-	18133	-	-
rs781351	14	52883061	0.01789	intergenic	-	-	-	0	-2.32	-	20.1	27.5	23.2	16245	-	-
rs76231455	14	52884056	0.02909	intergenic	-	-	-	0.005	2.24	-	-	-	-	15250	-	-
rs809100	14	52884080	0.01006	intergenic	-	-	-	0	-0.151	-	43.3	39.7	23.5	15226	-	-
rs10143866	14	52884355	0.03284	intergenic	-	-	-	0	-1.37	-	23.9	12.2	10.9	14951	-	-
rs781350	14	52885154	0.01681	intergenic	-	-	-	0.005	0.149	-	-	-	-	14152	-	-
rs201604675	14	52885159	0.001581	intergenic	-	-	unknown	0.004	NA	-	-	-	-	14146	-	-
rs781349	14	52885160	0.001318	intergenic	-	-	-	0.004	NA	-	-	-	-	14146	-	-
rs781348	14	52885174	0.001267	intergenic	-	-	-	0.004	-0.666	-	-	-	-	14132	-	-
rs1692041	14	52888413	0.006499	intergenic	-	-	-	0	-3.11	-	15	38.3	27.5	10893	-	-
rs10140657	14	52892612	0.01779	downstream-gene	-	-	-	0.892	1.62	-	35.4	23.2	26.2	6694	-	-
rs74587403	14	52932160	0.03471	intron	-	-	-	0.001	-0.702	TXNDC16	-	-	-	4593	-	-
rs2045505	14	52967154	0.03044	intron	-	-	-	0	-0.178	TXNDC16	32.1	30.5	45.1	9429	-	-
rs138208397	14	52972247	0.04749	intron	-	-	-	0.023	NA	TXNDC16	-	-	-	5709	-	-
rs144703893	14	52972529	0.04749	intron	-	-	-	0.024	NA	TXNDC16	-	-	-	5427	-	-
rs72684239	14	52980950	0.04748	intron	-	-	-	0	-3.31	TXNDC16	-	-	-	646	-	-
rs201273054	14	52994612	0.04933	intron	-	-	unknown	0.066	-1.88	TXNDC16	-	-	-	8600	-	-
rs10140315	14	53008216	0.04875	intron	-	-	-	0.004	0.064	TXNDC16	18.6	9.9	35.6	871	-	-
rs139991674	14	53023227	0.02193	intron	-	-	unknown	0.007	2.57	GPR137C	-	-	-	2917	-	-
rs73360135	15	24854005	0.03991	intergenic	-	-	-	0.007	0.801	-	-	-	-	21292	-	-
rs7171487	15	24892938	0.03859	intergenic	-	-	-	0.019	0.149	-	39	38.1	6.8	60225	-	-
rs12905620	15	24930378	0.02918	downstream-gene	-	-	-	0.013	-0.492	-	18.6	25.4	30	97665	-	-
rs12595070	15	24931511	0.04061	downstream-gene	-	-	-	0.174	NA	-	-	-	-	98798	-	-
rs12899317	15	24934161	0.02766	intergenic	-	-	-	NA	NA	-	-	-	-	101448	-	-
rs2883645	15	24963375	0.02271	intergenic	-	-	-	0.205	0.109	-	16.4	24.8	30.6	105596	-	-
rs58669471	15	24978626	0.02642	intergenic	-	-	-	0	-0.504	-	-	-	-	90345	-	-
rs66794453	15	24986934	0.0004451	intergenic	-	-	unknown	0.065	0.137	-	-	-	-	82036	-	-
rs35555108	15	24986936	0.0004876	intergenic	-	-	unknown	0.073	0.137	-	-	-	-	82034	-	-
rs200462752	15	24986937	0.0003484	intergenic	-	-	-	0.073	0.137	-	-	-	-	82034	-	-
[truncated: 177 more rows]
