# Supplementary material for: Genome-wide association study identifies multiple susceptibility loci for craniofacial microsomia
Source: Nat Commun. 2016 Feb 8;7:10605. doi: 10.1038/ncomms10605 (PMC4748111; doi:10.1038/ncomms10605)
Supplement: Supplementary Data 3 — Regulatory elements prediction and enrichment analysis on SNPs with GWAS P value less than 1 × 10−4. [file ncomms10605-s4.xlsx]

## Sheet: Sheet1
Supplementary Data 3 Regulatory elements prediction and enrichment analysis on SNPs with GWAS P value less than 1 × 10−4.
Enrichment analysis for annotated enhancer.
Cell type					All enhancers					Strongest enhancers
ID	Description				Obs	Exp	Fold	P		Obs	Exp	Fold	P
H1	H1 Cell Line				18	12.5	1.4	0.0787		16	1.1	15.2	0
NHEK	epidermal keratinocytes				21	15.5	1.4	0.097259		15	6.8	2.2	0.003804
HMEC	mammary epithelial cells				17	17.8	1	0.616288		12	6.8	1.8	0.044121
Enrichment analysis for annotated Dnase.
Cell type									DNase
ID	Description			Treatment		Production center			Obs	Exp	Fold	P
WI-38	embryonic lung fibroblast cells			4OHTAM_20nM_72hr		UW			10	3.5	2.9	0.00297
Osteobl	osteoblasts (NHOst)			None		Duke			14	6.7	2.1	0.007884
AoAF	aortic adventitial fibroblast			None		UW			8	2.9	2.8	0.009085
CMK	acute megakaryocytic leukemia			None		UW			6	2.3	2.6	0.027972
iPS	induced pluripotent stem cell derived from skin fibroblast			None		Duke			8	3.8	2.1	0.039022
Regulatory elements prediction on SNPs with GWAS P value less than 1 × 10−4.
chr	pos (hg19)	LD	variant	source	GWAS P	Ref	Alt	AFR	AMR	ASN	EUR	GERP	SiPhy	Promoter	Enhancer	DNase	Proteins	Motifs	GENCODE	dbSNP
		(r²)						freq	freq	freq	freq	cons	cons	histone marks	histone marks		bound	changed	genes	func annot
2	46504962	1	rs12617123	Typed	2.254e-08	A	G	0.23	0.4	0.39	0.37			HepG2	4 cell types	6 cell types	EBF1,HNF4A,HNF4G	Ascl2,Nanog	16kb 5' of EPAS1
2	46509657	1	rs17802111	Typed	1.821e-11	C	T	0.34	0.43	0.37	0.45							HDAC2,Hoxa7,Maf	11kb 5' of EPAS1
2	46509894	1	rs12621667	Imputed	3.257e-11	A	G	0.46	0.43	0.37	0.44					HMEC		CDP	11kb 5' of EPAS1
2	46510146	1	rs12615992	Typed	1.526e-06	G	A	0.33	0.33	0.31	0.4								11kb 5' of EPAS1
2	46511849	1	rs1466019	Typed	4.657e-10	T	C	0.31	0.49	0.37	0.45				HepG2			Foxp3	9kb 5' of EPAS1
2	206346565	1	rs4675530	Typed	3.471e-05	A	G	0.22	0.6	0.37	0.57				H1				PARD3B	intronic
2	206433325	1	rs17639139	Typed	6.869e-05	G	A	0.16	0.17	0.32	0.3				NHEK			Hmx,Sox	PARD3B	intronic
2	206435709	1	rs7420812	Typed	1.675e-06	T	C	0.08	0.12	0.27	0.16							4 altered motifs	PARD3B	intronic
2	237018510	1	rs3768926	Typed	1.115e-05	C	T	0.81	0.47	0.31	0.46					Medullo,Adult_CD4_Th0		PU.1,SPIB	AGAP1	intronic
2	237021346	1	rs3754648	Typed	7.741e-09	G	A	0.71	0.32	0.3	0.3							AhR::Arnt,Arnt	AGAP1	intronic
2	237022791	1	rs3768925	Typed	1.778e-08	A	G	0.53	0.4	0.31	0.45					Osteobl		ERalpha-a,Egr-1	AGAP1	intronic
2	237023132	1	rs3768923	Typed	6.572e-06	T	G	0.93	0.51	0.45	0.45							4 altered motifs	AGAP1	intronic
2	237027593	1	rs3768921	Typed	9.501e-09	G	A	0.28	0.35	0.33	0.43					MCF-7		4 altered motifs	AGAP1	intronic
2	237027837	1	rs3768920	in LD		A	G	0.33	0.36	0.33	0.43								AGAP1	intronic
2	237028096	1	rs3754645	Typed	2.635e-08	A	G	0.34	0.28	0.33	0.32					Osteobl		RFX5,YY1	AGAP1	intronic
2	237029104	1	rs2278884	Typed	4.424e-08	C	T	0.2	0.27	0.32	0.31					Osteobl		NF-I	AGAP1	intronic
2	237029658	1	rs6748968	in LD		C	T	0.2	0.27	0.32	0.31					Fibrobl,H9ES			AGAP1	intronic
3	78280461	1	rs12632819	Typed	3.062e-08	G	A	0.2	0.33	0.15	0.24							7 altered motifs	36kb 5' of RP11-314M24.1
3	78284701	1	rs12638712	Typed	2.132e-07	T	C	0.12	0.29	0.16	0.18							E2F,Pou2f2,Sox	31kb 5' of RP11-314M24.1
3	78292239	1	rs6778976	Imputed	1.288e-07	T	C	0.24	0.35	0.17	0.29					H7-hESC		AIRE,Hltf,Pou3f1	24kb 5' of RP11-314M24.1
3	78292249	1	rs6766104	Typed	1.647e-07	C	A	0.23	0.35	0.17	0.29					H7-hESC		Rad21,SMC3	24kb 5' of RP11-314M24.1
3	78295598	1	rs6776916	Imputed	7.352e-07	G	C	0.49	0.6	0.83	0.65							BCL,Gfi1,Pax-5	20kb 5' of RP11-314M24.1
3	78295664	1	rs2872375	Typed	7.352e-07	T	G	0.49	0.6	0.83	0.65							HDAC2,RXRA,p300	20kb 5' of RP11-314M24.1
3	78296280	1	rs62256251	Imputed	4.67e-08	C	T	0.37	0.35	0.17	0.29							Hoxa13	20kb 5' of RP11-314M24.1
3	78297041	1	rs1917102	Imputed	7.352e-07	T	C	0.49	0.59	0.83	0.65							Otx2,Pou2f2	19kb 5' of RP11-314M24.1
3	78298630	1	rs67330234	Imputed	5.159e-08	T	A	0.38	0.36	0.17	0.29					HFF-Myc		6 altered motifs	17kb 5' of RP11-314M24.1
3	78299991	1	rs17777319	Imputed	6.63e-08	C	T	0.24	0.35	0.17	0.29								16kb 5' of RP11-314M24.1
3	78300154	1	rs9844417	Imputed	1.377e-07	A	T	0.5	0.6	0.83	0.65							Hdx,Pou3f1	16kb 5' of RP11-314M24.1
3	78300528	1	rs1917100	Typed	1.756e-07	G	A	0.5	0.6	0.83	0.65							Foxa,STAT	16kb 5' of RP11-314M24.1
3	78300914	1	rs36044834	in LD		A	G	0.37	0.35	0.17	0.3							9 altered motifs	15kb 5' of RP11-314M24.1
3	78301302	1	rs67166239	in LD		ATATAT	A	0.24	0.34	0.17	0.29							5 altered motifs	15kb 5' of RP11-314M24.1
3	78302685	1	rs13096355	in LD		T	A	0.38	0.36	0.17	0.29								13kb 5' of RP11-314M24.1
3	78303541	1	rs35884433	in LD		A	T	0.38	0.35	0.17	0.29								13kb 5' of RP11-314M24.1
3	78304225	1	rs1917098	Typed	2.316e-07	T	C	0.36	0.35	0.17	0.29				NHLF			7 altered motifs	12kb 5' of RP11-314M24.1
3	78304283	1	rs1917097	Imputed	2.316e-07	G	A	0.36	0.35	0.17	0.29				NHLF			CDP,Pou6f1	12kb 5' of RP11-314M24.1
3	78304909	1	rs12632339	in LD		G	A	0.38	0.35	0.17	0.29				NHLF, Huvec	HMEC		BRCA1,Ets,Irf	11kb 5' of RP11-314M24.1
3	78307578	1	rs2140645	Typed	2.216e-07	G	A	0.13	0.26	0.16	0.17							Tel2	8.5kb 5' of RP11-314M24.1
3	78308407	1	rs62256259	Imputed	2.071e-06	T	C	0.13	0.29	0.16	0.21				NHLF		ERALPHA_A,GATA3,P300	Myf,p300	7.7kb 5' of RP11-314M24.1
3	78309472	1	rs62257360	Imputed	2.071e-06	C	T	0.13	0.29	0.16	0.21							Myc,Pax-1	6.6kb 5' of RP11-314M24.1
3	78309774	1	rs62257361	Imputed	2.071e-06	T	C	0.13	0.29	0.16	0.21							HDAC2,p300	6.3kb 5' of RP11-314M24.1
3	78309802	1	rs112621089	Imputed	2.071e-06	C	CT	0.13	0.29	0.16	0.21							14 altered motifs	6.3kb 5' of RP11-314M24.1
3	78311839	1	rs138733199	Imputed	1.9e-06	ATC	A	0.13	0.29	0.16	0.21							10 altered motifs	4.3kb 5' of RP11-314M24.1
3	78312038	1	rs4256091	Imputed	2.071e-06	T	C	0.13	0.29	0.16	0.21							10 altered motifs	4.1kb 5' of RP11-314M24.1
3	78313046	1	rs62254560	Imputed	2.071e-06	A	G	0.13	0.29	0.16	0.21							5 altered motifs	3kb 5' of RP11-314M24.1
3	78313156	1	rs62254561	Imputed	2.071e-06	A	G	0.13	0.29	0.16	0.21							Bbx,DMRT1,Sox	2.9kb 5' of RP11-314M24.1
3	78313495	1	rs57521764	Imputed	2.071e-06	T	C	0.13	0.29	0.16	0.21							5 altered motifs	2.6kb 5' of RP11-314M24.1
3	78313555	1	rs112127844	Imputed	2.071e-06	A	AT	0.13	0.29	0.16	0.21							6 altered motifs	2.5kb 5' of RP11-314M24.1
3	78313690	1	rs58928894	Imputed	2.071e-06	T	C	0.13	0.29	0.16	0.21							Pbx-1	2.4kb 5' of RP11-314M24.1
3	78314231	1	rs62254593	Imputed	2.071e-06	A	T	0.13	0.29	0.16	0.21							HDAC2	1.9kb 5' of RP11-314M24.1
3	78315008	1	rs199916302	Imputed	1.957e-06	TTG	T	0.12	0.28	0.16	0.2							18 altered motifs	1.1kb 5' of RP11-314M24.1
3	78315009	1	rs148573133	Imputed	1.957e-06	TG	T	0.12	0.29	0.16	0.21							18 altered motifs	1.1kb 5' of RP11-314M24.1
3	78317461	1	rs1398329	Imputed	2.071e-06	C	T	0.13	0.28	0.16	0.21							4 altered motifs	RP11-314M24.1
3	78317514	1	rs1398328	Imputed	2.443e-06	G	A	0.12	0.29	0.16	0.21							Pou2f2,Pou3f3,Pou5f1	RP11-314M24.1
3	78318311	1	rs62254596	Imputed	2.071e-06	T	C	0.13	0.29	0.16	0.21				H1			5 altered motifs	RP11-314M24.1
3	78318438	1	rs62254597	Imputed	2.071e-06	C	G	0.13	0.29	0.16	0.21				H1	iPS		HDAC2	RP11-314M24.1
3	78319033	1	rs925504	Imputed	2.071e-06	C	T	0.13	0.29	0.16	0.21							HMG-IY,Hoxa10,VDR	RP11-314M24.1
3	78319581	1	rs12631676	Imputed	2.443e-06	A	G	0.12	0.29	0.16	0.21							Mef2,Pax-4	RP11-314M24.1
3	78320228	1	rs11426864	Imputed	2.071e-06	A	AC											8 altered motifs	RP11-314M24.1
3	78320772	1	rs62254599	Imputed	2.071e-06	G	A	0.13	0.29	0.16	0.21							CTCF,Pax-4,Rad21	RP11-314M24.1
3	78322075	1	rs11325543	Imputed	2.071e-06	CA	C	0.13	0.29	0.16	0.21							16 altered motifs	RP11-314M24.1
3	78322077	1	rs200221902	Imputed	2.28e-06	AG	A	0.13	0.29	0.16	0.2							19 altered motifs	RP11-314M24.1
3	78322870	1	rs1398331	in LD		C	T	0.13	0.29	0.16	0.21							Mef2	RP11-314M24.1
3	78322882	1	rs1398330	in LD		C	A	0.13	0.29	0.16	0.21							Hoxa3,Mef2	RP11-314M24.1
3	78324880	1	rs62254600	in LD		T	G	0.12	0.29	0.16	0.22							4 altered motifs	RP11-314M24.1
3	78325066	1	rs140017349	in LD		TAAC	T	0.14	0.3	0.16	0.22							FAC1,Foxp1,RREB-1	RP11-314M24.1
3	78344464	1	rs1512471	in LD		C	G	0.72	0.93	0.99	0.9								582bp 3' of RP11-314M24.1
3	78346126	1	rs72905802	in LD		A	G	0.09	0.02	0.01	0.05						MAFK	Osr,Sox	2.2kb 3' of RP11-314M24.1
3	78346550	1	rs72907704	in LD		C	T	0.03	0.01	0.01	0.05							8 altered motifs	2.7kb 3' of RP11-314M24.1
3	78348948	1	rs74818242	in LD		C	T	0	0.01	0.01	0.05							Nkx2,p300	5.1kb 3' of RP11-314M24.1
3	78348993	1	rs62254633	Typed	6.783e-17	T	C	0.16	0.05	0.03	0.03							Nkx2,Nkx3,Pou3f2	5.1kb 3' of RP11-314M24.1
3	78351245	1	rs11919594	in LD		A	G	0.2	0.03	0.01	0.05							11 altered motifs	7.4kb 3' of RP11-314M24.1
3	78351595	1	rs72907712	in LD		G	A	0.03	0.01	0.01	0.05					HIPEpiC,HNPCEpiC		7 altered motifs	7.7kb 3' of RP11-314M24.1
3	78352197	1	rs7640888	in LD		A	T	0.36	0.09	0.01	0.18								8.3kb 3' of RP11-314M24.1
3	78354318	1	rs58426046	in LD		C	A	0.2	0.03	0.01	0.05							Pou2f2	10kb 3' of RP11-314M24.1
3	78355864	1	rs62254634	in LD		G	A	0.18	0.05	0.03	0.04							NF-AT1,TAL1,Znf143	12kb 3' of RP11-314M24.1
3	78355966	1	rs1606342	in LD		T	C	0.2	0.03	0.01	0.05							Rad21	12kb 3' of RP11-314M24.1
3	78356086	1	rs72907718	in LD		C	A	0.08	0.01	0.01	0.05							Evi-1	12kb 3' of RP11-314M24.1
3	78357973	1	rs72907722	in LD		A	C	0.08	0.01	0.01	0.05							Evi-1,Mef2	14kb 3' of RP11-314M24.1
3	78358069	1	rs72907723	in LD		T	C	0.03	0.01	0.01	0.05							5 altered motifs	14kb 3' of RP11-314M24.1
3	78358682	1	rs57449257	in LD		C	T	0.03	0.01	0.01	0.05							Irf	15kb 3' of RP11-314M24.1
3	78360423	1	rs11916771	in LD		C	A	0.37	0.09	0.01	0.18							6 altered motifs	17kb 3' of RP11-314M24.1
3	78364734	1	rs72907733	in LD		C	T	0.16	0.02	0.01	0.05							Pou2f2	21kb 3' of RP11-314M24.1
3	78365835	1	rs60130873	in LD		TG	T	0.16	0.02	0.01	0.05							E2A,Myc	22kb 3' of RP11-314M24.1
3	78366271	1	rs72907736	in LD		C	A	0.16	0.02	0.01	0.05							Foxq1	22kb 3' of RP11-314M24.1
3	78369166	1	rs1949175	in LD		A	G	0.16	0.02	0.01	0.05							Foxd3,Hoxa5	25kb 3' of RP11-314M24.1
3	78371087	1	rs149622014	in LD		G	A	0	0.01	0.01	0.05							7 altered motifs	27kb 3' of RP11-314M24.1
3	78372153	1	rs72907737	in LD		T	C	0.03	0.01	0.01	0.05				H1	GM12878,H9ES	P300	AIRE,HDAC2	28kb 3' of RP11-314M24.1
3	78373697	1	rs146782568	in LD		G	A	0.03	0.01	0.01	0.05			H1					30kb 3' of RP11-314M24.1
3	78374385	1	rs143948548	in LD		C	T	0.16	0.02	0.01	0.05				H1			EWSR1-FLI1,Myb	31kb 3' of RP11-314M24.1
3	78376135	1	rs150511509	in LD		G	T	0.03	0.01	0.01	0.05				H1			Rad21,Roaz	32kb 3' of RP11-314M24.1
3	78379923	1	rs11926149	Typed	4.251e-08	G	A	0.49	0.06	0.01	0.05							12 altered motifs	36kb 3' of RP11-314M24.1
3	78380881	1	rs7613533	in LD		G	A	0.48	0.06	0.01	0.05							5 altered motifs	37kb 3' of RP11-314M24.1
3	78381089	1	rs74677779	in LD		C	G	0	0.01	0.01	0.05							Rad21	37kb 3' of RP11-314M24.1
3	78381212	1	rs11127617	Typed	9.916e-08	C	A	0.67	0.3	0.24	0.28							DMRT3,DMRT5,Foxq1	37kb 3' of RP11-314M24.1
3	78384449	1	rs28800797	in LD		C	T	0.45	0.07	0.04	0.08							GATA	41kb 3' of RP11-314M24.1
3	78384697	1	rs59064878	in LD		G	A	0.28	0.04	0.04	0.03								41kb 3' of RP11-314M24.1
3	78386666	1	rs62254645	Typed	7.945e-27	T	C	0.31	0.04	0.04	0.03				H1			5 altered motifs	43kb 3' of RP11-314M24.1
3	78387430	1	rs6765243	Typed	7.945e-27	A	G	0.32	0.04	0.04	0.03				H1, GM12878			HDAC2,HNF4	44kb 3' of RP11-314M24.1
3	78387550	1	rs6789927	Typed	1.04e-26	C	T	0.43	0.07	0.04	0.08				H1, GM12878			Mrg	44kb 3' of RP11-314M24.1
3	78388927	1	rs62254646	in LD		A	G	0.14	0.04	0.04	0.03							Foxp1,Myb	45kb 3' of RP11-314M24.1
3	78389438	1	rs11915619	in LD		C	T	0.32	0.04	0.04	0.03							8 altered motifs	46kb 3' of RP11-314M24.1
3	78389887	1	rs62254647	in LD		C	T	0.31	0.04	0.04	0.03							Ets,NF-I,SIX5	46kb 3' of RP11-314M24.1
3	78390251	1	rs9854086	in LD		A	C	0.42	0.07	0.04	0.08							5 altered motifs	46kb 3' of RP11-314M24.1
3	78391905	1	rs11917996	in LD		C	T	0.43	0.07	0.04	0.08							EBF,SP1	48kb 3' of RP11-314M24.1
3	78393268	1	rs62254650	in LD		C	T	0	0.03	0.04	0.03				H1			Duxl,GATA	49kb 3' of RP11-314M24.1
3	78393429	1	rs62254651	in LD		G	T	0.32	0.04	0.04	0.03				H1			E2F,LBP-1,NRSF	50kb 3' of RP11-314M24.1
3	78395099	1	rs6808906	in LD		T	C	0.28	0.04	0.04	0.03				H1			10 altered motifs	51kb 3' of RP11-314M24.1
3	78395355	1	rs6548553	in LD		G	A	0.28	0.04	0.04	0.03				H1	NT2-D1		CIZ,Pou2f2,Pou5f1	51kb 3' of RP11-314M24.1
3	78397398	1	rs141665613	in LD		CTATT	C	0.32	0.04	0.04	0.03							8 altered motifs	54kb 3' of RP11-314M24.1
3	78397790	1	rs60428417	Imputed	6.437e-26	GA	G											15 altered motifs	54kb 3' of RP11-314M24.1
3	78398650	1	rs6791506	in LD		C	G	0.28	0.04	0.04	0.03							4 altered motifs	55kb 3' of RP11-314M24.1
3	78398761	1	rs6791610	in LD		C	T	0.32	0.04	0.04	0.03					NHDF-neo		4 altered motifs	55kb 3' of RP11-314M24.1
3	78399226	1	rs11924062	in LD		T	C	0.32	0.04	0.04	0.03				H1				55kb 3' of RP11-314M24.1
3	78399318	1	rs11920803	Typed	1.04e-26	G	A	0.41	0.07	0.05	0.08							12 altered motifs	55kb 3' of RP11-314M24.1
3	78399659	1	rs11924943	in LD		T	G	0.31	0.05	0.04	0.03							14 altered motifs	56kb 3' of RP11-314M24.1
3	78400215	1	rs11921066	Typed	7.945e-27	C	A	0.28	0.04	0.04	0.03							10 altered motifs	56kb 3' of RP11-314M24.1
3	78400420	1	rs72893076	Imputed	7.945e-27	T	C	0.32	0.04	0.04	0.03							4 altered motifs	57kb 3' of RP11-314M24.1
3	78401125	1	rs62255674	in LD		C	T	0.14	0.04	0.04	0.03							BCL	57kb 3' of RP11-314M24.1
3	78401158	1	rs62255675	in LD		T	G	0.32	0.04	0.04	0.03							CEBPB,SRF,Sox	57kb 3' of RP11-314M24.1
3	78402315	1	rs6804804	in LD		G	A	0.41	0.07	0.04	0.08							Arid3a,Mef2,SRF	58kb 3' of RP11-314M24.1
3	78403864	1	rs148188292	in LD		TA	T	0.48	0.08	0.04	0.08							Mef2,TATA	60kb 3' of RP11-314M24.1
3	78404411	1	rs72893084	in LD		G	A	0.27	0.04	0.04	0.03						RAD21	5 altered motifs	61kb 3' of RP11-314M24.1
3	78438798	1	rs62255697	in LD		G	A	0.12	0.04	0.04	0.04							NF-AT1,RBP-Jkappa	95kb 3' of RP11-314M24.1
3	78443790	1	rs62255713	in LD		C	A	0	0.02	0.04	0.03								100kb 3' of RP11-314M24.1
3	78451165	1	rs62255716	in LD		T	C	0.12	0.04	0.04	0.04							4 altered motifs	107kb 3' of RP11-314M24.1
3	78455767	1	rs7627884	Typed	1.855e-36	C	T	0.12	0.04	0.04	0.03				NHEK			Mrg,Tgif1	112kb 3' of RP11-314M24.1
3	78457646	1	rs9823412	Imputed	5.331e-05	T	C	0.02	0.4	0.53	0.25							Irf	114kb 3' of RP11-314M24.1
3	78458727	1	rs6774325	Imputed	5.331e-05	G	A	0.03	0.4	0.52	0.25							5 altered motifs	115kb 3' of RP11-314M24.1
3	78459918	1	rs17016040	Typed	1.503e-36	G	T	0.2	0.04	0.04	0.04							6 altered motifs	116kb 3' of RP11-314M24.1
3	78468807	1	rs7647185	Typed	5.331e-05	T	C	0.02	0.4	0.52	0.25							AhR,Ik-1	125kb 3' of RP11-314M24.1
3	78475604	1	rs1398333	in LD		C	A	0.38	0.26	0.3	0.33							4 altered motifs	132kb 3' of RP11-314M24.1
3	78476039	1	rs62255734	in LD		A	G	0.06	0.14	0.3	0.13							6 altered motifs	132kb 3' of RP11-314M24.1
3	78477614	1	rs1512493	Typed	2.005e-05	G	A	0.4	0.26	0.3	0.33							NF-kappaB,STAT,ZEB1	134kb 3' of RP11-314M24.1
3	78479456	1	rs1512479	in LD		A	G	0.4	0.26	0.3	0.33							Zfp691	136kb 3' of RP11-314M24.1
3	78481112	1	rs62255735	in LD		T	C	0.02	0.13	0.3	0.13								137kb 3' of RP11-314M24.1
3	78483769	1	rs12233375	Imputed	3.653e-06	C	A	0.02	0.13	0.3	0.13							8 altered motifs	140kb 3' of RP11-314M24.1
3	78485890	1	rs12233386	Typed	2.709e-06	T	C	0.02	0.13	0.3	0.13							Hand1	142kb 3' of RP11-314M24.1
3	78503357	1	rs7650723	Typed	4.946e-07	G	A	0.6	0.31	0.34	0.39							Hand1	143kb 3' of ROBO1
3	78508892	1	rs12632302	Typed	1.924e-28	G	T	0.13	0.43	0.76	0.4							4 altered motifs	137kb 3' of ROBO1
3	78509109	1	rs78598611	in LD		G	T	0.18	0.18	0.04	0.09					HSMM,Melano,HA-h		Mrg,Pou2f2,Tgif1	137kb 3' of ROBO1
3	78510592	1	rs11921317	in LD		C	A	0.18	0.18	0.04	0.09							7 altered motifs	136kb 3' of ROBO1
3	78511284	1	rs9844076	Imputed	1.101e-28	C	T	0.12	0.44	0.76	0.4						P300	Mrg	135kb 3' of ROBO1
3	78511515	1	rs4680987	Typed	9.419e-29	G	A	0.13	0.43	0.76	0.4								135kb 3' of ROBO1
3	78512115	1	rs11922620	in LD		G	A	0.18	0.18	0.04	0.09							Pax-4	134kb 3' of ROBO1
3	78512554	1	rs76746086	in LD		A	G	0.39	0.27	0.04	0.25							Elf3,Osr,RAR	134kb 3' of ROBO1
3	78514297	1	rs143666310	in LD		G	A	0.39	0.29	0.04	0.25							Mef2,Sox	132kb 3' of ROBO1
3	78514856	1	rs6802812	in LD		A	G	0.18	0.18	0.04	0.09								132kb 3' of ROBO1
3	78516785	1	rs4434116	in LD		C	T	0.12	0.43	0.76	0.4							SP1,TATA,UF1H3BETA	130kb 3' of ROBO1
3	78519523	1	rs4266157	Typed	2.356e-68	C	T	0.39	0.28	0.04	0.25							NR4A,Pax-4,RXRA	127kb 3' of ROBO1
3	78519922	1	rs62255758	in LD		A	G	0.18	0.18	0.04	0.09							10 altered motifs	126kb 3' of ROBO1
3	78520009	1	rs62255759	Imputed	1.094e-64	A	T	0.39	0.28	0.04	0.25							4 altered motifs	126kb 3' of ROBO1
3	78520194	1	rs62256660	Typed	1.008e-57	G	A	0.39	0.28	0.06	0.25							DMRT2	126kb 3' of ROBO1
3	78520292	1	rs62256661	Imputed	1.094e-64	G	A	0.39	0.28	0.04	0.25							5 altered motifs	126kb 3' of ROBO1
3	78520370	1	rs4578986	Imputed	2.756e-10	A	T	0.03	0.29	0.44	0.27							Dbx1,Pou2f2,Pou3f2	126kb 3' of ROBO1
3	78520968	1	rs12714469	Typed	2.756e-10	G	A	0.03	0.3	0.44	0.27							FAC1,Pax-4	125kb 3' of ROBO1
3	78521792	1	rs62256662	in LD		A	G	0.4	0.28	0.04	0.25							DMRT2,GATA	125kb 3' of ROBO1
3	78523659	1	rs149813482	in LD		CAAAG	C	0.39	0.27	0.04	0.25							7 altered motifs	123kb 3' of ROBO1
3	78523763	1	rs4550793	in LD		C	A	0.39	0.28	0.04	0.25							Hoxa9,Hoxb9,PLZF	123kb 3' of ROBO1
3	78524001	1	rs4330230	Typed	2.356e-68	C	T	0.39	0.28	0.04	0.25							4 altered motifs	122kb 3' of ROBO1
3	78525458	1	rs200996428	in LD		TA	T	0.18	0.18	0.04	0.09					H7-hESC	SRF	4 altered motifs	121kb 3' of ROBO1
3	78525459	1	rs62256665	in LD		A	G	0.18	0.17	0.04	0.09					H7-hESC	SRF	Pou2f2,Pou5f1	121kb 3' of ROBO1
3	78526108	1	rs62256666	in LD		A	G	0.18	0.18	0.04	0.09							15 altered motifs	120kb 3' of ROBO1
3	78526976	1	rs11927348	Imputed	3.03e-68	C	T	0.39	0.28	0.04	0.25							4 altered motifs	119kb 3' of ROBO1
3	78527213	1	rs4446181	Typed	9.137e-05	G	A	0.01	0.13	0.19	0.12							Hoxa4	119kb 3' of ROBO1
3	78531380	1	rs4324439	in LD		A	C	0.52	0.28	0.04	0.25								115kb 3' of ROBO1
3	78531942	1	rs6548572	in LD		C	T	0.46	0.28	0.04	0.25							6 altered motifs	114kb 3' of ROBO1
3	78534539	1	rs58595984	in LD		G	T	0.64	0.29	0.04	0.25							6 altered motifs	112kb 3' of ROBO1
3	78535016	1	rs13094099	in LD		G	A	0.36	0.27	0.04	0.25							Nkx6-1	111kb 3' of ROBO1
3	78535092	1	rs13094141	in LD		G	A	0.64	0.29	0.04	0.26							6 altered motifs	111kb 3' of ROBO1
3	78535374	1	rs13066384	Typed	7.756e-70	A	G	0.66	0.29	0.04	0.25							AP-1,HP1-site-factor,Sox	111kb 3' of ROBO1
3	78535844	1	rs13067261	in LD		A	G	0.36	0.27	0.04	0.25							5 altered motifs	111kb 3' of ROBO1
3	78541762	1	rs184450889	in LD		T	C	0.36	0.26	0.04	0.25							Pax-5,Zbtb12	105kb 3' of ROBO1
3	78542221	1	rs13061628	Imputed	2.263e-69	A	G	0.63	0.28	0.03	0.24							Isl2,Nkx1-1	104kb 3' of ROBO1
3	78544676	1	rs4449272	in LD		G	A	0.49	0.28	0.04	0.25							NF-kappaB	102kb 3' of ROBO1
3	78546003	1	rs62256683	in LD		G	A	0.14	0.17	0.04	0.09								100kb 3' of ROBO1
3	78550096	1	rs4680991	in LD		C	A	0.04	0.43	0.73	0.41					Urothelia		AIRE,Sox	96kb 3' of ROBO1
3	78550300	1	rs6776197	in LD		T	A	0.43	0.27	0.04	0.24						PU1	10 altered motifs	96kb 3' of ROBO1
3	78550688	1	rs2028740	in LD		G	A	0.04	0.43	0.73	0.41					PanIslets		Ehf	96kb 3' of ROBO1
3	78552232	1	rs13089920	Typed	1.061e-70	A	G	0.47	0.28	0.04	0.25							5 altered motifs	94kb 3' of ROBO1
3	78553323	1	rs1444481	Imputed	2.459e-64	A	G	0.43	0.28	0.04	0.25							5 altered motifs	93kb 3' of ROBO1
3	78553501	1	rs11721300	Imputed	2.691e-28	G	T	0.04	0.43	0.73	0.41							Maf,NF-E2	93kb 3' of ROBO1
3	78553623	1	rs11713403	Imputed	3.108e-23	A	C	0.13	0.44	0.73	0.4							Mef2,TATA	93kb 3' of ROBO1
3	78553872	1	rs6774445	Imputed	2.459e-64	G	A	0.43	0.28	0.04	0.25							Pou5f1	93kb 3' of ROBO1
3	78554152	1	rs9846994	Imputed	1.836e-28	A	T	0.04	0.43	0.73	0.41							AIRE,Nkx2	92kb 3' of ROBO1
3	78555448	1	rs11709736	Imputed	2.95e-28	A	G	0.04	0.43	0.73	0.41				HSMM	Urothelia	GATA3	4 altered motifs	91kb 3' of ROBO1
3	78556801	1	rs62256685	Imputed	9.468e-62	C	T	0.14	0.17	0.04	0.09				4 cell types	4 cell types	AP2ALPHA,RXRA,TCF4	7 altered motifs	90kb 3' of ROBO1
3	78557822	1	rs62256687	Imputed	2.832e-59	C	T	0.15	0.18	0.03	0.09							CHD2,E2F	89kb 3' of ROBO1
3	78558452	1	rs147517732	Imputed	2.818e-59	A	AT	0.14	0.17	0.03	0.09							6 altered motifs	88kb 3' of ROBO1
3	78560220	1	rs75013560	in LD		G	A	0.14	0.17	0.03	0.09							CTCF	86kb 3' of ROBO1
3	78561645	1	rs76450010	in LD		C	G	0.14	0.17	0.03	0.09				HSMM			Nkx2,Nkx3,Zfp691	85kb 3' of ROBO1
3	78563647	1	rs6803078	in LD		T	C	0.14	0.17	0.03	0.09							4 altered motifs	83kb 3' of ROBO1
3	78564521	1	rs62256696	in LD		T	C	0.14	0.17	0.03	0.09								82kb 3' of ROBO1
3	78564700	1	rs41377648	in LD		G	T	0.15	0.17	0.03	0.09							4 altered motifs	82kb 3' of ROBO1
3	78565646	1	rs1822713	in LD		G	T	0.14	0.17	0.03	0.09						MAFK	5 altered motifs	81kb 3' of ROBO1
3	78568264	1	rs1822714	in LD		A	C	0.14	0.17	0.03	0.09							23 altered motifs	78kb 3' of ROBO1
3	78569959	1	rs76795214	in LD		G	A	0.14	0.17	0.03	0.09							Irf	76kb 3' of ROBO1
3	78573386	1	rs62256700	in LD		C	T	0.14	0.17	0.03	0.09							BCL	73kb 3' of ROBO1
3	78574783	1	rs62256702	in LD		G	A	0.14	0.17	0.03	0.09							Zbtb3	72kb 3' of ROBO1
3	78576368	1	rs6768009	in LD		G	C	0.14	0.17	0.03	0.09								70kb 3' of ROBO1
3	78583185	1	rs62256706	in LD		G	A	0.14	0.17	0.03	0.09							Mrg1::Hoxa9	63kb 3' of ROBO1
3	78586530	1	rs62256707	in LD		T	C	0.14	0.17	0.03	0.09					H7-hESC			60kb 3' of ROBO1
3	78586909	1	rs12714470	Imputed	1.065e-27	G	C	0.04	0.44	0.73	0.43							Gsc,STAT	59kb 3' of ROBO1
3	78587898	1	rs9877216	Imputed	1.164e-27	C	T	0.04	0.44	0.72	0.43								58kb 3' of ROBO1
3	78588589	1	rs74884936	in LD		T	A	0.15	0.17	0.03	0.09							LUN-1,PEBP,Pou2f2	58kb 3' of ROBO1
3	78589535	1	rs2034167	Imputed	5.204e-29	A	G	0.09	0.45	0.73	0.43							T3R	57kb 3' of ROBO1
3	78589643	1	rs62254663	in LD		T	C	0.14	0.17	0.03	0.09							GR,NERF1a	57kb 3' of ROBO1
3	78589859	1	rs6548585	Imputed	5.204e-29	T	A	0.1	0.46	0.73	0.43					HEEpiC		12 altered motifs	57kb 3' of ROBO1
3	78590131	1	rs6789918	Typed	1.243e-28	T	C	0.09	0.45	0.73	0.43							Bbx,Hoxd10,Sox	56kb 3' of ROBO1
3	78590133	1	rs6789922	Imputed	4.956e-29	T	C	0.09	0.46	0.73	0.43							Bbx,Hoxd10,Sox	56kb 3' of ROBO1
3	78590412	1	rs17366011	Imputed	3.408e-29	C	T	0.04	0.44	0.73	0.43							4 altered motifs	56kb 3' of ROBO1
3	78591123	1	rs11711781	Imputed	3.408e-29	T	C	0.04	0.44	0.73	0.43							5 altered motifs	55kb 3' of ROBO1
3	78591848	1	rs34331490	Imputed	5.204e-29	G	GA											20 altered motifs	55kb 3' of ROBO1
3	78592839	1	rs4680939	Imputed	5.635e-26	A	G	0.49	0.54	0.73	0.56							SP1	54kb 3' of ROBO1
3	78593919	1	rs76817271	in LD		C	T	0.15	0.17	0.03	0.09							4 altered motifs	52kb 3' of ROBO1
3	78594711	1	rs10511127	Imputed	5.253e-69	C	A	0.37	0.77	0.97	0.87							AP-1,Mef2	52kb 3' of ROBO1
3	78594819	1	rs9876636	Typed	3.31e-69	A	G	0.66	0.79	0.97	0.87								52kb 3' of ROBO1
3	78594882	1	rs9876667	Imputed	5.253e-69	A	G	0.66	0.79	0.97	0.87					H7-hESC		8 altered motifs	52kb 3' of ROBO1
3	78595335	1	rs4401330	Typed	3.31e-69	A	G	0.31	0.77	0.97	0.87							4 altered motifs	51kb 3' of ROBO1
3	78595575	1	rs1470377	in LD		T	C	0.32	0.77	0.97	0.87							CCNT2,CEBPB,STAT	51kb 3' of ROBO1
3	78595676	1	rs1444479	in LD		T	C	0.15	0.17	0.03	0.09							ATF3,BHLHE40	51kb 3' of ROBO1
3	78595920	1	rs1470376	in LD		T	G	0.65	0.79	0.97	0.87								50kb 3' of ROBO1
3	78596039	1	rs1444478	in LD		A	C	0.6	0.79	0.97	0.87							4 altered motifs	50kb 3' of ROBO1
3	78596140	1	rs1348550	in LD		A	T	0.15	0.17	0.03	0.09							CCNT2,HDAC2,RXRA	50kb 3' of ROBO1
3	78596142	1	rs1348549	in LD		A	T	0.15	0.17	0.03	0.09							CCNT2,Hmx,Nkx2	50kb 3' of ROBO1
3	78596761	1	rs10428100	in LD		C	T	0.39	0.19	0.03	0.09							YY1	50kb 3' of ROBO1
3	78596931	1	rs728199	Typed	1.363e-14	A	G	0.02	0.3	0.54	0.27							Pax-4,Sox	49kb 3' of ROBO1
3	78597108	1	rs728197	in LD		A	G	0.16	0.17	0.03	0.09							Nkx2,Nkx3	49kb 3' of ROBO1
3	78597141	1	rs728198	in LD		T	A	0.16	0.17	0.03	0.09							16 altered motifs	49kb 3' of ROBO1
3	78597438	1	rs4276151	in LD		C	T	0.16	0.17	0.03	0.09							5 altered motifs	49kb 3' of ROBO1
3	78597755	1	rs62254666	in LD		C	T	0.16	0.17	0.03	0.09							DMRT2,TATA	49kb 3' of ROBO1
3	78598022	1	rs2312577	Typed	3.31e-69	G	A	0.35	0.78	0.97	0.87								48kb 3' of ROBO1
3	78598033	1	rs62254668	in LD		G	A	0.16	0.17	0.03	0.09								48kb 3' of ROBO1
3	78598282	1	rs1373524	Imputed	5.497e-50	G	T	0.62	0.79	0.97	0.87							Mrg,Msx-1	48kb 3' of ROBO1
3	78598578	1	rs11357478	Imputed	5.497e-50	AT	A	0.62	0.79	0.97	0.87							8 altered motifs	48kb 3' of ROBO1
3	78598694	1	rs13084816	Imputed	5.177e-54	C	A	0.59	0.79	0.97	0.87							Foxp3,KAP1	48kb 3' of ROBO1
3	78598780	1	rs6764902	in LD		A	C	0.16	0.17	0.03	0.09							NRSF,TATA	48kb 3' of ROBO1
3	78599599	1	rs63508561	Imputed	4.104e-69	A	T	0.35	0.77	0.97	0.87							4 altered motifs	47kb 3' of ROBO1
3	78599832	1	rs4680998	Imputed	4.104e-69	A	T	0.35	0.77	0.97	0.86							6 altered motifs	47kb 3' of ROBO1
3	78600373	1	rs112275372	in LD		T	C	0.16	0.17	0.03	0.09								46kb 3' of ROBO1
3	78600898	1	rs1444472	Imputed	4.825e-65	C	T	0.63	0.22	0.03	0.14							DMRT1,DMRT7	45kb 3' of ROBO1
3	78601131	1	rs35968457	in LD		G	A	0.39	0.2	0.03	0.13							6 altered motifs	45kb 3' of ROBO1
3	78601467	1	rs34486998	in LD		C	A	0.39	0.2	0.03	0.13							Foxj2,Pou5f1	45kb 3' of ROBO1
3	78603549	1	rs13071898	Imputed	4.104e-69	A	G	0.35	0.77	0.97	0.86							20 altered motifs	43kb 3' of ROBO1
3	78604287	1	rs9682630	Imputed	4.104e-69	G	A,C	0.35	0.77	0.97	0.86								42kb 3' of ROBO1
3	78604482	1	rs76040352	in LD		T	A	0.16	0.15	0.03	0.09							6 altered motifs	42kb 3' of ROBO1
3	78605453	1	rs62254671	in LD		T	G	0.16	0.15	0.03	0.09							DMRT2,Pou2f2,SRF	41kb 3' of ROBO1
3	78608198	1	rs147642420	Imputed	8.331e-30	T	TA	0.17	0.07	0.05	0.08							12 altered motifs	38kb 3' of ROBO1
3	78608819	1	rs13084066	in LD		G	A	0.37	0.89	0.93	0.9							5 altered motifs	38kb 3' of ROBO1
3	78608901	1	rs13083642	Imputed	2.551e-06	A	G	0.11	0.22	0.41	0.24							Dmbx1,Gsc,Obox6	37kb 3' of ROBO1
3	78609414	1	rs9683050	in LD		A	G	0.37	0.89	0.93	0.9								37kb 3' of ROBO1
3	78609963	1	rs9682532	Typed	3.838e-06	T	C	0.1	0.22	0.41	0.24							VDR	36kb 3' of ROBO1
3	78610612	1	rs201263183	Imputed	4.22e-28	C	CT	0.16	0.07	0.05	0.09							8 altered motifs	36kb 3' of ROBO1
3	78611854	1	rs7636334	in LD		A	T	0.16	0.08	0.05	0.09							CEBPG,Hoxa9,Nkx6-1	35kb 3' of ROBO1
3	78614374	1	rs17016315	in LD		C	T	0.16	0.08	0.05	0.09							GR,SRF,YY1	32kb 3' of ROBO1
3	78614378	1	rs11716795	Typed	6.691e-06	G	A	0.11	0.22	0.35	0.24							GR,SRF	32kb 3' of ROBO1
3	78614705	1	rs11709027	Imputed	6.931e-06	A	C	0.11	0.22	0.35	0.24							8 altered motifs	32kb 3' of ROBO1
3	78615037	1	rs6801989	Typed	6.411e-31	A	G	0.66	0.91	0.93	0.9					HEEpiC,PrEC,SAEC		GR,Sox	31kb 3' of ROBO1
3	78615945	1	rs17016332	in LD		G	C	0.16	0.08	0.05	0.09							Pax-4,TCF12	30kb 3' of ROBO1
3	78616103	1	rs17016337	in LD		C	A	0.16	0.08	0.05	0.09								30kb 3' of ROBO1
3	78616548	1	rs79235871	in LD		A	T	0.16	0.07	0.05	0.09							Nkx2,Nkx3	30kb 3' of ROBO1
3	78617646	1	rs17016341	Typed	4.206e-31	C	T	0.16	0.07	0.05	0.09							Pax-1	29kb 3' of ROBO1
3	78620213	1	rs11127626	Imputed	3.414e-10	G	A	0.34	0.47	0.75	0.48				NHEK			Mef2	26kb 3' of ROBO1
3	78620239	1	rs11127627	Typed	1.029e-10	G	A	0.29	0.47	0.74	0.48				NHEK				26kb 3' of ROBO1
3	78624672	1	rs7622936	Imputed	2.667e-10	G	A	0.34	0.47	0.75	0.48							4 altered motifs	22kb 3' of ROBO1
3	78626222	1	rs1507424	Typed	2.498e-20	C	A	0.66	0.88	0.94	0.89							Nkx6-2,PPAR	20kb 3' of ROBO1
3	78626807	1	rs1992628	Imputed	1.494e-09	C	T	0.34	0.47	0.75	0.48							Foxa,Nkx3	20kb 3' of ROBO1
3	78626820	1	rs1992627	Typed	1.494e-09	G	A	0.34	0.47	0.75	0.48							Hmx,TCF11::MafG	20kb 3' of ROBO1
3	78628391	1	rs35779384	in LD		AG	A	0.81	0.78	0.58	0.79							5 altered motifs	18kb 3' of ROBO1
3	78628513	1	rs9880918	Typed	1.589e-10	G	A	0.54	0.51	0.24	0.51							SIX5	18kb 3' of ROBO1
3	78628894	1	rs1899891	Imputed	9.729e-07	A	G	0.8	0.78	0.58	0.79								17kb 3' of ROBO1
3	78628987	1	rs1899890	Imputed	9.729e-07	C	A,T	0.81	0.78	0.58	0.79								17kb 3' of ROBO1
3	78629294	1	rs1899889	Imputed	9.729e-07	A	C	0.81	0.78	0.58	0.79							HDAC2,Irf	17kb 3' of ROBO1
3	78629833	1	rs6548589	Typed	1.107e-06	C	A	0.81	0.78	0.58	0.79					HBMEC,HIPEpiC		Hoxa9	17kb 3' of ROBO1
3	78638670	1	rs9830527	in LD		C	T	0.82	0.78	0.57	0.79							GATA,TCF4	7.7kb 3' of ROBO1
3	78640492	1	rs6807667	Typed	4.613e-08	T	C	0.82	0.78	0.57	0.79							Hoxa4,Msx2,Pbx-1	5.9kb 3' of ROBO1
3	78643050	1	rs11706918	Typed	5.05e-08	A	G	0.1	0.2	0.42	0.2							Pou2f2	3.3kb 3' of ROBO1
3	78643634	1	rs13070644	Imputed	5.269e-08	C	T	0.1	0.2	0.42	0.2							VDR	2.8kb 3' of ROBO1
3	78643883	1	rs13071053	Imputed	6.14e-08	C	T	0.02	0.2	0.42	0.2							GATA,Maf,NRSF	2.5kb 3' of ROBO1
3	78646942	1	rs7626143	Typed	1.895e-07	T	G	0.02	0.2	0.42	0.2					HIPEpiC		13 altered motifs	ROBO1	3'-UTR
3	78650645	1	rs1507417	Imputed	6.53e-08	A	G	0.11	0.2	0.42	0.2					HAEpiC,HNPCEpiC		GR	ROBO1	intronic
3	78651132	1	rs1507418	Imputed	7.06e-08	T	C	0.06	0.2	0.42	0.2							7 altered motifs	ROBO1	intronic
3	78654924	1	rs3773190	Typed	3.696e-06	C	T	0.37	0.62	0.59	0.6							8 altered motifs	ROBO1	intronic
3	78657531	1	rs9819719	Typed	1.282e-06	T	C	0.06	0.6	0.61	0.59							Ik-2,Obox6,Pitx2	ROBO1	intronic
3	78663956	1	rs1027832	Typed	1.784e-06	G	A	0.14	0.48	0.3	0.41							5 altered motifs	ROBO1	intronic
3	78676405	1	rs7625555	Typed	8.577e-06	T	C	0.65	0.49	0.7	0.52							CEBPB	ROBO1	intronic
3	78676422	1	rs7614084	Typed	2.946e-05	G	A	0.27	0.46	0.26	0.41							BCL,RXRA,TATA	ROBO1	intronic
3	78677038	1	rs3821596	in LD		A	G	0.03	0.46	0.26	0.41							GR,THAP1	ROBO1	intronic
3	78677096	1	rs6548591	Imputed	6.949e-06	A	G	0.56	0.49	0.7	0.51							Pax-4	ROBO1	intronic
3	78677661	1	rs1507410	Imputed	9.825e-05	C	A	0.21	0.46	0.26	0.41							8 altered motifs	ROBO1	intronic
3	78678196	1	rs4681006	Typed	5.162e-06	A	G	0.53	0.49	0.7	0.51					Melano		Nkx2,TCF11::MafG	ROBO1	intronic
3	78678450	1	rs200110075	Imputed	5.533e-06	T	TTC	0.53	0.49	0.7	0.51							10 altered motifs	ROBO1	intronic
3	78678451	1	rs34832716	Imputed	5.917e-06	T	TC	0.54	0.49	0.7	0.51							11 altered motifs	ROBO1	intronic
3	78679007	1	rs1605434	Imputed	1.617e-05	G	C	0.58	0.49	0.7	0.51							6 altered motifs	ROBO1	intronic
3	78693266	1	rs2684375	Typed	2.908e-05	G	T	0.04	0.47	0.23	0.49				H1			Foxl1,Mef2	ROBO1	intronic
3	78695185	1	rs73108203	Typed	6.211e-05	A	G	0.01	0.15	0.08	0.19					4 cell types	7 bound proteins	Foxo,NF-kappaB,Nkx3	ROBO1	intronic
4	77468594	1	rs3923380	Typed	1.044e-06	C	A	0.45	0.74	0.61	0.53				6 cell types	BJ,HGF		GR,Pax-5	SHROOM3	intronic
4	77484202	1	rs4380545	Typed	8.496e-05	C	A	0.15	0.13	0.28	0.14				5 cell types	18 cell types		Brachyury,NRSF	SHROOM3	intronic
4	77500796	1	rs57756059	Typed	2.14e-05	A	G	0.61	0.56	0.51	0.57			NHEK	4 cell types	12 cell types	CMYC,CTCF,FOXA1	Ik-1,Ik-3,NF-E2	SHROOM3	intronic
4	77512292	1	rs7666540	in LD		C	T	0.42	0.25	0.42	0.21				4 cell types	5 cell types		Pou2f2,Pou3f2	SHROOM3	intronic
4	77515370	1	rs4859453	Typed	6.901e-05	G	A	0.49	0.26	0.42	0.21				HSMM	LNCaP		Crx,Evi-1	SHROOM3	intronic
10	8445930	1	rs11255682	Typed	7.427e-05	T	A	0.05	0.13	0.3	0.06				GM12878, H1, NHEK	GM19238		GATA,Nkx2,Pax-4	RP11-543F8.2
10	8447916	1	rs2152963	Typed	1.922e-08	G	A	0.15	0.46	0.56	0.51					Jurkat			RP11-543F8.2
10	8448752	1	rs1002654	Typed	7.82e-07	G	A	0.17	0.38	0.43	0.43							4 altered motifs	RP11-543F8.2
10	8449828	1	rs10905358	Typed	1.234e-08	G	A	0.12	0.33	0.39	0.33					LNCaP,H9ES,NT2-D1	GR,GATA2,FOXA1	6 altered motifs	RP11-543F8.2
10	8449891	1	rs10905359	Typed	5.848e-09	C	A	0.14	0.37	0.39	0.38					4 cell types	GR,FOXA1,GATA3	GCM	RP11-543F8.2
10	13791188	1	rs12218115	Typed	2.745e-05	C	T	0.35	0.23	0.36	0.23				GM12878				RP11-353M9.1	intronic
10	13792149	1	rs79118014	in LD		A	G	0	0.03	0.09	0.01				GM12878			9 altered motifs	RP11-353M9.1	intronic
10	13792441	1	rs74406157	in LD		T	A	0	0.03	0.09	0.01				GM12878				RP11-353M9.1	intronic
10	13792651	1	rs77360012	in LD		A	T	0	0.03	0.09	0.01				GM12878	4 cell types		HNF6,Pbx-1	RP11-353M9.1	intronic
10	13792709	1	rs17153902	in LD		T	C	0	0.03	0.09	0.01				GM12878	4 cell types		CEBPA,CEBPB,Irf	RP11-353M9.1	intronic
10	13793416	1	rs79297765	in LD		G	T	0	0.03	0.09	0.01				GM12878	GM19239	BCL11A,PBX3	STAT	RP11-353M9.1	intronic
10	13793860	1	rs77233401	in LD		A	G	0	0.03	0.09	0.01				GM12878			5 altered motifs	RP11-353M9.1	intronic
10	13793907	1	rs80009938	in LD		C	T	0	0.03	0.09	0.01				GM12878			Ik-1,LUN-1	RP11-353M9.1	intronic
10	13794834	1	rs80232047	in LD		C	T	0	0.03	0.09	0.01				GM12878			E2F,Rad21,SMC3	RP11-353M9.1	intronic
10	13795019	1	rs7098871	in LD		G	A	0	0.03	0.09	0.01				GM12878			11 altered motifs	RP11-353M9.1	intronic
10	13795471	1	rs4750407	Typed	3.261e-06	A	G	0.11	0.27	0.32	0.27				GM12878			5 altered motifs	RP11-353M9.1	intronic
10	13796633	1	rs78494477	in LD		T	C	0.01	0.03	0.09	0.01				GM12878			6 altered motifs	RP11-353M9.1	intronic
10	13797370	1	rs77998239	in LD		A	C	0	0.03	0.09	0.01				GM12878, Huvec			5 altered motifs	RP11-353M9.1	intronic
10	13797378	1	rs75297738	in LD		G	A	0	0.03	0.09	0.01				GM12878, Huvec			9 altered motifs	RP11-353M9.1	intronic
10	13797853	1	rs17153925	Typed	1.007e-05	T	C	0	0.03	0.09	0.01				GM12878, Huvec, H1			7 altered motifs	RP11-353M9.1	intronic
10	13798200	1	rs4570478	Typed	7.643e-05	C	T	0.5	0.25	0.33	0.24				GM12878, Huvec		GATA2	10 altered motifs	RP11-353M9.1	intronic
10	13808605	1	rs8181337	Typed	3.455e-05	G	A	0.22	0.23	0.36	0.25				HepG2, NHEK	Fibrobl		SREBP,Zic	FRMD4A	intronic
10	13809548	1	rs80155276	Typed	6.923e-05	A	G	0.02	0.03	0.09	0.01							CTCF,Rad21	FRMD4A	intronic
10	13809840	1	rs73593006	in LD		T	G	0.02	0.04	0.09	0.01				HepG2, NHEK	6 cell types	FOXA2	ERalpha-a	FRMD4A	intronic
10	13810070	1	rs78530588	Imputed	7.501e-05	G	A	0	0.03	0.09	0.01				HepG2, NHEK	5 cell types	BHLHE40,SP1,TCF4	E2A,Pax-3,TAL1	FRMD4A	intronic
11	69606310	1	rs10908221	Typed	6.172e-05	T	C	0.18	0.3	0.32	0.14				HMEC	38 cell types		CIZ,Mef2	16kb 5' of FGF4
11	69606521	1	rs10796851	Imputed	4.757e-05	C	T	0.18	0.3	0.32	0.14				HMEC			Zfp410,Znf143	16kb 5' of FGF4
11	69637967	1	rs11263596	Typed	3.959e-05	G	T	0.26	0.3	0.3	0.06					Fibrobl		Ets,Pbx3	4.2kb 5' of FGF3
11	69641621	1	rs11263599	Typed	4.857e-07	C	A	0.32	0.2	0.31	0.18					Melano			7.8kb 5' of FGF3
11	69641971	1	rs9971464	in LD		C	T	0.49	0.25	0.31	0.24							HNF4	8.2kb 5' of FGF3
11	69642146	1	rs3933411	in LD		C	T	0.48	0.24	0.31	0.23							8 altered motifs	8.4kb 5' of FGF3
11	69642246	1	rs3933410	Typed	6.335e-07	A	C	0.26	0.19	0.31	0.18							GATA	8.5kb 5' of FGF3
11	69647942	1	rs10908232	Typed	3.605e-07	G	A	0.26	0.17	0.28	0.07				H1			NRSF,p300	14kb 5' of FGF3
11	69650253	1	rs58056778	Imputed	3.067e-07	C	T	0.26	0.17	0.29	0.07					9 cell types		HEY1,Rad21	16kb 5' of FGF3
11	69651217	1	rs11263607	in LD		C	G	0.26	0.17	0.28	0.07								17kb 5' of FGF3
11	69651931	1	rs11263608	in LD		G	A	0.26	0.17	0.28	0.07							RREB-1	18kb 5' of FGF3
11	69661334	1	rs11263613	Typed	7.426e-12	G	A	0.03	0.07	0.13	0.03				H1			Cphx	28kb 5' of FGF3
11	69669374	1	rs7121074	in LD		G	A	0.04	0.2	0.4	0.29				HMEC, HSMM, NHEK			12 altered motifs	36kb 5' of FGF3
11	69670079	1	rs11604521	in LD		C	A	0.08	0.2	0.4	0.3				HMEC			11 altered motifs	36kb 5' of FGF3
11	69672573	1	rs66747678	in LD		A	G	0.04	0.2	0.4	0.29							5 altered motifs	39kb 5' of FGF3
11	69675259	1	rs10908241	in LD		G	T	0.05	0.2	0.4	0.3					Hepatocytes		HMG-IY,Zbtb3	41kb 5' of FGF3
11	69677254	1	rs7936223	Imputed	4.925e-05	C	A	0.1	0.2	0.4	0.3					iPS		Hmx,Myc,Pax-4	43kb 5' of FGF3
11	69677857	1	rs11263619	Imputed	1.935e-08	A	G	0.24	0.16	0.27	0.09							BCL	44kb 5' of FGF3
11	69678875	1	rs7480274	Imputed	1.699e-08	G	A	0.39	0.17	0.27	0.09					Osteobl		SRF,Zfx,p300	45kb 5' of FGF3
11	69679342	1	rs12420414	Typed	2.022e-06	G	A	0.09	0.21	0.3	0.31							4 altered motifs	46kb 5' of FGF3
11	69681843	1	rs11263621	Typed	2.981e-09	C	T	0.22	0.16	0.28	0.1				HSMM	Fibrobl		Ets,SP1,Znf143	48kb 5' of FGF3
11	69684026	1	rs10732958	Typed	3.723e-06	G	A	0.38	0.6	0.67	0.58							HNF1	50kb 5' of FGF3
11	69684520	1	rs7481015	Typed	3.122e-08	C	T	0.34	0.45	0.55	0.25								51kb 5' of FGF3
11	69685645	1	rs7394463	Typed	1.707e-08	A	G	0.22	0.16	0.28	0.09					Melano,Osteobl,HVMF	CEBPB,FOXA1,FOXA2	6 altered motifs	52kb 5' of FGF3
11	69688098	1	rs10796864	Typed	4.157e-07	G	A	0.03	0.24	0.28	0.35							6 altered motifs	54kb 5' of FGF3
13	74136100	1	rs78860252	Imputed	3.435e-08	G	A	0.01	0.11	0.04	0.06							Pou2f2,STAT	LINC00393
13	74136419	1	rs79181830	Typed	4.116e-08	C	A	0.1	0.11	0.04	0.06							Foxp1	LINC00393
13	74138587	1	rs79569320	Imputed	1.028e-08	TG	T	0.14	0.06	0.05	0.04							35 altered motifs	LINC00392
13	74144720	1	rs17090299	Imputed	1.237e-08	T	G	0.14	0.06	0.05	0.04							5 altered motifs	LINC00392
13	74145732	1	rs74094399	Typed	6.068e-09	T	C	0.18	0.06	0.05	0.04							5 altered motifs	LINC00392
13	74153508	1	rs7986825	Typed	8.5e-09	T	G	0.27	0.14	0.05	0.1							Hlx1,Pou3f2,Prrx1	LINC00392
13	74154326	1	rs73228204	in LD		A	G	0.21	0.09	0.05	0.13							5 altered motifs	LINC00392
13	74154902	1	rs73523090	Imputed	4.114e-09	A	C	0.18	0.06	0.05	0.04							5 altered motifs	LINC00392
13	74157451	1	rs17090300	Typed	6.068e-09	G	A	0.14	0.06	0.05	0.04							BATF,PTF1-beta,SP2	LINC00392
13	74159344	1	rs78350121	in LD		G	A	0.14	0.06	0.05	0.04				NHEK, HMEC			GATA,p300	LINC00392
13	74160502	1	rs73523093	in LD		A	G	0.15	0.06	0.05	0.04							BATF	LINC00392
13	74160670	1	rs17090301	in LD		C	T	0.16	0.06	0.05	0.04							ATF3,Myc,RFX5	LINC00392
13	74161876	1	rs17090302	Typed	7.076e-09	A	G	0.14	0.06	0.05	0.04							Foxa,Foxp1	LINC00392
13	74163971	1	rs73523097	in LD		A	G	0.14	0.06	0.05	0.04							5 altered motifs	LINC00393
13	74164075	1	rs76150834	in LD		C	T	0.14	0.06	0.05	0.04							9 altered motifs	LINC00393
13	74164712	1	rs113089048	in LD		C	T	0.14	0.06	0.05	0.04							9 altered motifs	LINC00393
13	74164724	1	rs76900170	in LD		C	T	0.14	0.06	0.05	0.04							Foxj2,Pou2f2	LINC00393
13	74165782	1	rs73525103	in LD		A	G	0.14	0.06	0.05	0.04						USF1	4 altered motifs	LINC00393
13	74183486	1	rs17090310	Typed	1.418e-07	T	C	0.13	0.05	0.05	0.05						KAP1	AIRE	LINC00393
13	74199832	1	rs144987242	in LD		14-mer	C	0.03	0.05	0.05	0.03					HSMMtube,PanIslets		5 altered motifs	LINC00393
13	74206344	1	rs17217463	Typed	2.438e-05	C	A	0.02	0.07	0.05	0.07					PanIsletD		Mtf1	LINC00393
13	78308794	1	rs9565365	Typed	3.427e-05	A	G	0.01	0	0.21	0							8 altered motifs	SLAIN1	intronic
13	78418131	1	rs9574113	Typed	4.135e-06	A	G	0.22	0.47	0.24	0.55								10kb 3' of RP11-318G21.3	intronic
13	78460947	1	rs1924923	Imputed	1.007e-05	A	G	0.51	0.57	0.39	0.65							AP-1,GLI	8.7kb 3' of EDNRB	intronic
13	78461133	1	rs1924922	Typed	8.535e-06	A	G	0.51	0.56	0.39	0.65								8.5kb 3' of EDNRB	intronic
13	78464733	1	rs1924920	in LD		A	G	0.51	0.56	0.39	0.65							5 altered motifs	4.9kb 3' of EDNRB	intronic
13	78465097	1	rs7994913	in LD		A	C	0.51	0.56	0.39	0.65							11 altered motifs	4.5kb 3' of EDNRB	intronic
13	78467760	1	rs11149080	in LD		G	A	0.32	0.54	0.39	0.65							4 altered motifs	1.9kb 3' of EDNRB	intronic
13	78472844	1	rs3027096	in LD		T	C	0.5	0.57	0.39	0.65				GM12878, Huvec			6 altered motifs	EDNRB	intronic
13	78475313	1	rs5351	Typed	8.481e-06	T	C	0.57	0.56	0.38	0.65							Pou5f1,p300	EDNRB	synonymous
13	78500806	1	rs6563023	in LD		C	A	0.42	0.54	0.38	0.66							HNF4,VDR	6.9kb 5' of EDNRB	intronic
13	78500814	1	rs8000166	Imputed	9.132e-05	T	G	0.37	0.54	0.38	0.66							VDR	6.9kb 5' of EDNRB	intronic
13	78500823	1	rs6563024	Imputed	9.132e-05	T	C	0.37	0.54	0.38	0.66								6.9kb 5' of EDNRB	intronic
13	78512694	1	rs12859148	in LD		C	T	0.4	0.56	0.38	0.72							4 altered motifs	602bp 3' of LINC00439	intronic
13	78514568	1	rs1924916	in LD		C	A	0.4	0.57	0.38	0.72							4 altered motifs	LINC00439	intronic
13	78515670	1	rs9544643	Imputed	6.195e-05	G	A	0.36	0.53	0.38	0.66							Evi-1,VDR	LINC00439	intronic
13	78516923	1	rs55751548	Imputed	8.854e-05	AAAG	A	0.39	0.57	0.37	0.69							GR,HDAC2,Sox	LINC00439	intronic
13	78516927	1	rs201724879	Imputed	8.854e-05	AAGC	A	0.39	0.56	0.36	0.68							4 altered motifs	LINC00439	intronic
13	78523484	1	rs7319342	in LD		G	A	0.39	0.56	0.38	0.72							Arid5b,COMP1,HNF4	1.6kb 5' of Metazoa_SRP	intronic
13	78580297	1	rs1819437	Imputed	7.356e-05	G	A	0.65	0.58	0.41	0.72								16kb 5' of RP11-318G21.2
13	78584793	1	rs7986312	Imputed	7.044e-05	T	G	0.65	0.59	0.4	0.73							E2F,HDAC2,Hbp1	19kb 5' of LINC00446
13	78627489	1	rs2585524	in LD		T	C	0.46	0.52	0.36	0.64							TCF12,ZEB1	16kb 3' of LINC00446
13	78627703	1	rs1360373	in LD		C	T	0.54	0.53	0.36	0.64							XBP-1	16kb 3' of LINC00446
13	78631151	1	rs2262456	in LD		C	G	0.46	0.53	0.36	0.64					CMK	KAP1		20kb 3' of LINC00446
13	78631411	1	rs2183520	in LD		G	A	0.46	0.53	0.36	0.64						KAP1	NF-I,RXRA	20kb 3' of LINC00446
13	78632089	1	rs1819435	in LD		G	A	0.46	0.53	0.36	0.64							8 altered motifs	21kb 3' of LINC00446
13	78633499	1	rs80291351	in LD		T	G	0.15	0.28	0.59	0.16							Sox	22kb 3' of LINC00446
13	78633974	1	rs75710920	Typed	7.095e-05	T	G	0.15	0.28	0.59	0.16							TR4	23kb 3' of LINC00446
13	78634833	1	rs79779880	Imputed	7.242e-05	G	A	0.15	0.28	0.59	0.16							RXRA,Rad21	23kb 3' of LINC00446
13	78635394	1	rs2329058	Imputed	9.216e-05	C	T	0.46	0.53	0.36	0.64							10 altered motifs	24kb 3' of LINC00446
14	52507206	1	rs3825594	Typed	2.534e-05	G	A	0.35	0.39	0.52	0.19							CEBPB	NID2	intronic
14	52509501	1	rs3818186	in LD		T	C	0.4	0.42	0.52	0.25				HSMM			5 altered motifs	NID2	synonymous
14	52509858	1	rs10137158	Typed	3.621e-05	C	T	0.43	0.42	0.52	0.25				HSMM	13 cell types		BCL	NID2	intronic
14	52509887	1	rs10137154	Imputed	3.621e-05	A	G	0.43	0.42	0.52	0.25				HSMM	11 cell types		5 altered motifs	NID2	intronic
14	52510091	1	rs10145619	Imputed	5.325e-05	G	T	0.43	0.42	0.52	0.25							Ik-3,RXRA	NID2	intronic
14	52517629	1	rs1390968	Typed	8.64e-05	A	G	0.53	0.58	0.49	0.77				HepG2, NHLF			NRSF,Nkx3	NID2	intronic
14	52520368	1	rs2101919	Typed	3.694e-05	C	T	0.45	0.57	0.46	0.76				NHLF			ERalpha-a,SREBP	NID2	missense
14	52521436	1	rs1540702	Imputed	4.687e-05	A	G	0.49	0.57	0.46	0.76				NHLF, HSMM			11 altered motifs	NID2	intronic
14	52521773	1	rs1540700	Imputed	5.342e-05	G	A	0.45	0.57	0.46	0.76				NHLF, HSMM			AP-1	NID2	intronic
14	52521893	1	rs17124972	Typed	6.474e-05	A	G	0.34	0.34	0.52	0.16			NHLF	HSMM			TATA	NID2	intronic
14	52522095	1	rs2029974	Imputed	4.734e-05	C	T	0.45	0.57	0.46	0.76				HSMM, NHLF	25 cell types		12 altered motifs	NID2	intronic
14	52523496	1	rs2013404	Imputed	6.857e-05	C	T	0.21	0.3	0.51	0.1							Mrg1::Hoxa9	NID2	intronic
14	52523900	1	rs1032578	Imputed	8.667e-05	C	T	0.22	0.23	0.52	0.1							Gm397,Mtf1	NID2	intronic
14	52527097	1	rs199565950	Imputed	6.91e-07	AG	A	0.47	0.3	0.54	0.17					13 cell types			NID2	intronic
14	52527187	1	rs754423	Typed	3.405e-07	C	T	0.54	0.36	0.52	0.22							5 altered motifs	NID2	intronic
14	52528648	1	rs931627	Typed	2.741e-06	C	T	0.3	0.23	0.51	0.1				NHLF			7 altered motifs	NID2	intronic
14	52529196	1	rs17124984	Imputed	2.373e-07	G	T	0.52	0.3	0.55	0.16				NHLF, H1	WI-38			NID2	intronic
14	52529547	1	rs7148490	Imputed	3.855e-07	T	G	0.49	0.38	0.55	0.22			NHLF				5 altered motifs	NID2	intronic
14	52529923	1	rs1390964	Imputed	1.449e-05	T	C	0.42	0.24	0.51	0.11			NHLF		19 cell types		Nr2e3	NID2	intronic
14	52529984	1	rs1390965	Imputed	1.159e-05	T	C	0.42	0.23	0.51	0.11			NHLF		22 cell types			NID2	intronic
14	52530282	1	rs1390966	Imputed	9.975e-06	A	C	0.3	0.23	0.51	0.1			NHLF					NID2	intronic
14	52530543	1	rs10130626	Imputed	7.986e-06	G	C	0.26	0.23	0.51	0.11			NHLF				4 altered motifs	NID2	intronic
14	52531317	1	rs3783455	in LD		A	T	0.26	0.23	0.51	0.11			NHLF				DMRT4,TCF11::MafG	NID2	intronic
14	52543587	1	rs61063929	Imputed	4.987e-05	G	A	0.13	0.24	0.5	0.1				4 cell types			NRSF,Pax-5,RXRA	7.9kb 5' of NID2
14	52563297	1	rs1998093	Imputed	9.309e-05	G	T	0.54	0.64	0.49	0.83								15kb 3' of RP11-1033H12.1
15	25019768	1	rs148054655	Typed	7.616e-06	T	C	0	0.03	0.05	0.01							Foxa,Hsf,STAT	49kb 5' of SNRPN
15	74682051	1	rs8026319	Typed	6.204e-05	C	T	0.65	0.28	0.61	0.24			HepG2	K562	10 cell types	36 bound proteins	AP-2rep,Nanog,Zfx	20kb 3' of SEMA7A
15	74713300	1	rs11857558	Typed	6.786e-08	T	C	0.59	0.41	0.55	0.15				6 cell types				SEMA7A	intronic
15	74713353	1	rs11854025	Imputed	8.799e-08	G	A	0.59	0.41	0.54	0.15				6 cell types			NRSF,p300	SEMA7A	intronic
15	74716761	1	rs8036616	Typed	1.672e-08	G	A	0.06	0.32	0.4	0.08				7 cell types	Osteobl	WHIP	7 altered motifs	SEMA7A	intronic
15	74718366	1	rs4887145	Imputed	1.516e-08	C	T	0.06	0.32	0.4	0.08				GM12878, HMEC, K562			GATA,Pitx3	SEMA7A	intronic
15	74723644	1	rs1992145	Typed	5.098e-09	G	A	0.13	0.6	0.42	0.54			HSMM, NHLF, HMEC	4 cell types	LNCaP,Osteobl,HFF	POL2	GR,SIX5,YY1	SEMA7A	intronic
15	74734862	1	rs1078011	in LD		A	G	0.45	0.39	0.52	0.12				HepG2, HSMM, K562				3.5kb 3' of UBL7
15	74735167	1	rs3985310	in LD		T	C	0.5	0.39	0.52	0.13			HSMM	HepG2, K562, NHLF	7 cell types	P300,POL2,GATA2	Egr-1,RREB-1,SP1	3.2kb 3' of UBL7
15	74736204	1	rs4887147	in LD		A	G	0.45	0.39	0.52	0.12				HepG2, Huvec, HSMM		10 bound proteins	ZBTB7A	2.1kb 3' of UBL7
15	74737024	1	rs4887150	in LD		T	C	0.45	0.39	0.52	0.12				Huvec, HepG2, HSMM		FOXA1	4 altered motifs	1.3kb 3' of UBL7
15	74737467	1	rs4887151	Imputed	3.786e-12	C	G	0.45	0.39	0.52	0.12				HepG2, Huvec			Myf	850bp 3' of UBL7
15	74737949	1	rs1030889	Typed	1.007e-08	C	A	0	0.07	0.45	0.1				HepG2			BCL,PU.1,RBP-Jkappa	368bp 3' of UBL7
15	74739741	1	rs11854461	Typed	4.021e-12	T	C	0.46	0.39	0.52	0.13				HepG2			12 altered motifs	UBL7	intronic
15	74742468	1	rs2289188	Imputed	3.184e-12	A	G	0.45	0.39	0.52	0.12							BDP1,Mrg,Pax-5	UBL7	intronic
15	74742752	1	rs6495101	Imputed	3.144e-12	T	A	0.45	0.39	0.52	0.12					Medullo,HPAEC		5 altered motifs	UBL7	intronic
15	74744399	1	rs2289187	Typed	4.021e-12	C	T	0.36	0.38	0.52	0.12							AIRE,CTCF	UBL7	intronic
15	74745101	1	rs7163775	in LD		A	G	0.37	0.38	0.52	0.12							Zbtb3	UBL7	intronic
15	74745261	1	rs12440645	in LD		C	T	0.37	0.38	0.52	0.13							GR	UBL7	intronic
15	74745349	1	rs12440654	in LD		A	G	0.45	0.39	0.52	0.13							5 altered motifs	UBL7	intronic
15	74745778	1	rs7169985	in LD		G	C	0.45	0.39	0.52	0.12				GM12878			Smad3,Smad4	UBL7	intronic
15	74747402	1	rs8037211	in LD		A	T	0.45	0.39	0.52	0.12				GM12878	Th1,GM12892,GM19240	PU1	Sox	UBL7	intronic
15	74749015	1	rs7166701	in LD		A	G	0.36	0.38	0.52	0.12							Mef2,PLZF	UBL7	intronic
15	74749965	1	rs11852291	in LD		T	C	0.45	0.39	0.52	0.12							Ik-2	UBL7	intronic
15	74752353	1	rs4468560	in LD		A	C	0.45	0.39	0.52	0.12			GM12878	5 cell types			8 altered motifs	UBL7	intronic
15	74789404	1	rs11072489	Typed	1.331e-06	G	A	0.34	0.33	0.35	0.08				HMEC, NHEK	Melano		RAR,RXRA	RP11-10O17.3
15	74831185	1	rs4887156	in LD		G	A	0.27	0.32	0.39	0.09								2.3kb 5' of ARID3B
15	74831552	1	rs12439054	in LD		G	A	0.27	0.31	0.39	0.09				H1			4 altered motifs	2kb 5' of ARID3B
15	74832798	1	rs6495112	Typed	6.03e-08	A	C	0.27	0.32	0.39	0.09			8 cell types	Huvec	6 cell types	PAX5C20	AhR,Duxl,Zfp410	719bp 5' of ARID3B
15	74832981	1	rs7175512	Imputed	4.389e-08	G	T	0.27	0.32	0.39	0.09			8 cell types	Huvec	7 cell types	GATA2,SIN3AK20,POL2	5 altered motifs	536bp 5' of ARID3B
15	74839106	1	rs2415242	in LD		A	G	0.4	0.38	0.52	0.12				GM12878, NHEK			Pax-4	ARID3B	intronic
15	74843323	1	rs1030888	in LD		G	C	0.06	0.32	0.39	0.09			GM12878				NF-kappaB	ARID3B	intronic
15	74843785	1	rs7177407	in LD		C	T	0.34	0.37	0.52	0.12			GM12878				4 altered motifs	ARID3B	intronic
15	74845745	1	rs8028430	in LD		A	G	0.4	0.38	0.52	0.12			GM12878				LRH1,SF1	ARID3B	intronic
15	74845923	1	rs8028893	in LD		C	A	0.27	0.32	0.39	0.09				GM12878			7 altered motifs	ARID3B	intronic
15	74846760	1	rs12442013	in LD		C	G	0.4	0.38	0.52	0.12							6 altered motifs	ARID3B	intronic
15	74847133	1	rs12442097	in LD		A	C	0.4	0.38	0.52	0.12								ARID3B	intronic
15	74847814	1	rs4887158	in LD		G	A	0.27	0.32	0.39	0.09						CEBPB	4 altered motifs	ARID3B	intronic
15	74851416	1	rs7178568	in LD		G	A	0.53	0.4	0.52	0.15							6 altered motifs	ARID3B	intronic
15	74853488	1	rs8029215	Imputed	1.612e-12	A	G	0.4	0.38	0.52	0.12							Mef2,Pou2f2	ARID3B	intronic
15	74853604	1	rs8023865	Imputed	1.465e-12	G	A	0.45	0.39	0.52	0.12							4 altered motifs	ARID3B	intronic
15	74853678	1	rs8023479	in LD		A	G	0.53	0.4	0.52	0.15							Pax-4	ARID3B	intronic
15	74854450	1	rs12437519	in LD		A	G	0.53	0.4	0.52	0.15							STAT	ARID3B	intronic
15	74856147	1	rs12439113	in LD		A	G	0.33	0.37	0.52	0.12					Th1		GR	ARID3B	intronic
15	74857237	1	rs8043082	in LD		T	C	0.34	0.37	0.52	0.12							Smad	ARID3B	intronic
15	74858062	1	rs8026923	in LD		C	G	0.35	0.37	0.52	0.12							5 altered motifs	ARID3B	intronic
15	74864119	1	rs7171838	in LD		T	C	0.35	0.37	0.52	0.12					WERI-Rb-1		5 altered motifs	ARID3B	intronic
15	74864568	1	rs59665282	Imputed	2.916e-09	T	C	0.27	0.32	0.39	0.09							15 altered motifs	ARID3B	intronic
15	74865409	1	rs10459601	Typed	1.086e-08	G	A	0.28	0.32	0.39	0.09					WI-38		GATA,Hand1	ARID3B	intronic
15	74865440	1	rs10459648	Typed	2.497e-12	C	T	0.4	0.38	0.52	0.12					WI-38		Fox,Sox	ARID3B	intronic
15	74865882	1	rs4887159	in LD		G	A	0.4	0.38	0.52	0.12				Huvec			GCM	ARID3B	intronic
15	74873679	1	rs7497036	Typed	1.253e-08	A	G	0.06	0.32	0.39	0.09				HMEC, Huvec, NHEK	HUVEC,K562		7 altered motifs	ARID3B	intronic
15	74876353	1	rs9788672	in LD		T	C	0.27	0.32	0.39	0.09				NHEK			9 altered motifs	ARID3B	intronic
15	74889163	1	rs11072494	Typed	3.621e-12	C	T	0.35	0.37	0.51	0.12							7 altered motifs	ARID3B	3'-UTR
15	74891131	1	rs11072495	Imputed	3.173e-12	G	T	0.35	0.37	0.51	0.12			5 cell types	4 cell types	18 cell types	BAF155	GR	CLK3
15	74896941	1	rs77102700	Imputed	1.901e-09	G	A	0.35	0.33	0.41	0.1					H1-hESC,Osteobl		E2A,GR	CLK3
15	74897598	1	rs4887166	Imputed	5.531e-11	C	G	0.45	0.39	0.52	0.12							Ets,HEN1,Znf143	CLK3
15	74898419	1	rs4073149	Typed	1.898e-09	G	A	0.35	0.33	0.41	0.1							Hbp1	CLK3
15	74899500	1	rs6495117	Typed	4.496e-12	T	C	0.45	0.39	0.52	0.12							Smad3,Smad	CLK3
15	74909999	1	rs12441932	Imputed	4.813e-12	G	C	0.44	0.39	0.52	0.12			HSMM	4 cell types	pHTE,HEEpiC			CLK3	intronic
15	74912012	1	rs6495118	Imputed	4.813e-12	T	G	0.44	0.39	0.52	0.12							DBP,GR	CLK3	intronic
15	74915888	1	rs2068982	Typed	3.089e-11	C	T	0.42	0.38	0.52	0.12					HFF-Myc	POL2	4 altered motifs	CLK3	intronic
15	74919593	1	rs11629749	Imputed	6.16e-12	C	G	0.53	0.4	0.52	0.15				GM12878	CMK,HL-60,Monocytes-CD14+_RO01746	PU1	HNF4,Myb	CLK3	intronic
15	74920532	1	rs11072496	Typed	2.993e-11	C	T	0.53	0.39	0.52	0.15				GM12878	GM12878,HFF-Myc	POL2	Pou3f2	CLK3	intronic
15	74920655	1	rs34790081	Imputed	1.097e-07	AG	A	0.27	0.32	0.41	0.09				GM12878	5 cell types	POL2	5 altered motifs	CLK3	intronic
15	74929242	1	rs76160708	Imputed	2.9e-11	A	G	0.43	0.38	0.52	0.12							15 altered motifs	CLK3	intronic
15	74930897	1	rs79874445	Imputed	1.005e-10	C	A	0.39	0.38	0.51	0.12							GR,LBP-1,Nr2f2	CLK3	intronic
15	74934440	1	rs6495119	Typed	7.353e-08	T	C	0.27	0.32	0.39	0.09				Huvec, NHEK, H1	HMVEC-dAd,HMVEC-dBl-Ad		Irf,NRSF	EDC3	intronic
15	74940270	1	rs7161903	in LD		A	G	0.53	0.4	0.52	0.15				HSMM			Elf5,Nrf1,STAT	EDC3	intronic
15	74940991	1	rs79600165	in LD		G	A	0.42	0.38	0.52	0.12				HSMM, Huvec	Monocytes-CD14+_RO01746		16 altered motifs	EDC3	intronic
15	74948063	1	rs7497342	in LD		A	G	0.53	0.4	0.52	0.15					16 cell types	EBF1,PAX5C20,PAX5N19	Myc	EDC3	intronic
15	74951357	1	rs11072497	in LD		C	A	0.53	0.4	0.52	0.15							Evi-1,PEBP	EDC3	intronic
15	74954187	1	rs11072498	Typed	2.901e-11	G	T	0.53	0.4	0.52	0.15							5 altered motifs	EDC3	intronic
15	74966529	1	rs950323	in LD		T	A	0.27	0.32	0.39	0.09							Zbtb3	EDC3	intronic
15	74968873	1	rs11072499	Typed	4.142e-08	C	T	0.13	0.31	0.39	0.09							COMP1,Pou2f2	EDC3	intronic
15	75016192	1	rs4646421	Typed	1.149e-07	G	A,C,T	0.35	0.33	0.38	0.12				HepG2, H1	5 cell types	4 bound proteins		CYP1A1	intronic
15	75025988	1	rs4886605	Typed	2.042e-05	C	T	0.53	0.41	0.59	0.16							ERalpha-a,Maf,T3R	8kb 5' of CYP1A1
17	43096128	1	rs894686	in LD		G	A	0.32	0.13	0.03	0.17			7 cell types	K562, HMEC	7 cell types	POL2	8 altered motifs	4.6kb 3' of DCAKD
17	43096229	1	rs2337437	Typed	1.678e-05	G	T	0.32	0.13	0.03	0.17			7 cell types	K562, HMEC	46 cell types	POL2,ZBTB7A	ERalpha-a,Esr2,STAT	4.5kb 3' of DCAKD
17	43100566	1	rs7220212	Imputed	1.678e-05	C	G	0.32	0.13	0.03	0.17				GM12878	8 cell types		4 altered motifs	143bp 3' of DCAKD
17	43100831	1	rs12568	Imputed	1.695e-05	A	C	0.35	0.14	0.03	0.17				GM12878	Fibrobl		Ik-2,NF-AT	DCAKD	3'-UTR
17	43106394	1	rs7209081	in LD		T	A	0.34	0.13	0.03	0.17				GM12878			DMRT2,Zfp105	DCAKD	intronic
17	43107589	1	rs73311379	Imputed	6.293e-06	C	T	0.33	0.13	0.03	0.17				GM12878, HepG2	7 cell types	4 bound proteins	Gm397	DCAKD	intronic
17	43115263	1	rs6503411	in LD		T	G	0.34	0.13	0.03	0.17							Egr-1,SETDB1	DCAKD	intronic
17	43117581	1	rs113644109	in LD		C	T	0.33	0.19	0.03	0.26				GM12878			SP2	DCAKD	intronic
17	43130385	1	rs144187077	in LD		GC	G	0.36	0.13	0.03	0.17				HepG2, NHEK, K562		POL2	5 altered motifs	DCAKD	intronic
17	43130535	1	rs200920113	in LD		G	GT	0.35	0.13	0.03	0.16				K562			6 altered motifs	DCAKD	intronic
17	43132378	1	rs57499268	in LD		G	A	0.36	0.13	0.03	0.17							NF-kappaB,STAT	DCAKD	intronic
17	43136195	1	rs7222240	Typed	6.305e-06	G	A	0.36	0.13	0.03	0.17				GM12878, K562	8988T,Medullo		4 altered motifs	DCAKD	intronic
17	43180617	1	rs12103720	Imputed	9.829e-06	C	T	0.35	0.13	0.03	0.18				HMEC, NHEK			TATA,ZNF263	NMT1	intronic
17	43183420	1	rs16939858	Typed	9.829e-06	C	T	0.35	0.13	0.03	0.18					PanIslets		Hand1,Zbtb12	NMT1
chr, chromosome; pos, physical position according to hg19 reference genome; LD, r2 between the variant and required one; variant, the rsID of the SNP; source, genotyped or imputed SNPs; Ref, reference allele; Alt, alternative allele; AFR, populations from Africa in 1000 genomes project; ASN, populations from Asia in 1000 genomes project; EUR, populations from Europe in 1000 genomes project; GERP …
