# Supplementary material for: Genome-wide association study identifies multiple susceptibility loci for craniofacial microsomia
Source: Nat Commun. 2016 Feb 8;7:10605. doi: 10.1038/ncomms10605 (PMC4748111; doi:10.1038/ncomms10605)
Supplement: Supplementary Data 4 — SNP-centric eQTL analyses performed with lead SNPs and their close proxies (r2 > 0.8). [file ncomms10605-s5.xlsx]

## Sheet: Sheet1
Supplementary Data 4 SNP-centric eQTL analyses performed with lead SNPs and their close proxies (r2 > 0.8) .
SNP	GWAS P	chr	position	gene	CEU			CHB			JPT			GIH			LWK			MEX			MKK			YRI
					P	Pemp		P	Pemp		P	Pemp		P	Pemp		P	Pemp		P	Pemp		P	Pemp		P	Pemp
rs11125048	0.008425	2	46311301	PRKCE	-	-		-	-		0.028	0.0295		-	-		-	-		-	-		0.0024	0.0024		-	-
rs8179696	0.009529	2	46455316	PRKCE	0.0092	0.0089		-	-		-	-		-	-		-	-		-	-		-	-		-	-
rs12617123	2.254e-08	2	46504962	PRKCE	0.0017	0.0019		-	-		-	-		-	-		-	-		-	-		-	-		-	-
rs12617123	2.254e-08	2	46504962	EPAS1	-	-		-	-		-	-		-	-		0.0109	0.0101		-	-		-	-		-	-
rs17802111	1.821e-11	2	46509657	PRKCE	0.0024	0.0017		-	-		-	-		-	-		-	-		-	-		-	-		-	-
rs7566612	0.003955	2	206432563	PARD3B	-	-		-	-		-	-		-	-		-	-		-	-		-	-		0.0021	0.0029
rs11687170	0.001934	2	237058144	IQCA	0.0086	0.0078		-	-		-	-		-	-		-	-		-	-		-	-		-	-
rs10865565	0.0006107	3	78455472	ROBO1	-	-		-	-		-	-		0.0082	0.0078		-	-		-	-		-	-		-	-
rs10865566	0.0006107	3	78455571	ROBO1	-	-		-	-		-	-		0.0082	0.0084		-	-		-	-		-	-		-	-
rs7627884	1.855e-36	3	78455767	ROBO1	-	-		-	-		-	-		-	-		-	-		-	-		-	-		0.009	0.0093
rs9839172	0.001661	3	78469764	ROBO1	0.0008	0.0013		-	-		-	-		0.0013	0.0017		-	-		-	-		-	-		-	-
rs4401330	3.31e-69	3	78595335	ROBO1	-	-		0.0092	0.0079		-	-		-	-		-	-		-	-		-	-		-	-
rs1992628	1.494e-09	3	78626807	ROBO1	-	-		-	-		-	-		-	-		-	-		-	-		0.0086	0.0093		-	-
rs1992627	1.494e-09	3	78626820	ROBO1	-	-		-	-		-	-		-	-		-	-		-	-		0.0086	0.0085		-	-
rs3773190	3.696e-06	3	78654924	ROBO1	-	-		0.0171	0.0155		-	-		-	-		-	-		-	-		0.0082	0.0084		-	-
rs6795556	0.004096	3	78700901	ROBO1	-	-		-	-		-	-		-	-		0.0048	0.0064		-	-		-	-		-	-
rs7610686	0.003988	3	78705219	ROBO1	-	-		-	-		-	-		-	-		0.0041	0.0045		-	-		-	-		-	-
rs7619742	0.0006782	3	78714118	ROBO1	0.0085	0.0085		-	-		-	-		-	-		-	-		-	-		-	-		-	-
rs2255164	0.0005495	3	78717508	ROBO1	0.0079	0.009		-	-		-	-		-	-		-	-		-	-		-	-		-	-
rs6824297	0.002422	4	77492155	SHROOM3	0.0296	0.0298		-	-		0.0193	0.0213		-	-		-	-		-	-		-	-		-	-
rs17002091	0.0003358	4	77500947	SHROOM3	-	-		-	-		-	-		0.0076	0.0079		-	-		0.0128	0.0127		-	-		-	-
rs12503111	0.0004596	4	77503120	SHROOM3	-	-		-	-		-	-		-	-		0.0045	0.0034		-	-		-	-		-	-
rs13148163	0.007949	4	77504400	SHROOM3	-	-		0.0236	0.0232		-	-		-	-		-	-		-	-		-	-		-	-
rs4859453	6.901e-05	4	77515370	SHROOM3	0.0465	0.0492		-	-		0.002	0.0027		-	-		0.0405	0.0389		-	-		0.0334	0.034		-	-
rs12501546	0.0005502	4	77521826	SHROOM3	-	-		-	-		0.0121	0.0129		-	-		-	-		-	-		0.0074	0.0089		-	-
rs12640320	0.001481	4	77531337	SHROOM3	-	-		0.0221	0.022		0.001	0.0015		0.015	0.015		0.0075	0.0072		0.0016	0.0016		0.0187	0.0176		-	-
rs10223020	0.0009167	4	77547939	SHROOM3	0.0029	0.0029		-	-		0.0024	0.0025		-	-		-	-		0.0046	0.0042		-	-		-	-
rs10222974	0.0009167	4	77548168	SHROOM3	0.0067	0.0081		-	-		0.0024	0.0024		-	-		-	-		0.0037	0.0038		-	-		-	-
rs4859456	0.001524	4	77562958	SHROOM3	0.0204	0.0209		0.0351	0.04		0.0016	0.0012		0.0126	0.0125		-	-		-	-		-	-		-	-
rs12218115	2.745e-05	10	13791188	FRMD4A	-	-		-	-		-	-		-	-		-	-		-	-		0.0047	0.0039		-	-
rs3949883	0.0005244	10	13792992	PRPF18	-	-		-	-		-	-		-	-		-	-		-	-		0.0047	0.0045		-	-
rs4750407	3.261e-06	10	13795471	PRPF18	-	-		-	-		-	-		-	-		-	-		-	-		0.0037	0.0029		-	-
rs4570478	7.643e-05	10	13798200	FRMD4A	-	-		-	-		-	-		-	-		-	-		-	-		0.0029	0.003		0.0212	0.0192
rs948133	0.008183	11	69623606	CCND1	-	-		-	-		0.0039	0.0043		-	-		-	-		-	-		-	-		-	-
rs948133	0.008183	11	69623606	ORAOV1	-	-		-	-		-	-		-	-		-	-		-	-		-	-		0.0072	0.0068
rs11263596	3.959e-05	11	69637967	CCND1	-	-		-	-		0.0022	0.0022		-	-		0.02	0.0205		-	-		0.0263	0.0253		-	-
rs11263599	4.857e-07	11	69641621	CCND1	-	-		-	-		-	-		-	-		-	-		0.0059	0.0073		0.0078	0.0098		-	-
rs11263599	4.857e-07	11	69641621	FGF4	0.0227	0.0244		-	-		-	-		-	-		-	-		-	-		0.0093	0.0095		-	-
rs11263599	4.857e-07	11	69641621	FGF19	-	-		-	-		-	-		-	-		0.0475	0.046		-	-		0.0097	0.0096		-	-
rs11263599	4.857e-07	11	69641621	ORAOV1	-	-		-	-		-	-		-	-		-	-		0.0068	0.0074		-	-		-	-
rs3933410	6.335e-07	11	69642246	CCND1	-	-		-	-		-	-		-	-		-	-		0.0059	0.0068		0.0047	0.0035		-	-
rs3933410	6.335e-07	11	69642246	FGF4	0.0105	0.0098		-	-		-	-		-	-		-	-		-	-		0.0098	0.0104		-	-
rs3933410	6.335e-07	11	69642246	ORAOV1	-	-		-	-		-	-		-	-		-	-		0.0068	0.0072		-	-		-	-
rs7124792	0.006297	11	69699946	FGF3	0.0485	0.0506		-	-		0.003	0.0038		-	-		-	-		-	-		-	-		-	-
rs7986825	8.5e-09	13	74153508	KLF12	-	-		-	-		-	-		0.0088	0.0111		-	-		-	-		-	-		-	-
rs7337726	0.0003581	13	78273690	SLAIN1	-	-		-	-		-	-		-	-		0.0022	0.002		-	-		-	-		-	-
rs9574113	4.135e-06	13	78418131	SLAIN1	-	-		-	-		-	-		0.0075	0.0094		-	-		-	-		-	-		-	-
rs5351	8.481e-06	13	78475313	EDNRB	-	-		-	-		-	-		-	-		-	-		0.0164	0.0189		-	-		0.0018	0.0018
rs1924916	0.0001476	13	78514568	EDNRB	-	-		-	-		-	-		0.0446	0.0431		-	-		0.0067	0.0083		-	-		0.0125	0.0123
rs10507875	0.0003533	13	78517254	EDNRB	-	-		-	-		-	-		-	-		-	-		-	-		-	-		0.006	0.0055
rs4885511	0.002647	13	78602201	EDNRB	-	-		-	-		-	-		0.0491	0.0516		-	-		-	-		-	-		0.0069	0.0063
rs1330896	0.002647	13	78603571	EDNRB	-	-		-	-		-	-		0.0491	0.0512		-	-		-	-		-	-		0.0069	0.0071
rs7336778	0.0002474	13	78604887	EDNRB	-	-		-	-		-	-		-	-		-	-		0.0071	0.0085		-	-		-	-
rs9544679	0.0001665	13	78611819	EDNRB	-	-		-	-		-	-		-	-		-	-		0.0067	0.0071		-	-		-	-
rs1831451	0.0001179	13	78624341	EDNRB	-	-		-	-		-	-		-	-		-	-		0.0023	0.0027		-	-		-	-
rs7330300	0.0001171	13	78637423	EDNRB	-	-		-	-		-	-		-	-		0.0099	0.0077		-	-		-	-		-	-
rs1051069	0.004942	14	52478315	GNG2	-	-		-	-		-	-		-	-		-	-		-	-		0.0018	0.0022		-	-
rs1051069	0.004942	14	52478315	NID2	-	-		-	-		-	-		-	-		-	-		0.0067	0.0069		-	-		-	-
rs1390968	8.64e-05	14	52517629	NID2	-	-		-	-		-	-		0.002	0.0022		-	-		0.023	0.0233		-	-		-	-
rs2101919	3.694e-05	14	52520368	NID2	-	-		-	-		-	-		0.008	0.007		-	-		-	-		-	-		-	-
rs17124972	6.474e-05	14	52521893	NID2	-	-		-	-		-	-		0.0092	0.0086		-	-		-	-		-	-		-	-
rs754423	3.405e-07	14	52527187	C14orf166	-	-		-	-		-	-		-	-		-	-		0.0153	0.0149		0.0059	0.0081		-	-
rs941630	0.004722	14	52557650	GNG2	-	-		-	-		-	-		-	-		0.007	0.0068		-	-		-	-		-	-
rs1458113	0.003865	14	52836499	TXNDC16	0.0045	0.0051		-	-		0.0175	0.0175		-	-		-	-		0.0343	0.0341		-	-		-	-
rs11632698	0.002776	15	74637867	STRA6	0.0091	0.0098		-	-		-	-		-	-		-	-		-	-		0.0389	0.0381		-	-
rs12917557	0.005442	15	74669671	SEMA7A	-	-		0.0022	0.0019		-	-		-	-		-	-		-	-		-	-		-	-
rs8026319	6.204e-05	15	74682051	SEMA7A	-	-		0.0051	0.0048		-	-		-	-		-	-		-	-		-	-		-	-
rs8026319	6.204e-05	15	74682051	STRA6	0.0323	0.0353		-	-		-	-		-	-		-	-		-	-		0.0013	0.0013		-	-
rs11072489	1.331e-06	15	74789404	ARID3B	-	-		-	-		-	-		0.0045	0.0054		-	-		-	-		-	-		-	-
rs8041357	0.0006058	15	74869438	SEMA7A	-	-		0.0055	0.006		-	-		-	-		-	-		-	-		-	-		-	-
rs6495117	4.496e-12	15	74899500	CYP1A2	-	-		-	-		-	-		-	-		-	-		-	-		-	-		0.0051	0.0041
rs12441932	4.813e-12	15	74909999	CYP1A2	-	-		-	-		-	-		-	-		-	-		-	-		-	-		0.0051	0.0041
rs6495118	4.813e-12	15	74912012	CYP1A2	-	-		-	-		-	-		-	-		-	-		-	-		-	-		0.0051	0.0048
rs11543198	0.0005757	15	74912328	SEMA7A	-	-		0.0019	0.0024		-	-		-	-		-	-		-	-		-	-		-	-
rs2068982	3.089e-11	15	74915888	CYP1A2	-	-		-	-		-	-		-	-		-	-		-	-		-	-		0.003	0.0033
rs11072499	4.142e-08	15	74968873	SCAMP2	-	-		-	-		-	-		-	-		-	-		0.0011	0.0015		-	-		-	-
rs1048943	0.0002311	15	75012985	SCAMP2	-	-		-	-		-	-		0.0259	0.0237		-	-		0.0017	0.0023		-	-		-	-
rs1048943	0.0002311	15	75012985	EDC3	-	-		-	-		-	-		0.0076	0.0069		-	-		-	-		-	-		-	-
rs4646421	1.149e-07	15	75016192	SCAMP2	-	-		-	-		-	-		-	-		-	-		0.0025	0.0029		-	-		-	-
rs12441817	0.001394	15	75025814	SCAMP2	-	-		0.0321	0.0314		-	-		-	-		-	-		0.0012	0.0016		-	-		-	-
rs12441817	0.001394	15	75025814	CYP1A1	-	-		0.003	0.004		-	-		-	-		-	-		-	-		-	-		-	-
rs4886605	2.042e-05	15	75025988	SCAMP2	-	-		-	-		-	-		-	-		-	-		0.0071	0.0086		-	-		-	-
rs4886605	2.042e-05	15	75025988	CYP1A1	-	-		0.0085	0.0087		-	-		-	-		-	-		0.0446	0.0452		-	-		-	-
rs6503410	0.002037	17	43094140	ACBD4	-	-		-	-		-	-		0.0067	0.0062		-	-		-	-		-	-		-	-
rs2337437	1.678e-05	17	43096229	HIGD1B	-	-		-	-		-	-		-	-		-	-		-	-		-	-		0.0067	0.0076
rs2337437	1.678e-05	17	43096229	ACBD4	-	-		-	-		-	-		0.0069	0.0057		-	-		-	-		0.0105	0.014		-	-
rs2337437	1.678e-05	17	43096229	DCAKD	-	-		-	-		-	-		-	-		0.0051	0.0054		-	-		-	-		-	-
rs2337437	1.678e-05	17	43096229	GFAP	0.0084	0.0078		-	-		-	-		-	-		-	-		-	-		-	-		-	-
rs12568	1.695e-05	17	43100831	NMT1	0.0388	0.0374		-	-		-	-		0.0021	0.0021		0.0382	0.0367		-	-		-	-		-	-
rs12568	1.695e-05	17	43100831	ACBD4	-	-		-	-		-	-		0.0117	0.0097		-	-		-	-		0.0063	0.0057		-	-
rs12568	1.695e-05	17	43100831	GFAP	0.0084	0.0081		-	-		-	-		-	-		-	-		-	-		-	-		-	-
rs7216522	0.003966	17	43108705	NMT1	0.0302	0.0318		-	-		-	-		0.0019	0.0024		-	-		-	-		-	-		-	-
rs7216522	0.003966	17	43108705	ACBD4	-	-		-	-		-	-		-	-		-	-		-	-		0.0037	0.0046		-	-
rs7216522	0.003966	17	43108705	HEXIM1	-	-		-	-		-	-		0.0065	0.0066		-	-		-	-		-	-		-	-
rs7222240	6.305e-06	17	43136195	NMT1	0.0388	0.0383		-	-		-	-		0.0049	0.0044		-	-		-	-		-	-		-	-
rs7222240	6.305e-06	17	43136195	ACBD4	-	-		-	-		-	-		0.0091	0.0092		-	-		-	-		0.0458	0.0473		-	-
rs7222240	6.305e-06	17	43136195	GFAP	0.0084	0.0078		-	-		-	-		-	-		-	-		-	-		-	-		-	-
rs916660	0.0005099	17	43158674	NMT1	0.0297	0.0288		-	-		-	-		0.0018	0.0016		-	-		-	-		-	-		-	-
rs916660	0.0005099	17	43158674	FMNL1	-	-		-	-		-	-		0.0058	0.0062		-	-		-	-		-	-		-	-
rs16939858	9.829e-06	17	43183420	NMT1	0.041	0.0432		-	-		-	-		0.0067	0.0073		-	-		-	-		-	-		-	-
rs16939858	9.829e-06	17	43183420	ACBD4	-	-		-	-		-	-		0.0074	0.0078		-	-		-	-		-	-		-	-
SNP, rsID of the SNP; GWAS P, P valuse at genome wide; chr, chromosome; CEU, Utah residents with Northern and Western European ancestry from the CEPH collection; CHB, Han Chinese in Bejing, China; JPT, Japanese in Tokyo, Japan; GIH, Gujarati Indians in Houston, Texas; LWK, Luhya in Webuye, Kenya; MEX, Mexican ancestry in Los Angeles, California; MKK, Maasai in Kinyawa, Kenya; TSI, Toscans in Ital…
