# Supplementary material for: Genome-wide association study identifies multiple susceptibility loci for craniofacial microsomia
Source: Nat Commun. 2016 Feb 8;7:10605. doi: 10.1038/ncomms10605 (PMC4748111; doi:10.1038/ncomms10605)
Supplement: Supplementary Data 5 — Regulatory elements prediction and enrichment analysis on cis-eQTLs. [file ncomms10605-s6.xlsx]

## Sheet: Sheet1
Supplementary Data 5 Regulatory elements prediction and enrichment analysis on cis-eQTLs.
Enrichment analysis for annotated enhancer.
Cell type					All enhancers					Strongest enhancers
ID	Description				Obs	Exp	Fold	P		Obs	Exp	Fold	P
H1	H1 Cell Line				4	3.4	1.2	0.433912		4	0.3	14.1	0.000199
NHEK	epidermal keratinocytes				9	4.2	2.2	0.02283		8	1.8	4.4	0.000484
HepG2	hepatocellular carcinoma				6	3	2	0.076912		4	1	4.1	0.017444
HSMM	skeletal muscle myoblasts				6	4.1	1.5	0.231063		5	1.8	2.8	0.034992
HMEC	mammary epithelial cells				7	4.8	1.5	0.203638		5	1.8	2.7	0.037251
GM12878	B-lymphocyte, lymphoblastoid				9	3.8	2.4	0.012831		3	1.4	2.2	0.157086
Enrichment analysis for annotated Dnase.
Cell type									DNase
ID	Description			Treatment		Production center			Obs	Exp	Fold	P
HepG2	hepatocellular carcinoma			None		AWG			5	0.9	5.5	0.002233
H7-hESC	undifferentiated embryonic stem cells			None		UW			5	1.3	4	0.008545
CMK	acute megakaryocytic leukemia			None		UW			3	0.6	4.9	0.023689
Huh-7	hepatocellular carcinoma			None		Duke			3	0.7	4.3	0.032603
GM12878	B-lymphocyte, lymphoblastoid			None		AWG			3	0.8	3.7	0.048538
Regulatory elements prediction on cis-eQTLs.
chr	pos (hg19)	variant	GWAS P	Ref	Alt	AFR	AMR	ASN	EUR	GERP	SiPhy	Promoter	Enhancer	DNAse	Proteins	Motifs	GENCODE	dbSNP
						freq	freq	freq	freq	cons	cons	histone marks	histone marks		bound	changed	genes	func annot
2	46311301	rs11125048	0.008425	C	T	0.49	0.32	0.09	0.34				HepG2	HepG2		ERalpha-a,GCNF	PRKCE	intronic
2	46455316	rs8179696	0.009529	G	A	0.23	0.29	0.47	0.23								40kb 3' of PRKCE
2	46504962	rs12617123	2.254e-08	A	G	0.23	0.4	0.39	0.37			HepG2	4 cell types	6 cell types	EBF1,HNF4A,HNF4G	Ascl2,Nanog	16kb 5' of EPAS1
2	46509657	rs17802111	1.821e-11	C	T	0.34	0.43	0.37	0.45							HDAC2,Hoxa7,Maf	11kb 5' of EPAS1
2	206432563	rs7566612	0.003955	A	G	0.42	0.7	0.55	0.64					HPAEC		11 altered motifs	PARD3B	intronic
2	237058144	rs11687170	0.001934	T	C	0.12	0.09	0.23	0.18							5 altered motifs	3.6kb 3' of Y_RNA
3	78455472	rs10865565	0.0006107	T	A	0.12	0.17	0.17	0.19								191kb 3' of ROBO1
3	78455571	rs10865566	0.0006107	T	C	0.12	0.17	0.17	0.19				NHEK			4 altered motifs	191kb 3' of ROBO1
3	78455767	rs7627884	1.855e-36	C	T	0.12	0.04	0.04	0.03				NHEK			Mrg,Tgif1	191kb 3' of ROBO1
3	78469764	rs9839172	0.001661	C	T	0.63	0.75	0.83	0.67								177kb 3' of ROBO1
3	78595335	rs4401330	3.31e-69	A	G	0.31	0.77	0.97	0.87							4 altered motifs	51kb 3' of ROBO1
3	78626807	rs1992628	1.494e-09	C	T	0.34	0.47	0.75	0.48							Foxa,Nkx3	20kb 3' of ROBO1
3	78626820	rs1992627	1.494e-09	G	A	0.34	0.47	0.75	0.48							Hmx,TCF11::MafG	20kb 3' of ROBO1
3	78654924	rs3773190	3.696e-06	C	T	0.37	0.62	0.59	0.6							8 altered motifs	ROBO1	intronic
3	78700901	rs6795556	0.004096	G	T	0.19	0.19	0.24	0.26							TEF,Zfp187	ROBO1	synonymous
3	78705219	rs7610686	0.003988	G	T	0.25	0.21	0.24	0.26							4 altered motifs	ROBO1	intronic
3	78714118	rs7619742	0.0006782	C	T	0.28	0.45	0.22	0.49							Myc	ROBO1	intronic
3	78717508	rs2255164	0.0005495	G	A	0.33	0.46	0.22	0.51				NHEK		FOXA1,TCF4	7 altered motifs	ROBO1	intronic
4	77492155	rs6824297	0.002422	T	G	0.71	0.56	0.64	0.64			HepG2	HMEC, NHLF, HSMM			10 altered motifs	SHROOM3	intronic
4	77500947	rs17002091	0.0003358	A	G	0.18	0.13	0.24	0.13			NHEK	4 cell types	MCF-7,SK-N-SH_RA	4 bound proteins		SHROOM3	intronic
4	77503120	rs12503111	0.0004596	T	G	0.18	0.43	0.3	0.47					Fibrobl	P300	Irf	SHROOM3	intronic
4	77504400	rs13148163	0.007949	T	C	0.5	0.56	0.39	0.59							14 altered motifs	SHROOM3	intronic
4	77515370	rs4859453	6.901e-05	G	A	0.49	0.26	0.42	0.21				HSMM	LNCaP		Crx,Evi-1	SHROOM3	intronic
4	77521826	rs12501546	0.0005502	G	A	0.23	0.14	0.26	0.12				Huvec, NHEK	9 cell types	GATA2	Ik-3,Pax-4,SMC3	SHROOM3	intronic
4	77531337	rs12640320	0.001481	C	A	0.21	0.29	0.44	0.31							5 altered motifs	SHROOM3	intronic
4	77547939	rs10223020	0.0009167	G	A	0.24	0.36	0.49	0.28					HUVEC			SHROOM3	intronic
4	77548168	rs10222974	0.0009167	T	C	0.24	0.36	0.49	0.28					WI-38			SHROOM3	intronic
4	77562958	rs4859456	0.001524	T	C	0.5	0.65	0.55	0.66				NHEK, H1, Huvec	Ishikawa,T-47D		Ets,FXR	AC107072.2	intronic
10	13791188	rs12218115	2.745e-05	C	T	0.35	0.23	0.36	0.23				GM12878				RP11-353M9.1	intronic
10	13792992	rs3949883	0.0005244	T	C	0.01	0.1	0.2	0.06				GM12878	GM12878,GM12864,SKMC	BCL11A,EBF1	Gfi1,Pbx-1	RP11-353M9.1	intronic
10	13795471	rs4750407	3.261e-06	A	G	0.11	0.27	0.32	0.27				GM12878			5 altered motifs	RP11-353M9.1	intronic
10	13798200	rs4570478	7.643e-05	C	T	0.5	0.25	0.33	0.24				GM12878, Huvec		GATA2	10 altered motifs	RP11-353M9.1	intronic
11	69623606	rs948133	0.008183	A	G	0.38	0.39	0.63	0.48					36 cell types	USF1	BDP1,STAT,Sp100	1.4kb 3' of FGF3
11	69637967	rs11263596	3.959e-05	G	T	0.26	0.3	0.3	0.06					Fibrobl		Ets,Pbx3	4.2kb 5' of FGF3
11	69641621	rs11263599	4.857e-07	C	A	0.32	0.2	0.31	0.18					Melano			7.8kb 5' of FGF3
11	69642246	rs3933410	6.335e-07	A	C	0.26	0.19	0.31	0.18							GATA	8.5kb 5' of FGF3
11	69699946	rs7124792	0.006297	G	A	0.05	0.17	0.23	0.17							HNF4	66kb 5' of FGF3
13	74153508	rs7986825	8.5e-09	T	G	0.27	0.14	0.05	0.1							Hlx1,Pou3f2,Prrx1	LINC00392
13	78273690	rs7337726	0.0003581	A	G	0.28	0.27	0.23	0.17			GM12878, H1	HepG2	Hepatocytes		Pax-8	SLAIN1	intronic
13	78418131	rs9574113	4.135e-06	A	G	0.22	0.47	0.24	0.55								10kb 3' of RP11-318G21.3	intronic
13	78475313	rs5351	8.481e-06	T	C	0.57	0.56	0.38	0.65							Pou5f1,p300	EDNRB	synonymous
13	78514568	rs1924916	0.0001476	C	A	0.4	0.57	0.38	0.72							4 altered motifs	LINC00439	intronic
13	78517254	rs10507875	0.0003533	A	G	0.11	0.24	0.51	0.14							STAT,TATA	LINC00439	intronic
13	78602201	rs4885511	0.002647	A	G	0.35	0.28	0.52	0.16							CEBPG,HMG-IY,PEBP	1.9kb 5' of LINC00446
13	78603571	rs1330896	0.002647	C	G	0.36	0.28	0.53	0.16							EWSR1-FLI1,NF-I	543bp 5' of LINC00446
13	78604887	rs7336778	0.0002474	C	T	0.5	0.57	0.38	0.71							11 altered motifs	LINC00446
13	78611819	rs9544679	0.0001665	G	A	0.5	0.57	0.38	0.71							Hoxd10	464bp 3' of LINC00446
13	78624341	rs1831451	0.0001179	C	T	0.54	0.53	0.38	0.66							4 altered motifs	13kb 3' of LINC00446
13	78637423	rs7330300	0.0001171	G	A	0.07	0.44	0.2	0.5							Obox3,Pou2f2	26kb 3' of LINC00446
14	52478315	rs1051069	0.004942	A	G	0.78	0.72	0.77	0.52							Pax-1	NID2	synonymous
14	52517629	rs1390968	8.64e-05	A	G	0.53	0.58	0.49	0.77				HepG2, NHLF			NRSF,Nkx3	NID2	intronic
14	52520368	rs2101919	3.694e-05	C	T	0.45	0.57	0.46	0.76				NHLF			ERalpha-a,SREBP	NID2	missense
14	52521893	rs17124972	6.474e-05	A	G	0.34	0.34	0.52	0.16			NHLF	HSMM			TATA	NID2	intronic
14	52527187	rs754423	3.405e-07	C	T	0.54	0.36	0.52	0.22							5 altered motifs	NID2	intronic
14	52557650	rs941630	0.004722	G	A	0.31	0.48	0.74	0.24							5 altered motifs	20kb 3' of RP11-1033H12.1
14	52836499	rs1458113	0.003865	T	C	0.34	0.24	0.5	0.23				4 cell types	NHEK,HRPEpiC		GR,Pbx-1,TCF4	41kb 3' of PTGER2
15	74637867	rs11632698	0.002776	A	G	0.24	0.54	0.22	0.59				Huvec	6 cell types		HNF4,STAT	CYP11A1	intronic
15	74669671	rs12917557	0.005442	G	T	0.19	0.51	0.22	0.58				GM12878			SP1,THAP1	9.6kb 5' of CYP11A1
15	74682051	rs8026319	6.204e-05	C	T	0.65	0.28	0.61	0.24			HepG2	K562	10 cell types	36 bound proteins	AP-2rep,Nanog,Zfx	20kb 3' of SEMA7A
15	74789404	rs11072489	1.331e-06	G	A	0.34	0.33	0.35	0.08				HMEC, NHEK	Melano		RAR,RXRA	RP11-10O17.3
15	74869438	rs8041357	0.0006058	T	C	0.04	0.27	0.22	0.04					FibroP		GATA,Pax-4	ARID3B	intronic
15	74899500	rs6495117	4.496e-12	T	C	0.45	0.39	0.52	0.12							Smad3,Smad	CLK3
15	74909999	rs12441932	4.813e-12	G	C	0.44	0.39	0.52	0.12			HSMM	4 cell types	pHTE,HEEpiC			CLK3	intronic
15	74912012	rs6495118	4.813e-12	T	G	0.44	0.39	0.52	0.12							DBP,GR	CLK3	intronic
15	74912328	rs11543198	0.0005757	G	A	0.04	0.27	0.22	0.04					7 cell types		MZF1::1-4,NRSF,TCF12	CLK3	intronic
15	74915888	rs2068982	3.089e-11	C	T	0.42	0.38	0.52	0.12					HFF-Myc	POL2	4 altered motifs	CLK3	intronic
15	74968873	rs11072499	4.142e-08	C	T	0.13	0.31	0.39	0.09							COMP1,Pou2f2	EDC3	intronic
15	75012985	rs1048943	0.0002311	T	A,C,G	0.01	0.27	0.23	0.04					H7-hESC			CYP1A1	missense
15	75016192	rs4646421	1.149e-07	G	A,C,T	0.35	0.33	0.38	0.12				HepG2, H1	5 cell types	4 bound proteins		CYP1A1	intronic
15	75025814	rs12441817	0.001394	T	C	0.2	0.33	0.48	0.09					FibroP,Fibrobl,Osteobl		CTCF	7.9kb 5' of CYP1A1
15	75025988	rs4886605	2.042e-05	C	T	0.53	0.41	0.59	0.16							ERalpha-a,Maf,T3R	8kb 5' of CYP1A1
17	43094140	rs6503410	0.002037	C	T	0.36	0.19	0.05	0.26				HepG2, H1			NF-kappaB	6.6kb 3' of DCAKD
17	43096229	rs2337437	1.678e-05	G	T	0.32	0.13	0.03	0.17			7 cell types	K562, HMEC	46 cell types	POL2,ZBTB7A	ERalpha-a,Esr2,STAT	4.5kb 3' of DCAKD
17	43100831	rs12568	1.695e-05	A	C	0.35	0.14	0.03	0.17				GM12878	Fibrobl		Ik-2,NF-AT	DCAKD	3'-UTR
17	43108705	rs7216522	0.003966	A	G	0.43	0.32	0.05	0.36				GM12878, K562, Huvec	GM12865		CEBPB	DCAKD	intronic
17	43136195	rs7222240	6.305e-06	G	A	0.36	0.13	0.03	0.17				GM12878, K562	8988T,Medullo		4 altered motifs	DCAKD	intronic
17	43158674	rs916660	0.0005099	G	A	0.45	0.31	0.05	0.4					6 cell types		Osf2,SIX5,Znf143	NMT1	intronic
17	43183420	rs16939858	9.829e-06	C	T	0.35	0.13	0.03	0.18					PanIslets		Hand1,Zbtb12	NMT1
chr, chromosome; pos, physical position according to hg19 reference genome; LD, r2 between the variant and required one; variant, the rsID of the SNP; source, genotyped or imputed SNPs; Ref, reference allele; Alt, alternative allele; AFR, populations from Africa in 1000 genomes project; ASN, populations from Asia in 1000 genomes project; EUR, populations from Europe in 1000 genomes project; GERP …
