# Supplementary material for: Genome-wide association study identifies multiple susceptibility loci for craniofacial microsomia
Source: Nat Commun. 2016 Feb 8;7:10605. doi: 10.1038/ncomms10605 (PMC4748111; doi:10.1038/ncomms10605)
Supplement: Supplementary Data 6 — Summary of GRAIL results for significantly and suggestively associated SNPs. [file ncomms10605-s7.xlsx]

## Sheet: Sheet1
Supplementary Data 6 Summary of GRAIL results for significantly and suggestively associated SNPs.
Best P in region for candidate gene plus other assigned genes
Chr	SNP	Position (hg19)	GRAIL P	candidate	other assigned genes
2	rs17802111	46509657	0.0736196	EPAS1	PRKCE
2	rs7420812	206435709	0.00242617	PARD3B	NRP2
2	rs3754648	237021346	0.536214	GBX2	ASB18, AGAP1
3	rs13089920	78552232	0.0283989	ROBO1	-
4	rs3923380	77468594	0.130245	SHROOM3	FLJ25770
10	rs10905359	8449891	0.09	GATA3	-
10	rs4750407	13795471	0.031678	FRMD4A	PRPF18
11	rs11263613	69661334	0.394223	FGF3	ORAOV1, FGF19, CCND1, FGF4
13	rs17090300	74157451	0.363511	KLF12	-
13	rs9574113	78418131	0.284762	EDNRB	SLAIN1, SCEL
14	rs754423	52527187	0.813382	NID2	GNG2,C14orf166
15	rs10459648	74865440	0.144263	SEMA7A	UBL7, CLK3, CYP1A2, CYP1A1, ARID3B, EDC3
17	rs7222240	43136195	0.600543	PLCD3	ACBD4, CCDC103, KIF18B, HEXIM1, DCAKD, GFAP, FMNL1, HEXIM2, NMT1, C1QL1, C17orf46, EFTUD2
Keywords Describing Functional Connections
semaphorin', 'endothelin', 'gata', 'neural', 'hypoxia', 'polarity', 'hindbrain', 'slit', 'guidance', 'development', 'phospholipase', 'axon', 'mammary', 'otic', 'expression', 'embryos', 'stage', 'patterning', 'tube', 'during'
GRAIL data for selected 45 genes
GENE	GRAIL p-value	selected similar genes (rank)
PARD3B	0.00193126	SHROOM3(32), FRMD4A(43), CENTG2(131), ACBD4(351), DCAKD(422), KLF12(913), EDC3(1569), C14orf166(1662)
NRP2	0.00750525	SEMA7A(38), ROBO1(107), FGF4(232), FGF3(254), GBX2(341), GFAP(359), GNG2(637), ARID3B(736), GATA3(871), EDNRB(1049), PRKCE(1726), CCND1(1778), CENTG2(1785), SHROOM3(1831), EPAS1(1983)
SEMA7A	0.0151086	NRP2(28), GFAP(323), FGF4(335), GNG2(491), FGF3(580), ROBO1(625), GATA3(874), CLK3(965), ARID3B(1512), SHROOM3(1683), C1QL1(1784), CENTG2(1896), KLF12(1984)
FRMD4A	0.0227386	ACBD4(20), SHROOM3(162), PARD3B(551), KLF12(703), DCAKD(1062), CENTG2(1278), PRPF18(1589)
GBX2	0.0230012	FGF3(32), FGF4(75), GFAP(505), GATA3(539), SHROOM3(668), ROBO1(754), NRP2(777), FGF19(854), ARID3B(959), DCAKD(1653), CENTG2(1692)
FGF3	0.0285138	FGF4(2), GBX2(33), FGF19(133), GATA3(472), SHROOM3(589), ARID3B(953), GFAP(963), NRP2(1539), KLF12(1640), DCAKD(1733)
EPAS1	0.0291237	KLF12(43), PRKCE(609), NRP2(624), ARID3B(837), GATA3(866), FGF4(1120), CCND1(1157), GNG2(1224), EDNRB(1531), FGF3(1739), C14orf166(1779)
ROBO1	0.0350498	NRP2(46), GBX2(134), GFAP(289), SEMA7A(356), FGF3(411), FGF4(432), CENTG2(851), SHROOM3(996), ARID3B(1228), GNG2(1311), DCAKD(1382), GATA3(1716)
FGF19	0.0600498	FGF4(7), FGF3(13), GBX2(93), ORAOV1(343), GATA3(680), SHROOM3(849), KLF12(861), CCND1(913), GFAP(950), PRKCE(1411), NRP2(1453), GNG2(1508), ARID3B(1618)
CYP1A1	0.075596	CYP1A2(2), KLF12(179), CCND1(310), FRMD4A(530), ACBD4(919), SHROOM3(1062), GATA3(1365), EDNRB(1509)
FGF4	0.0758467	FGF3(2), GBX2(97), FGF19(137), ARID3B(461), GATA3(740), SHROOM3(837), KLF12(1099), GFAP(1220), SLAIN1(1497), NRP2(1632), DCAKD(1836)
EDNRB	0.0887079	GNG2(219), PRKCE(223), GFAP(575), FGF3(703), FGF4(1021), GATA3(1031), SHROOM3(1035), NRP2(1137), KLF12(1654), CCND1(1715), CYP1A1(1730)
SHROOM3	0.0888246	ACBD4(110), FRMD4A(151), DCAKD(341), PARD3B(606), CENTG2(794), KLF12(991), FGF3(1858)
PLCD3	0.0897676	GNG2(129), PRKCE(163), DCAKD(351), CENTG2(1035), CLK3(1358), C14orf166(1553), ACBD4(1730)
HEXIM1	0.0955193	HEXIM2(1), CCND1(101), C14orf166(154), EDC3(486), EFTUD2(647), PRKCE(1278), CLK3(1507), GATA3(1533), GNG2(1539), KLF12(1569), ARID3B(1814)
SLAIN1	0.111843	KIF18B(56), FGF4(68), GBX2(939), FGF3(941), ARID3B(981), DCAKD(1156), SHROOM3(1279), KLF12(1457), CLK3(1910)
GATA3	0.133097	FGF3(140), FGF4(223), KLF12(369), GBX2(626), ARID3B(664), CCND1(1000), GFAP(1281), PRPF18(1876)
EFTUD2	0.153843	PRPF18(96), DCAKD(234), C14orf166(521), EDC3(682), CLK3(807), CENTG2(1340)
CCND1	0.163423	ORAOV1(69), KLF12(484), CYP1A1(575), GATA3(664), ARID3B(896), FGF4(925), FGF3(1110), PRKCE(1227), GNG2(1729), FRMD4A(1868)
CYP1A2	0.166588	CYP1A1(1), ACBD4(228), KLF12(260), CCND1(648), FRMD4A(731), SHROOM3(910), DCAKD(1698), GNG2(1764), EDNRB(1788), EDC3(1810)
ORAOV1	0.192463	CCND1(8), KLF12(376), FRMD4A(565), ARID3B(867), FGF19(987), FGF4(1082), ACBD4(1138), DCAKD(1267), FGF3(1561)
HEXIM2	0.232139	HEXIM1(1), C14orf166(130), EDC3(455), CCND1(481), CLK3(502), DCAKD(585), EFTUD2(638), CENTG2(1387), KLF12(1471), ACBD4(1617)
ARID3B	0.303849	FGF4(260), CLK3(632), KLF12(771), FGF3(1257), EDC3(1359), C14orf166(1487), DCAKD(1537), CENTG2(1678), GATA3(1836)
KIF18B	0.328703	SLAIN1(200), CLK3(327), DCAKD(359), C14orf166(592), EDC3(1876), CENTG2(1993)
GFAP	0.336644	FGF3(356), FGF4(384), GBX2(451), NRP2(915), GNG2(930), GATA3(1053), SHROOM3(1077), CLK3(1349), SEMA7A(1422), PRKCE(1684), EDNRB(1742)
NID2	0.339584	FGF4(212), FGF3(399), DCAKD(628), ARID3B(937), SHROOM3(980), KLF12(1093), CLK3(1290), GNG2(1322), CENTG2(1526)
ACBD4	0.3624	FRMD4A(445), SHROOM3(1070), DCAKD(1131), KLF12(1377), CLK3(1663)
PRKCE	0.369637	GNG2(211), CLK3(900), DCAKD(914), PLCD3(1148), EDNRB(1498), C14orf166(1607), CENTG2(1790)
C1QL1	0.40133	CLK3(228), C14orf166(318), EDC3(754), GNG2(826), CENTG2(1298), DCAKD(1520), ARID3B(1874)
KLF12	0.424505	ACBD4(203), CENTG2(289), DCAKD(727), SHROOM3(988), FRMD4A(997)
ASB18	0.436735	ACBD4(235), DCAKD(511), FRMD4A(582), SHROOM3(747), C14orf166(1182), CENTG2(1184), CLK3(1680)
NMT1	0.456787	DCAKD(90), C14orf166(308), GNG2(521), CLK3(594), EDC3(771), CENTG2(1213)
EDC3	0.605767	DCAKD(315), C14orf166(522), CENTG2(896), CLK3(1194), EFTUD2(1370), PRPF18(1556)
FMNL1	0.606585	CLK3(229), C14orf166(682), CENTG2(764), DCAKD(832), ARID3B(1001), EDC3(1033), GNG2(1364)
CENTG2	0.608399	DCAKD(409), C14orf166(864), EDC3(987), KLF12(1538), CLK3(1743), PRPF18(1882)
GNG2	0.625934	CENTG2(567), CLK3(688), C14orf166(915), DCAKD(958), PRKCE(1008), EDC3(1510)
PRPF18	0.668914	DCAKD(148), EFTUD2(195), EDC3(1394), CLK3(1451), C14orf166(1510), CENTG2(1552)
SCEL	0.685576	CLK3(615), DCAKD(710), CENTG2(1019), C14orf166(1916), KLF12(1930)
CLK3	1	DCAKD(301), C14orf166(948), EDC3(1281), ACBD4(1759), PRPF18(1810), EFTUD2(1834), CENTG2(1845)
C17orf46	1	CLK3(381), C14orf166(768), GNG2(1430), DCAKD(1831)
FLJ25770	1	DCAKD(165), ACBD4(741), CLK3(812), SHROOM3(930), C14orf166(947), CENTG2(1568), FRMD4A(1810)
CCDC103	1	ACBD4(249), DCAKD(487), SHROOM3(1984)
C14orf166	1	DCAKD(193), EDC3(804), CENTG2(1130), CLK3(1266), EFTUD2(1544)
DCAKD	1	PRPF18(1077), C14orf166(1333)
UBL7	1	DCAKD(286), CLK3(962), EDC3(1575), C14orf166(1649)
