# Supplementary material for: Genome-wide association study identifies multiple susceptibility loci for craniofacial microsomia
Source: Nat Commun. 2016 Feb 8;7:10605. doi: 10.1038/ncomms10605 (PMC4748111; doi:10.1038/ncomms10605)
Supplement: Supplementary Data 7 — Functional annotation clustering on 46 genes within 13 associated loci. [file ncomms10605-s8.xlsx]

## Sheet: Sheet1
Supplementary Data 7 Functional annotation clustering on 46 genes within 13 associated loci.
Category	Term	Genes	P Value	Multiple testing correction
				Bonferroni	Benjamini	FDR
Annotation Cluster 1	Enrichment Score: 3.229986906390736
GOTERM_BP_ALL	GO:0048513~organ development	NRP2, FGF19, SHROOM3, CYP11A1, EPAS1, SCEL, EDNRB, CCND1, ROBO1, HEXIM1, GBX2, PLCD3, FGF3, FGF4	7.5038e-05	0.0480348	0.016275	0.11212
GOTERM_BP_ALL	GO:0030154~cell differentiation	FGF19, NRP2, SHROOM3, EPAS1, CYP11A1, SCEL, EDNRB, CCND1, ROBO1, SEMA7A, GBX2, FGF3, FGF4	0.000194435	0.119761	0.0251897	0.290278
GOTERM_BP_ALL	GO:0048856~anatomical structure development	FGF19, NRP2, SHROOM3, CYP11A1, EPAS1, SCEL, EDNRB, CCND1, ROBO1, HEXIM1, GATA3, SEMA7A, GBX2, PLCD3, FGF3, FGF4	0.000238123	0.144635	0.0193389	0.355391
GOTERM_BP_ALL	GO:0048869~cellular developmental process	FGF19, NRP2, SHROOM3, EPAS1, CYP11A1, SCEL, EDNRB, CCND1, ROBO1, SEMA7A, GBX2, FGF3, FGF4	0.000287927	0.172137	0.020771	0.429574
GOTERM_BP_ALL	GO:0048731~system development	FGF19, NRP2, SHROOM3, CYP11A1, EPAS1, SCEL, EDNRB, CCND1, ROBO1, HEXIM1, SEMA7A, GBX2, PLCD3, FGF3, FGF4	0.000384027	0.222732	0.022646	0.572568
GOTERM_BP_ALL	GO:0032502~developmental process	FGF19, NRP2, SHROOM3, CYP11A1, EPAS1, SCEL, EDNRB, NMT1, CCND1, HEXIM1, ROBO1, GATA3, SEMA7A, GBX2, PLCD3, FGF3, FGF4	0.000814862	0.414195	0.0403014	1.21128
GOTERM_BP_ALL	GO:0007275~multicellular organismal development	FGF19, NRP2, SHROOM3, CYP11A1, EPAS1, SCEL, EDNRB, NMT1, CCND1, HEXIM1, ROBO1, SEMA7A, GBX2, PLCD3, FGF3, FGF4	0.000971256	0.471363	0.0445114	1.44219
GOTERM_BP_ALL	GO:0032501~multicellular organismal process	FGF19, NRP2, SHROOM3, CYP11A1, EPAS1, SCEL, EDNRB, NMT1, CCND1, HEXIM1, ROBO1, SEMA7A, GBX2, PLCD3, FGF3, FGF4	0.0475538	1	0.56876	51.7303
Annotation Cluster 2	Enrichment Score: 3.2046105739354185
GOTERM_BP_ALL	GO:0001755~neural crest cell migration	NRP2, FGF19, EDNRB, GBX2	1.99687e-05	0.0130142	0.0130142	0.0298481
GOTERM_BP_ALL	GO:0014032~neural crest cell development	NRP2, FGF19, EDNRB, GBX2	6.05459e-05	0.0389408	0.0196637	0.090475
GOTERM_BP_ALL	GO:0014033~neural crest cell differentiation	NRP2, FGF19, EDNRB, GBX2	6.05459e-05	0.0389408	0.0196637	0.090475
GOTERM_BP_ALL	GO:0001667~ameboidal cell migration	NRP2, FGF19, EDNRB, GBX2	8.56769e-05	0.0546561	0.0139534	0.128006
GOTERM_BP_ALL	GO:0014031~mesenchymal cell development	NRP2, FGF19, EDNRB, GBX2	0.000224567	0.136993	0.0242564	0.335192
GOTERM_BP_ALL	GO:0048762~mesenchymal cell differentiation	NRP2, FGF19, EDNRB, GBX2	0.000224567	0.136993	0.0242564	0.335192
GOTERM_BP_ALL	GO:0060485~mesenchyme development	NRP2, FGF19, EDNRB, GBX2	0.000237937	0.144531	0.022054	0.355116
GOTERM_BP_ALL	GO:0016477~cell migration	NRP2, FGF19, EDNRB, ROBO1, GBX2	0.00374467	0.91466	0.115786	5.45423
GOTERM_BP_ALL	GO:0051674~localization of cell	NRP2, FGF19, EDNRB, ROBO1, GBX2	0.00546057	0.972455	0.150638	7.85959
GOTERM_BP_ALL	GO:0048870~cell motility	NRP2, FGF19, EDNRB, ROBO1, GBX2	0.00546057	0.972455	0.150638	7.85959
GOTERM_BP_ALL	GO:0040011~locomotion	NRP2, FGF19, EDNRB, ROBO1, GBX2	0.0174179	0.99999	0.358111	23.1015
GOTERM_BP_ALL	GO:0006928~cell motion	NRP2, FGF19, EDNRB, ROBO1, GBX2	0.0239469	1	0.411402	30.3962
Annotation Cluster 3	Enrichment Score: 2.873155459846216
GOTERM_BP_ALL	GO:0001525~angiogenesis	NRP2, EPAS1, ROBO1, GBX2, PLCD3	0.000374766	0.217994	0.0242894	0.558796
GOTERM_BP_ALL	GO:0048646~anatomical structure formation involved in morphogenesis	NRP2, SHROOM3, EPAS1, ROBO1, GBX2, PLCD3	0.00125194	0.560353	0.0533119	1.85533
GOTERM_BP_ALL	GO:0048514~blood vessel morphogenesis	NRP2, EPAS1, ROBO1, GBX2, PLCD3	0.00141337	0.604589	0.0531155	2.09223
GOTERM_BP_ALL	GO:0001568~blood vessel development	NRP2, EPAS1, ROBO1, GBX2, PLCD3	0.00243952	0.798563	0.0851686	3.58556
GOTERM_BP_ALL	GO:0001944~vasculature development	NRP2, EPAS1, ROBO1, GBX2, PLCD3	0.00266268	0.826061	0.0879452	3.9075
Annotation Cluster 4	Enrichment Score: 1.6102535815690082
GOTERM_BP_ALL	GO:0042325~regulation of phosphorylation	EDNRB, CCND1, HEXIM2, HEXIM1, PRKCE	0.0225054	1	0.41333	28.8435
GOTERM_BP_ALL	GO:0051174~regulation of phosphorus metabolic process	EDNRB, CCND1, HEXIM2, HEXIM1, PRKCE	0.025614	1	0.412529	32.1524
GOTERM_BP_ALL	GO:0019220~regulation of phosphate metabolic process	EDNRB, CCND1, HEXIM2, HEXIM1, PRKCE	0.025614	1	0.412529	32.1524
Cluseters with enrichment score less than 1.34 was not shown
