# Supplementary material for: Genome-wide association study identifies multiple susceptibility loci for craniofacial microsomia
Source: Nat Commun. 2016 Feb 8;7:10605. doi: 10.1038/ncomms10605 (PMC4748111; doi:10.1038/ncomms10605)
Supplement: Supplementary Data 8 — Summary of DEPICT results. [file ncomms10605-s9.xlsx]

## Sheet: Sheet1
Supplementary Data 8 Summary of DEPICT results.
Prioritized genes within 13 associated loci.
Locus	Number of genes	Chromosome:position	Gene	Nominal P value	Gene closest to lead SNP	False discovery rate < 5%
rs3923380	1	chr4:77356253-77704406	SHROOM3	5.77428e-05	TRUE	Yes
rs7222240	2	chr17:43100710-43186377	DCAKD	9.54101e-05	TRUE	Yes
rs754423	1	chr14:52471521-52536545	NID2	0.000123725	TRUE	Yes
rs7420812	1	chr2:205410516-206484886	PARD3B	0.000149945	TRUE	Yes
rs13089920	1	chr3:78646390-79816965	ROBO1	0.000380376	TRUE	Yes
rs10459648	7	chr15:74701630-75017951	ARID3B	0.000391303	TRUE	Yes
rs17090300	1	chr13:74260226-74708394	KLF12	0.000629781	TRUE	Yes
rs11263613	1	chr11:69624992-69633792	FGF3	0.00101516	TRUE	Yes
rs17802111	1	chr2:46520806-46613836	EPAS1	0.00975344	TRUE	Yes
rs9574113	1	chr13:78469616-78493903	EDNRB	0.010346	TRUE	Yes
rs4750407	1	chr10:13685706-14504141	FRMD4A	0.018825	TRUE	Yes
rs10459648	7	chr15:74701630-75017951	-	0.174591	FALSE	No
rs10459648	7	chr15:74701630-75017951	CYP1A1	0.201211	FALSE	No
rs10459648	7	chr15:74701630-75017951	CLK3	0.678447	FALSE	No
rs10459648	7	chr15:74701630-75017951	EDC3	0.708539	FALSE	No
rs10459648	7	chr15:74701630-75017951	UBL7	0.731112	FALSE	No
rs10459648	7	chr15:74701630-75017951	SEMA7A	0.745416	FALSE	No
rs7222240	2	chr17:43100710-43186377	NMT1	0.845819	FALSE	No
Gene set enrichment analysis.
Original gene set ID	Original gene set description		Nominal P value	False discovery rate < 5%
GO:0045597	positive regulation of cell differentiation		2.16464e-11	Yes
MP:0000292	distended pericardium		2.65272e-11	Yes
MP:0002151	abnormal neural tube morphology/development		3.39145e-10	Yes
ENSG00000120498	TEX11 subnetwork		1.81822e-09	Yes
ENSG00000143537	ADAM15 subnetwork		3.84765e-08	Yes
ENSG00000173801	JUP subnetwork		1.77099e-07	Yes
MP:0004180	failure of initiation of embryo turning		2.81928e-07	Yes
GO:0003179	heart valve morphogenesis		3.10574e-07	Yes
GO:0044212	transcription regulatory region DNA binding		5.25662e-07	Yes
MP:0001722	pale yolk sac		9.87405e-07	Yes
Tissue and cell type enrichment analysis.
cell type or Physiological system	details		P value
Connective tissue cells	Fibroblasts		0.00163565
Connective tissue cells	Stromal Cells		0.0047021
Connective tissue cells	Adipocytes		0.00822721
Connective tissue cells	Osteoblasts		0.0222135
Muscle cells	Muscle Cells		0.00696411
Muscle cells	Myocytes Smooth Muscle		0.00696411
stem cells	Embryoid Bodies		0.00923782
stem cells	Embryonic Stem Cells		0.0101662
stem cells	Adult Stem Cells		0.016017
stem cells	Pluripotent Stem Cells		0.0178274
stem cells	Induced Pluripotent Stem Cells		0.0178274
stem cells	Mesenchymal Stem Cells		0.0277164
Cardiovascular	Arteries		0.00738363
Cardiovascular	Blood Vessels		0.00796936
Cardiovascular	Veins		0.0447653
Digestive	Liver		0.011289
Digestive	Parotid Gland		0.0304262
Digestive	Salivary Glands		0.0332819
Hemic and Immune	Serum		0.00548637
Musculoskeletal	Spine		0.00104314
Musculoskeletal	Cervical Vertebrae		0.00107396
Musculoskeletal	Cartilage		0.0387651
Musculoskeletal	Joints		0.0435496
Musculoskeletal	Synovial Membrane		0.0435496
Musculoskeletal	Joint Capsule		0.0435496
