# Supplementary material for: Genome-wide association study identifies multiple susceptibility loci for craniofacial microsomia
Source: Nat Commun. 2016 Feb 8;7:10605. doi: 10.1038/ncomms10605 (PMC4748111; doi:10.1038/ncomms10605)
Supplement: Supplementary Data 9 — The gene expression pattern in substructure of mouse at embryo or adult stage. [file ncomms10605-s10.xlsx]

## Sheet: Sheet1
Supplementary Data 9 The gene expression pattern in substructure of mouse at embryo or adult stage.
Genes			ROBO1																		GATA3																							GBX2
Theiler Stage			TS10 E6.5-7.75	TS11 E7.25-8	TS13 E8-9.25	TS14 E8.5-9.75	TS15 E9-10.25	TS17 E10-10.25	TS18 E10.5-11.25	TS19 E11-11.5	TS20 E11.5-13	TS21 E12.5-14	TS22 E13.5-15	TS23 E15	TS24 E16	TS25 E17	TS26 E18	TS27 P0-3	TS28 P4-Adult		TS2 E1-2.5	TS3 E1-3.5	TS4 E2-4	TS5 E3-5.5	TS11 E7.25-8	TS12 E7.5-8.75	TS13 E8-9.25	TS14 E8.5-9.75	TS15 E9-10.25	TS16 E9.5-10.75	TS17 E10-10.25	TS18 E10.5-11.25	TS19 E11-11.5	TS20 E11.5-13	TS21 E12.5-14	TS22 E13.5-15	TS23 E15	TS24 E16	TS25 E17	TS26 E18	TS27 P0-3	TS28 P4-Adult		TS2 E1-2.5	TS3 E1-3.5	TS4 E2-4	TS5 E3-5.5	TS11 E7.25-8	TS12 E7.5-8.75
mouse			O	O	O	O	O	O	O	O	O	O	O	O	O	O	O	O	O		O	O	O	O	O	O	O	O	O	O	O	O	O	O	O	O	O	O	O	O	O	O		O	O	O	O	O	O
embryo			O	O	O	O	O	O	O	O	O	O	O	O	O	O	O	/	/		/	/	O	O	O	O	O	O	O	O	O	O	O	O	O	O	O	O	O	O	/	/		/	/	O	O	O	O
branch arch			/	/	O	O	O	O	O	O	/	/	/	/	/	/	/	/	/		/	/	/	/	/	O	O	O	O	O	O	O	O	/	/	/	/	/	/	/	/	/		/	/	/	/	/	O
	1st		/	/	O	O	O	O	O	O	/	/	/	/	/	/	/	/	/		/	/	/	/	/	O	O	O	O	O	O	O	O	/	/	/	/	/	/	/	/	/		/	/	/	/	/	O
	2nd		/	/	O	O	O	O	O	O	/	/	/	/	/	/	/	/	/		/	/	/	/	/	/	O	O	O	O	O	O	O	/	/	/	/	/	/	/	/	/		/	/	/	/	/	/
embryo ectoderm			O	O	O	O	O	O	O	O	O	O	O	O	O	O	O	/	/		/	/	/	/	O	O	O	O	O	O	O	O	O	O	O	O	O	O	O	O	/	/		/	/	/	/	O	O
branchial arch ectoderm			/	/	O	O	O	O	O	/	/	/	/	/	/	/	/	/	/		/	/	/	/	/	O	O	O	O	O	O	O	/	/	/	/	/	/	/	/	/	/		/	/	/	/	/	O
neural ectoderm			O	O	O	O	O	/	/	/	/	/	/	/	/	/	/	/	/		/	/	/	/	O	O	O	O	O	O	/	/	/	/	/	/	/	/	/	/	/	/		/	/	/	/	O	O
	neural tube		/	/	O	O	O	O	O	O	/	/	/	/	/	/	/	/	/		/	/	/	/	/	O	O	O	O	O	O	O	O	/	/	/	/	/	/	/	/	/		/	/	/	/	/	O
		neural tube roof plate	/	/	O	O	O	O	O	O	/	/	/	/	/	/	/	/	/		/	/	/	/	/	O	O	O	O	O	O	O	O	/	/	/	/	/	/	/	/	/		/	/	/	/	/	O
		neural tube lateral wall	/	/	O	O	O	O	O	O	/	/	/	/	/	/	/	/	/		/	/	/	/	/	O	O	O	O	O	O	O	O	/	/	/	/	/	/	/	/	/		/	/	/	/	/	O
		neural tube floor plate	/	/	O	O	O	O	O	O	/	/	/	/	/	/	/	/	/		/	/	/	/	/	O	O	O	O	O	O	O	O	/	/	/	/	/	/	/	/	/		/	/	/	/	/	O
embryo mesenchyme			/	O	O	O	O	O	O	O	O	O	O	O	O	O	O	/	/		/	/	/	/	O	O	O	O	O	O	O	O	O	O	O	O	O	O	O	O	/	/		/	/	/	/	O	O
head mesenchyme derived from neural crest			/	O	O	O	O	O	O	O	/	/	/	/	/	/	/	/	/		/	/	/	/	O	O	O	O	O	O	O	O	O	/	/	/	/	/	/	/	/	/		/	/	/	/	O	O
oral region mesenchyme			/	/	/	/	/	/	/	O	O	O	O	O	O	O	O	/	/		/	/	/	/	/	/	/	/	/	/	/	/	O	O	O	O	O	O	O	O	/	/		/	/	/	/	/	/
	jaw mesenchyme		/	/	/	/	/	/	/	/	/	O	O	O	O	O	O	/	/		/	/	/	/	/	/	/	/	/	/	/	/	/	/	O	O	O	O	O	O	/	/		/	/	/	/	/	/
	jaw primordium mesenchyme		/	/	/	/	/	/	/	O	O	/	/	/	/	/	/	/	/		/	/	/	/	/	/	/	/	/	/	/	/	O	O	/	/	/	/	/	/	/	/		/	/	/	/	/	/
branchial arch mesenchyme			/	/	O	O	O	O	O	O	/	/	/	/	/	/	/	/	/		/	/	/	/	/	O	O	O	O	O	O	O	O	/	/	/	/	/	/	/	/	/		/	/	/	/	/	O
	1st branchial arch mesenchyme		/	/	O	O	O	O	O	/	/	/	/	/	/	/	/	/	/		/	/	/	/	/	O	O	O	O	O	O	O	/	/	/	/	/	/	/	/	/	/		/	/	/	/	/	O
	2nd branchial arch mesenchyme		/	/	O	O	O	O	O	O	/	/	/	/	/	/	/	/	/		/	/	/	/	/	/	O	O	O	O	O	O	O	/	/	/	/	/	/	/	/	/		/	/	/	/	/	/
sensory organ mesenchyme			/	/	O	O	O	O	O	O	O	O	O	O	O	O	O	/	/		/	/	/	/	/	O	O	O	O	O	O	O	O	O	O	O	O	O	O	O	/	/		/	/	/	/	/	O
	inner ear mesenchyme		/	/	O	O	O	O	O	O	O	O	O	O	O	O	O	/	/		/	/	/	/	/	O	O	O	O	O	O	O	O	O	O	O	O	O	O	O	/	/		/	/	/	/	/	O
	eye mesenchyme		/	/	O	O	O	O	O	O	O	O	O	O	O	O	O	/	/		/	/	/	/	/	/	O	O	O	O	O	O	O	O	O	O	O	O	O	O	/	/		/	/	/	/	/	/
	pinna mesenchyme		/	/	/	/	/	/	/	/	O	O	O	O	O	O	O	/	/		/	/	/	/	/	/	/	/	/	/	/	/	/	O	O	O	O	O	O	O	/	/		/	/	/	/	/	/
alimentary system (oral region)			/	/	O	O	O	O	O	O	O	O	O	O	O	O	O	O	O		/	/	/	/	/	O	O	O	O	O	O	O	O	O	O	O	O	O	O	O	O	O		/	/	/	/	/	O
jaw			/	/	/	/	/	/	/	/	O	O	O	O	O	O	O	O	O		/	/	/	/	/	/	/	/	/	/	/	/	/	O	O	O	O	O	O	O	O	O		/	/	/	/	/	/
	low jaw		/	/	/	/	/	/	/	/	/	O	O	O	O	O	O	O	O		/	/	/	/	/	/	/	/	/	/	/	/	/	/	O	O	O	O	O	O	O	O		/	/	/	/	/	/
	uper jaw		/	/	/	/	/	/	/	/	/	O	O	O	O	O	O	O	O		/	/	/	/	/	/	/	/	/	/	/	/	/	/	O	O	O	O	O	O	O	O		/	/	/	/	/	/
	tooth		/	/	/	/	/	/	/	/	/	O	O	O	O	O	O	O	O		/	/	/	/	/	/	/	/	/	/	/	/	/	/	O	O	O	O	O	O	O	O		/	/	/	/	/	/
	lip		/	/	/	/	/	/	/	/	/	O	O	O	O	O	O	O	O		/	/	/	/	/	/	/	/	/	/	/	/	/	/	O	O	O	O	O	O	O	O		/	/	/	/	/	/
nerve system			/	/	/	O	O	O	O	O	O	O	O	O	O	O	O	O	O		/	/	/	/	/	/	/	O	O	O	O	O	O	O	O	O	O	O	O	O	O	O		/	/	/	/	/	/
cranial ganglion			/	/	/	/	O	O	O	O	O	O	O	O	O	O	O	O	O		/	/	/	/	/	/	/	/	O	O	O	O	O	O	O	O	O	O	O	O	O	O		/	/	/	/	/	/
	trigeminal V ganglion		/	/	/	/	O	O	O	O	O	O	O	O	O	O	O	O	O		/	/	/	/	/	/	/	/	O	O	O	O	O	O	O	O	O	O	O	O	O	O		/	/	/	/	/	/
sensory organ system			/	/	O	O	O	O	O	O	O	O	O	O	O	O	O	O	O		/	/	/	/	/	O	O	O	O	O	O	O	O	O	O	O	O	O	O	O	O	O		/	/	/	/	/	O
ear			/	/	O	O	O	O	O	O	O	O	O	O	O	O	O	O	O		/	/	/	/	/	O	O	O	O	O	O	O	O	O	O	O	O	O	O	O	O	O		/	/	/	/	/	O
	inner ear		/	/	O	O	O	O	O	O	O	O	O	O	O	O	O	O	O		/	/	/	/	/	O	O	O	O	O	O	O	O	O	O	O	O	O	O	O	O	O		/	/	/	/	/	O
	middle ear		/	/	/	/	/	O	O	O	O	O	O	O	O	O	O	O	O		/	/	/	/	/	/	/	/	/	/	O	O	O	O	O	O	O	O	O	O	O	O		/	/	/	/	/	/
	outer ear		/	/	/	/	/	O	O	O	O	O	O	O	O	O	O	O	O		/	/	/	/	/	/	/	/	/	/	O	O	O	O	O	O	O	O	O	O	O	O		/	/	/	/	/	/
nose			/	/	/	O	O	O	O	O	O	O	O	O	O	O	O	O	O		/	/	/	/	/	/	/	O	O	O	O	O	O	O	O	O	O	O	O	O	O	O		/	/	/	/	/	/
	nasal cavity		/	/	/	/	/	/	/	/	O	O	O	O	O	O	O	O	O		/	/	/	/	/	/	/	/	/	/	/	/	/	O	O	O	O	O	O	O	O	O		/	/	/	/	/	/
	nasal process		/	/	/	/	O	O	O	O	O	/	/	/	/	/	/	/	/		/	/	/	/	/	/	/	/	O	O	O	O	O	O	/	/	/	/	/	/	/	/		/	/	/	/	/	/
	nose epithelium		/	/	/	/	/	O	O	O	O	O	O	O	O	O	O	O	O		/	/	/	/	/	/	/	/	/	/	O	O	O	O	O	O	O	O	O	O	O	O		/	/	/	/	/	/
eye			/	/	O	O	O	O	O	O	O	O	O	O	O	O	O	O	O		/	/	/	/	/	O	O	O	O	O	O	O	O	O	O	O	O	O	O	O	O	O		/	/	/	/	/	O
	eye muscle		/	/	/	/	/	/	/	/	/	O	O	O	O	O	O	O	O		/	/	/	/	/	/	/	/	/	/	/	/	/	/	O	O	O	O	O	O	O	O		/	/	/	/	/	/
	sye skeletal muscle		/	/	/	/	/	/	/	/	/	O	O	O	O	O	O	O	O		/	/	/	/	/	/	/	/	/	/	/	/	/	/	O	O	O	O	O	O	O	O		/	/	/	/	/	/
	lens		/	/	/	/	/	/	/	/	/	O	O	O	O	O	O	O	O		/	/	/	/	/	/	/	/	/	/	/	/	/	/	O	O	O	O	O	O	O	O		/	/	/	/	/	/
	optic stalk		/	/	/	/	O	O	O	O	O	O	O	O	O	O	O	O	O		/	/	/	/	/	/	/	/	O	O	O	O	O	O	O	O	O	O	O	O	O	O		/	/	/	/	/	/
	retina		/	/	/	/	/	/	O	O	O	O	O	O	O	O	O	O	O		/	/	/	/	/	/	/	/	/	/	/	O	O	O	O	O	O	O	O	O	O	O		/	/	/	/	/	/
skeletal system			/	/	/	/	O	O	O	O	O	O	O	O	O	O	O	O	O		/	/	/	/	/	/	/	/	O	O	O	O	O	O	O	O	O	O	O	O	O	O		/	/	/	/	/	/
cranium			/	/	/	/	/	/	/	/	O	O	O	O	O	O	O	O	O		/	/	/	/	/	/	/	/	/	/	/	/	/	O	O	O	O	O	O	O	O	O		/	/	/	/	/	/
	cranium bone primordium		/	/	/	/	/	/	/	/	/	O	O	O	O	O	O	/	/		/	/	/	/	/	/	/	/	/	/	/	/	/	/	O	O	O	O	O	O	/	/		/	/	/	/	/	/
		facial bone primordium	/	/	/	/	/	/	/	/	/	O	O	O	/	/	/	/	/		/	/	/	/	/	/	/	/	/	/	/	/	/	/	O	O	O	/	/	/	/	/		/	/	/	/	/	/
jaw skeletal			/	/	/	/	/	/	/	/	O	O	O	O	O	O	O	O	O		/	/	/	/	/	/	/	/	/	/	/	/	/	O	O	O	O	O	O	O	O	O		/	/	/	/	/	/
	jaw bone		/	/	/	/	/	/	/	/	O	O	O	O	O	O	O	O	O		/	/	/	/	/	/	/	/	/	/	/	/	/	O	O	O	O	O	O	O	O	O		/	/	/	/	/	/
		mandible	/	/	/	/	/	/	/	/	/	O	O	O	O	O	O	O	O		/	/	/	/	/	/	/	/	/	/	/	/	/	/	O	O	O	O	O	O	O	O		/	/	/	/	/	/
	low jaw skeletal		/	/	/	/	/	/	/	/	/	O	O	O	O	O	O	O	O		/	/	/	/	/	/	/	/	/	/	/	/	/	/	O	O	O	O	O	O	O	O		/	/	/	/	/	/
		mandible	/	/	/	/	/	/	/	/	/	O	O	O	O	O	O	O	O		/	/	/	/	/	/	/	/	/	/	/	/	/	/	O	O	O	O	O	O	O	O		/	/	/	/	/	/
	upper jaw skeletal		/	/	/	/	/	/	/	/	/	O	O	O	O	O	O	O	O		/	/	/	/	/	/	/	/	/	/	/	/	/	/	O	O	O	O	O	O	O	O		/	/	/	/	/	/
		premaxllia	/	/	/	/	/	/	/	/	/	O	O	O	O	O	O	O	O		/	/	/	/	/	/	/	/	/	/	/	/	/	/	O	O	O	O	O	O	O	O		/	/	/	/	/	/
All of these data are from the database of Mouse Genome Informatics (http://www.informatics.jax.org/)
			/	represents organ not exist at this stage
			O	represents no records
			O	for expression detected at level of 1-4
			O	for expression detected at level of 5-50
			O	for expression detected at level of > 50
			O	for expression not detected at level of 1-4
			O	for either absent or ambiguous results in substructures
			O	for structure has both present and absent results
[truncated: 119 more columns]
