# Supplementary material for: Genome-wide association study identifies multiple susceptibility loci for craniofacial microsomia
Source: Nat Commun. 2016 Feb 8;7:10605. doi: 10.1038/ncomms10605 (PMC4748111; doi:10.1038/ncomms10605)
Supplement: Supplementary Data 10 — The phenotype of mutant mice [file ncomms10605-s11.xlsx]

## Sheet: Sheet1
Supplementary Data 10 The phenotype of mutant mice
Genes	ROBO1	GATA3	GBX2	FGF3	NRP2	EDNRB	SHROOM3	SEMA7A	EPAS1	KLF12	PLCD3	ARID3B
embryogenesis
abnormal embryogenesis/ development
abnormal somite development
embryonic growth retardation
embryogenesis phenotype
abnormal vitelline vasculature morphology
abnormal enteric neural crest cell migration
abnormal pharyngeal arch morphology
incomplete embryo turning
abnormal pharyngeal arch artery morphology
abnormal fourth pharyngeal arch artery morphology
abnormal neural crest cell migration
absent pharyngeal arches
decreased embryo size
abnormal neural plate morphology
abnormal neural tube morphology/development
abnormal embryonic neuroepithelium morphology
decreased embryonic neuroepithelium thickness
abnormal neural crest cell morphology
decreased neural crest cell number
abnormal rhombomere 5 morphology
small pharyngeal arch
wavy neural tube
craniofacial
micrognathia
cleft palate
abnormal craniofacial bone morphology
increased hyoid bone size
abnormal cranium morphology
malocclusion
abnormal vomeronasal sensory neuron morphology
abnormal hyoid bone morphology
abnormal mandible morphology
abnormal secondary palate development
cleft upper lip
abnormal palatal rugae morphology
abnormal palate bone morphology
maxillary shelf hypoplasia
absent palatine bone horizontal plate
abnormal soft palate morphology
cleft secondary palate
failure of palatal shelf elevation
facial cleft
absent supraoccipital bone
abnormal styloid process morphology
short mandible
absent nasal placodes
small ears
hearing/vestibular/ear
abnormal middle ear ossicle morphology
fusion of middle ear ossicles
abnormal ear development
abnormal otic vesicle development
absent otic vesicle
small otic vesicle
abnormal inner ear morphology
abnormal cochlea morphology
abnormal organ of Corti morphology
abnormal cochlear hair cell morphology
decreased cochlear hair cell number
absent cochlear hair cells
cochlear ganglion degeneration
decreased cochlear coiling
organ of Corti degeneration
abnormal stria vascularis morphology
absent strial intermediate cells
thin stria vascularis
abnormal hearing physiology
deafness
abnormal cochlear sensory epithelium morphology
absent lateral semicircular canal
abnormal crista ampullaris morphology
abnormal membranous labyrinth morphology
absent scala media
abnormal vestibular saccular macula morphology
absent vestibular saccule
absent endolymphatic duct
otic capsule hypoplasia
abnormal scala vestibuli morphology
abnormal semicircular canal morphology
absent common crus
absent posterior semicircular canal
absent superior semicircular canal
abnormal inner ear vestibule morphology
abnormal scala media morphology
dilated scala media
abnormal utricle morphology
abnormal vestibular saccule morphology
absent endolymphatic sac
short endolymphatic duct
absent inner ear
delayed inner ear development
abnormal cochlear outer hair cell morphology
cochlear hair cell degeneration
cochlear inner hair cell degeneration
cochlear outer hair cell degeneration
dilated cochlea
pillar cell degeneration
degeneration of organ of Corti supporting cells
abnormal inner hair cell synaptic ribbon morphology
decreased organ of Corti supporting cell number
absent semicircular canals
absent utricle
abnormal endolymphatic duct morphology
inner ear cysts
increased or absent threshold for auditory brainstem response
absent distortion product otoacoustic emissions
sensorineural hearing loss
inner ear hypoplasia
increased apoptosis
vision/eye
narrow eye opening
blepharoptosis
abnormal retinal rod cell outer segment morphology
retinal photoreceptor degeneration
abnormal retinal outer nuclear layer morphology
abnormal retinal inner nuclear layer morphology
absent optic placodes
absent optic vesicle
abnormal eye electrophysiology
pigmentation
abnormal hair shaft melanin granule distribution
yellow coat color
white spotting
variable body spotting
abnormal foot pigmentation
variable depigmentation
absent coat pigmentation
abnormal tail pigmentation
abnormal eye pigmentation
abnormal coat/hair pigmentation
abnormal hair follicle melanocyte morphology
abnormal choroid pigmentation
abnormal retinal pigmentation
skeleton
abnormal caudal vertebrae morphology
caudal vertebral fusion
decreased caudal vertebrae number
decreased length of long bones
small thoracic cage
abnormal spine curvature
abnormal cartilage morphology
abnormal costal cartilage morphology
abnormal cartilage development
abnormal chondrocyte morphology
abnormal hyaline cartilage morphology
abnormal epiphyseal plate morphology
abnormal long bone epiphyseal plate morphology
abnormal long bone epiphyseal plate proliferative zone
abnormal long bone hypertrophic chondrocyte zone
abnormal bone ossification
abnormal sternum ossification
delayed bone ossification
abnormal skeleton morphology
decreased trabecular bone volume
decreased bone trabecula number
growth/size/body
abnormal embryonic growth/weight/body size
decreased body size
weight loss
postnatal growth retardation
abnormal head morphology
disproportionate dwarf
slow postnatal weight gain
distended abdomen
cachexia
abnormal body wall morphology
decreased body weight
abnormal head development
abnormal postnatal growth
decreased birth body size
nervous system
abnormal axon guidance
abnormal axon extension
abnormal neuronal migration
hydroencephaly
abnormal hippocampus neuron morphology
abnormal brain commissure morphology
abnormal corpus callosum morphology
decreased corpus callosum size
abnormal hippocampal commissure morphology
decreased hippocampal commissure size
abnormal dorsal telencephalic commissure morphology
abnormal anterior commissure morphology
abnormal olfactory tract morphology
abnormal olfactory bulb morphology
abnormal spinal cord ventral commissure morphology
abnormal spinal cord lateral column morphology
abnormal embryonic/fetal subventricular zone morphology
abnormal neurite morphology
abnormal sensory neuron innervation pattern
abnormal brain morphology
abnormal sympathetic ganglion morphology
abnormal nervous system development
abnormal vestibular ganglion morphology
absent vestibulocochlear ganglion
abnormal vestibulocochlear ganglion morphology
cochlear ganglion hypoplasia
abnormal cranial ganglia morphology
abnormal olfactory neuron innervation pattern
abnormal dendrite morphology
abnormal dendritic spine morphology
abnormal nervous system physiology
seizures
increased susceptibility to pharmacologically induced seizures
environmentally induced seizures
myoclonus
abnormal vomeronasal sensory neuron physiology
abnormal synaptic plasticity
abnormal nervous system morphology
abnormal brain development
abnormal forebrain development
abnormal telencephalon development
abnormal hindbrain development
abnormal midbrain development
abnormal midbrain-hindbrain boundary morphology
abnormal midbrain-hindbrain boundary development
absent midbrain-hindbrain boundary
exencephaly
abnormal choroid plexus morphology
abnormal midbrain morphology
abnormal inferior colliculus morphology
increased inferior colliculus size
abnormal thalamus morphology
abnormal hindbrain morphology
abnormal metencephalon morphology
abnormal pons morphology
abnormal locus ceruleus morphology
abnormal cerebellum morphology
abnormal cerebellum development
abnormal cerebellar foliation
cerebellum vermis hypoplasia
absent cerebellum
abnormal innervation
abnormal motor neuron morphology
abnormal cochlear ganglion morphology
absent cochlear ganglion
abnormal trigeminal ganglion morphology
fusion of glossopharyngeal and vagus nerve
absent trigeminal nerve
decreased embryonic neuroepithelial cell proliferation
abnormal superior cervical ganglion morphology
abnormal neuron physiology
behavior/neurological
absent gastric milk in neonates
aphagia
absent pinna reflex
impaired righting response
decreased startle reflex
hyperactivity
head tilt
circling
cardiovascular system
abnormal dorsal aorta morphology
ventricular septal defect
heart left ventricle hypertrophy
heart right ventricle hypertrophy
abnormal cardiovascular system physiology
persistent truncus arteriosis
enlarged heart atrium
abnormal vascular development
hemorrhage
increased mean systemic arterial blood pressure
abnormal artery morphology
pericardial effusion
abnormal direction of heart looping
hemopericardium
enlarged pericardium
abnormal cardiovascular system morphology
abnormal aortic arch morphology
retroesophageal right subclavian artery
interrupted aortic arch
right aortic arch
abnormal vascular endothelial cell differentiation
abnormal heart morphology
double outlet right ventricle
overriding aortic valve
perimembraneous ventricular septal defect
dilated heart
visceral vascular congestion
liver vascular congestion
heart vascular congestion
decreased heart rate
congestive heart failure
abnormal angiogenesis
abnormal lung vasculature morphology
abnormal physiological neovascularization
pulmonary artery hypoplasia
increased heart weight
thick ventricular wall
abnormal heart right ventricle pressure
abnormal vascular regression
abnormal heart development
limbs/digits/tail
abnormal tail morphology
absent limbs
short limbs
thick tail
short tail
curly tail
kinked tail
digestive/alimentary system
abnormal stomach position or orientation
abnormal foregut morphology
small esophagus
esophagus hypoplasia
megacolon
aganglionic megacolon
abnormal intestinal mucosa morphology
abnormal large intestine crypts of Lieberkuhn morphology
abnormal intestinal goblet cell morphology
abnormal colon morphology
abnormal feces composition
intestinal obstruction
abnormal intestine physiology
integument
alopecia
focal dorsal hair loss
absent subcutaneous adipose tissue
impaired skin barrier function
abnormal hair growth
abnormal hair texture
waved hair
abnormal hair shaft morphology
abnormal hair cuticle
abnormal hair follicle morphology
abnormal vibrissa morphology
curly vibrissae
short vibrissae
abnormal hair cycle
abnormal hair follicle orientation
abnormal skin morphology
thin dermal layer
abnormal epidermal layer morphology
abnormal epidermis stratum basale morphology
hyperkeratosis
epidermal hyperplasia
thick epidermis
scaly skin
wrinkled skin
abnormal skin condition
hypoalgesia
skin edema
hematopoietic system
anemia
decreased erythroid progenitor cell number
abnormal proerythroblast morphology
decreased erythrocyte cell number
decreased hematocrit
decreased hemoglobin content
reticulocytopenia
enlarged spleen
abnormal hematopoietic system physiology
abnormal definitive hematopoiesis
abnormal erythrocyte morphology
decreased T cell number
increased erythrocyte cell number
increased hematocrit
endocrine/exocrine glands
abnormal thymus development
increased mammary gland epithelial cell proliferation
abnormal mammary gland duct morphology
absent nipple
enlarged sebaceous gland
cellular
decreased cell migration
decreased cell proliferation
abnormal cell migration
increased mitotic index
increased cell proliferation
homeostasis/metabolism
abnormal blood coagulation
abnormal blood gas level
hypercapnia
hypoxia
cyanosis
decreased circulating noradrenaline level
decreased circulating erythropoietin level
decreased susceptibility to injury
decreased circulating chloride level
immune system
abnormal immune system organ morphology
abnormal lymphangiogenesis
decreased acute inflammation
increased leukocyte cell number
increased lymphocyte cell number
increased monocyte cell number
increased spleen weight
mortality/aging
neonatal lethality
complete neonatal lethality
complete perinatal lethality
partial neonatal lethality
prenatal lethality
complete embryonic lethality during organogenesis
partial postnatal lethality
postnatal lethality
premature death
complete prenatal lethality
partial perinatal lethality
increased sensitivity to induced morbidity/mortality
partial prenatal lethality
complete embryonic lethality
complete embryonic lethality between implantation and somite formation
complete lethality throughout fetal growth and development
complete preweaning lethality
partial embryonic lethality during organogenesis
partial lethality
increased pulmonary respiratory rate
muscle
abnormal diaphragm morphology
herniated diaphragm
renal/urinary system
hydroureter
abnormal kidney morphology
hydronephrosis
polycystic kidney
reproductive system
reduced fertility
abnormal sex gland morphology
respiratory system
short trachea
respiratory failure
abnormal lung morphology
abnormal lung development
abnormal pulmonary alveolus morphology
abnormal pulmonary interalveolar septum morphology
thick pulmonary interalveolar septum
abnormal bronchiole morphology
abnormal bronchus morphology
bronchial epithelial hyperplasia
respiratory distress
abnormal pulmonary alveolus epithelial cell morphology
abnormal alveolar lamellar body morphology
decreased type II pneumocyte number
abnormal surfactant secretion
atelectasis
tumorigenesis
increased metastatic potential
increased melanoma incidence
Racangle with blue color represents observed phenotype
References	1-7	8-25	26-30	31-37	38-45	46-75	76-79	80-82	83-92	93,94	95,96	97-100
1. Lo C, Information submitted by the NHLBI Cardiovascular Development Consortium (CvDC), Bench to Bassinet Program (B2B/CvDC). MGI Direct Data Submission (B2B/CvDC). 2011-15
2. Sundaresan V, et al., The DUTT1 gene, a novel NCAM family member is expressed in developing murine neural tissues and has an unusually broad pattern of expression. Mol Cell Neurosci. 1998 May;11(1-2):29-35
3. Shoja-Taheri F, et al., Netrin1-DCC-Mediated Attraction Guides Post-Crossing Commissural Axons in the Hindbrain. J Neurosci. 2015 Aug 19;35(33):11707-18
4. Long, H. et al. Conserved roles for Slit and Robo proteins in midline commissural axon guidance. Neuron 42, 213-23 (2004).
5. Andrews, W. et al. Robo1 regulates the development of major axon tracts and interneuron migration in the forebrain. Development 133, 2243-52 (2006).
6. Xian, J. et al. Inadequate lung development and bronchial hyperplasia in mice with a targeted deletion in the Dutt1/Robo1 gene. Proc Natl Acad Sci U S A 98, 15062-6 (2001).
7. Andrews, W. et al. The role of Slit-Robo signaling in the generation, migration and morphological differentiation of cortical interneurons. Dev Biol 313, 648-58 (2008).
8. Pandolfi PP, et al., Targeted disruption of the GATA3 gene causes severe abnormalities in the nervous system and in fetal liver haematopoiesis [see comments]. Nat Genet. 1995 Sep;11(1):40-4
9. Amsen D, et al., Direct regulation of gata3 expression determines the T helper differentiation potential of notch. Immunity. 2007 Jul;27(1):89-99
10. andolfi, P.P. et al. Targeted disruption of the GATA3 gene causes severe abnormalities in the nervous system and in fetal liver haematopoiesis. Nat Genet 11, 40-4 (1995).
11. Grote D, et al., Pax2/8-regulated Gata3 expression is necessary for morphogenesis and guidance of the nephric duct in the developing kidney. Development. 2006 Jan;133(1):53-61
12. Hosoya T, et al., GATA-3 is required for early T lineage progenitor development. J Exp Med. 2009 Dec 21;206(13):2987-3000
13. Kurek D, et al., Transcriptome and phenotypic analysis reveals Gata3-dependent signalling pathways in murine hair follicles. Development. 2007 Jan;134(2):261-72
14. Luo XJ, et al., GATA3 controls the specification of prosensory domain and neuronal survival in the mouse cochlea. Hum Mol Genet. 2013 Sep 15;22(18):3609-23
15. Nyabi O, et al., Efficient mouse transgenesis using Gateway-compatible ROSA26 locus targeting vectors and F1 hybrid ES cells. Nucleic Acids Res. 2009 Apr;37(7):e55
16. Ohnmacht C, et al., MUCOSAL IMMUNOLOGY. The microbiota regulates type 2 immunity through RORgammat(+) T cells. Science. 2015 Aug 28;349(6251):989-93
17. Pai SY, et al., Critical roles for transcription factor GATA-3 in thymocyte development. Immunity. 2003 Dec;19(6):863-75
18. Ramirez, F. et al. The juvenile alopecia mutation (jal) maps to mouse Chromosome 2, and is an allele of GATA binding protein 3 (Gata3). BMC Genet 14, 40 (2013).
19. Rourk MH, et al., Juvenile alopecia (jal): A new mouse mutation with curly hair and focal alopecia on Chromosome 13. Annual Meeting for Investigative Dermatology. 1996
20. Ting CN, et al., Transcription factor GATA-3 is required for development of the T-cell lineage. Nature. 1996 Dec 5;384(6608):474-8
21. Tsai FY, et al., Knock-in mutation of transcription factor GATA-3 into the GATA-1 locus: partial rescue of GATA-1 loss of function in erythroid cells. Dev Biol. 1998 Apr 15;196(2):218-27
22. van Doorninck JH, et al., GATA-3 is involved in the development of serotonergic neurons in the caudal raphe nuclei. J Neurosci. 1999 Jun 15;19(12):RC12
23. Zhang J, et al., V1 and v2b interneurons secure the alternating flexor-extensor motor activity mice require for limbed locomotion. Neuron. 2014 Apr 2;82(1):138-50
24. Zhu J, et al., Conditional deletion of Gata3 shows its essential function in T(H)1-T(H)2 responses. Nat Immunol. 2004 Nov;5(11):1157-65
25. Zon LI, et al., GATA-binding transcription factors in mast cells regulate the promoter of the mast cell carboxypeptidase A gene. J Biol Chem. 1991 Dec 5;266(34):22948-53
26. Murtha MT, et al., Detection of homeobox genes in development and evolution. Proc Natl Acad Sci U S A. 1991 Dec 1;88(23):10711-5
27. Fossat N, et al., Context-specific function of the LIM homeobox 1 transcription factor in head formation of the mouse embryo. Development. 2015 Jun 1;142(11):2069-79
28. Chen L, et al., Transcription factor Gbx2 acts cell-nonautonomously to regulate the formation of lineage-restriction boundaries of the thalamus. Development. 2009 Apr;136(8):1317-26
29. Li JY, et al., Changing requirements for Gbx2 in development of the cerebellum and maintenance of the mid/hindbrain organizer. Neuron. 2002 Sep 26;36(1):31-43
30. Wassarman KM, et al., Specification of the anterior hindbrain and establishment of a normal mid/hindbrain organizer is dependent on Gbx2 gene function. Development. 1997 Aug;124(15):2923-34
31. Peters G, et al., Mouse mammary tumor virus integration regions int-1 and int-2 map on different mouse chromosomes. Mol Cell Biol. 1984 Feb;4(2):375-8
32. Kwon HJ, et al., Deletion of Osr2 Partially Rescues Tooth Development in Runx2 Mutant Mice. J Dent Res. 2015 Aug;94(8):1113-9
33. Hatch EP, et al., Fgf3 is required for dorsal patterning and morphogenesis of the inner ear epithelium. Development. 2007 Oct;134(20):3615-25
34. Urness LD, et al., FGF signaling regulates otic placode induction and refinement by controlling both ectodermal target genes and hindbrain Wnt8a. Dev Biol. 2010 Apr 15;340(2):595-604
35. Mansour SL, et al., Mice homozygous for a targeted disruption of the proto-oncogene int-2 have developmental defects in the tail and inner ear. Development. 1993 Jan;117(1):13-28
36. Alvarez Y, et al., Requirements for FGF3 and FGF10 during inner ear formation. Development. 2003 Dec;130(25):6329-38
37. Iwata T, et al., Highly activated Fgfr3 with the K644M mutation causes prolonged survival in severe dwarf mice. Hum Mol Genet. 2001 Jun 1;10(12):1255-64
38. Chen H, et al., Neuropilin-2, a novel member of the neuropilin family, is a high affinity receptor for the semaphorins Sema E and Sema IV but not Sema III. Neuron. 1997 Sep;19(3):547-59
39. Kazenwadel J, et al., GATA2 is required for lymphatic vessel valve development and maintenance. J Clin Invest. 2015 Aug 3;125(8):2979-94
40. Chen H, et al., Neuropilin-2 regulates the development of selective cranial and sensory nerves and hippocampal mossy fiber projections. Neuron. 2000 Jan;25(1):43-56
41. Anderson RB, et al., Effects of different regions of the developing gut on the migration of enteric neural crest-derived cells: a role for Sema3A, but not Sema3F. Dev Biol. 2007 May 1;305(1):287-99
42. Walz A, et al., Aberrant sensory innervation of the olfactory bulb in neuropilin-2 mutant mice. J Neurosci. 2002 May 15;22(10):4025-35
43. Giger RJ, et al., Neuropilin-2 is required in vivo for selective axon guidance responses to secreted semaphorins. Neuron. 2000 Jan;25(1):29-41
44. Takashima S, et al., Targeting of both mouse neuropilin-1 and neuropilin-2 genes severely impairs developmental yolk sac and embryonic angiogenesis. Proc Natl Acad Sci U S A. 2002 Mar 19;99(6):3657-62
45. Lumb R, et al., Neuropilins define distinct populations of neural crest cells. Neural Dev. 2014;9(1):24
46. Dunn LC, Types of white spotting in mice. Am Naturalist. 1920 Nov-Dec;54:465-95
47. LeComte MD, et al., Notch1-STAT3-ETBR signaling axis controls reactive astrocyte proliferation after brain injury. Proc Natl Acad Sci U S A. 2015 Jul 14;112(28):8726-31
48. Takahashi A, et al., Multivariate analysis of temporal descriptions of open-field behavior in wild-derived mouse strains. Behav Genet. 2006 Sep;36(5):763-74
49. Oak Ridge National Laboratory, Information obtained from the Oak Ridge National Laboratory Mutant Mouse Database (ORNL), Oak Ridge, TN. Unpublished. 2005-11;
50. Medical Research Council (MRC) Harwell, Direct Data Submission 2012/03/01. MGI Direct Data Submission. 2012;
51. Roix J, et al., Molecular and functional mapping of the piebald deletion complex on mouse chromosome 14. Genetics. 2001 Feb;157(2):803-15
52. Metallinos DL, et al., Fine structure mapping and deletion analysis of the murine piebald locus. Genetics. 1994 Jan;136(1):217-23
53. Peters J, et al., Biochemical and recessive visible specific locus responses of C3H/HeH to fractionated, acute radiation. Mutat Res. 2003 Mar;543(2):137-43
54. Shin MK, et al., Molecular characterization of four induced alleles at the Ednrb locus. Proc Natl Acad Sci U S A. 1997 Nov 25;94(24):13105-10
55. Rinchik EM, et al., Genetic and molecular analysis of chlorambucil-induced germ-line mutations in the mouse. Proc Natl Acad Sci U S A. 1990 Feb;87(4):1416-20
56. Russell LB, et al., Genetic, cytogenetic, and molecular analyses of mutations induced by melphalan demonstrate high frequencies of heritable deletions and other rearrangements from exposure of postspermatogonial stages of the mouse. Proc Natl Acad Sci U S A. 1992 Jul 1;89(13):6182-6
57. Roix J, et al., Molecular and functional mapping of the piebald deletion complex on mouse chromosome 14. Genetics. 2001 Feb;157(2):803-15
58. Reyna C, et al., Mutagenetix entry for pongo. MGI Direct Data Submission. 2014;
59. Russell LB, et al., Unlike other chemicals, etoposide (a topoisomerase-II inhibitor) produces peak mutagenicity in primary spermatocytes of the mouse. Mutat Res. 1998 May 25;400(1-2):279-86
60. Russell LB, et al., Bleomycin, unlike other male-mouse mutagens, is most effective in spermatogonia, inducing primarily deletions. Mutat Res. 2000 Aug 21;469(1):95-105
61. Roix J, et al., Molecular and functional mapping of the piebald deletion complex on mouse chromosome 14. Genetics. 2001 Feb;157(2):803-15
62. Purrington T, et al., Direct data submission for gus-gus mutant. MGI Direct Data Submission. 2013;
63. Lane PW, Association of megacolon with two recessive spotting genes in the mouse. J Hered. 1966 Jan-Feb;57(1):29-31
64. Dunn LC, Types of white spotting in mice. Am Naturalist. 1920 Nov-Dec;54:465-95
65. Shin MK, et al., The temporal requirement for endothelin receptor-B signalling during neural crest development. Nature. 1999 Dec 2;402(6761):496-501
66. Nathans J, Direct Submission for Ednrb. MGI Direct Data Submission 2009. 2010;
67. Bagnall AJ, et al., Deletion of endothelial cell endothelin B receptors does not affect blood pressure or sensitivity to salt. Hypertension. 2006 Aug;48(2):286-93
68. Rattner A, et al., Endothelin-2 signaling in the neural retina promotes the endothelial tip cell state and inhibits angiogenesis. Proc Natl Acad Sci U S A. 2013 Oct 1;110(40):E3830-E3839
69. Lee HO, et al., The endothelin receptor-B is required for the migration of neural crest-derived melanocyte and enteric neuron precursors. Dev Biol. 2003 Jul 1;259(1):162-75
70. Druckenbrod NR, et al., Targeting of endothelin receptor-B to the neural crest. Genesis. 2008 Aug;46(8):396-400
71. Ge Y, et al., Collecting duct-specific knockout of the endothelin B receptor causes hypertension and sodium retention. Am J Physiol Renal Physiol. 2006 Dec;291(6):F1274-80
72. Hosoda K, et al., Targeted and natural (piebald-lethal) mutations of endothelin-B receptor gene produce megacolon associated with spotted coat color in mice. Cell. 1994 Dec 30;79(7):1267-76
73. Matsushima Y, et al., A mouse model of Waardenburg syndrome type 4 with a new spontaneous mutation of the endothelin-B receptor gene. Mamm Genome. 2002 Jan;13(1):30-5
74. Sato T, et al., Recombinase-mediated cassette exchange reveals the selective use of Gq/G11-dependent and -independent endothelin 1/endothelin type A receptor signaling in pharyngeal arch development. Development. 2008 Feb;135(4):755-65
75. Kodama T, et al., Expression and localization of an exogenous G protein-coupled receptor fused with the rhodopsin C-terminal sequence in the retinal rod cells of knockin mice. Exp Eye Res. 2005 Jun;80(6):859-69
76. Hildebrand JD, et al., Shroom, a PDZ domain-containing actin-binding protein, is required for neural tube morphogenesis in mice. Cell. 1999 Nov 24;99(5):485-97
77. McGreevy EM, et al., Shroom3 functions downstream of planar cell polarity to regulate myosin II distribution and cellular organization during neural tube closure. Biol Open. 2015;4(2):186-96
78. Hildebrand JD, et al., Shroom, a PDZ domain-containing actin-binding protein, is required for neural tube morphogenesis in mice. Cell. 1999 Nov 24;99(5):485-97
79. Niswander L, Direct Data Submission 2011/03/29. MGI Direct Data Submission. 2011;
80. Xu X, et al., Human semaphorin K1 is glycosylphosphatidylinositol-linked and defines a new subfamily of viral-related semaphorins. J Biol Chem. 1998 Aug 28;273(35):22428-34
81. Parkash J, et al., Semaphorin7A regulates neuroglial plasticity in the adult hypothalamic median eminence. Nat Commun. 2015;6:6385
82. Pasterkamp RJ, et al., Semaphorin 7A promotes axon outgrowth through integrins and MAPKs. Nature. 2003 Jul 24;424(6947):398-405All: 13 reference(s)
83. Tian H, et al., Endothelial PAS domain protein 1 (EPAS1), a transcription factor selectively expressed in endothelial cells. Genes Dev. 1997 Jan 1;11(1):72-82
84. Ramakrishnan SK, et al., Maternal intestinal HIF-2alpha is necessary for sensing iron demands of lactation in mice. Proc Natl Acad Sci U S A. 2015 Jul 14;112(28):E3738-47
85. Gruber M, et al., Acute postnatal ablation of Hif-2alpha results in anemia. Proc Natl Acad Sci U S A. 2007 Feb 13;104(7):2301-6
86. International Knockout Mouse Consortium, MGI download of modified allele data from IKMC and creation of new knockout alleles. Database Download. 2014;
87. Peng J, et al., The transcription factor EPAS-1/hypoxia-inducible factor 2alpha plays an important role in vascular remodeling. Proc Natl Acad Sci U S A. 2000 Jul 18;97(15):8386-91
88. Gruber M, et al., Acute postnatal ablation of Hif-2alpha results in anemia. Proc Natl Acad Sci U S A. 2007 Feb 13;104(7):2301-6
89. Brusselmans K, et al., Heterozygous deficiency of hypoxia-inducible factor-2alpha protects mice against pulmonary hypertension and right ventricular dysfunction during prolonged hypoxia. J Clin Invest. 2003 May;111(10):1519-27
90. Tian H, et al., The hypoxia-responsive transcription factor EPAS1 is essential for catecholamine homeostasis and protection against heart failure during embryonic development. Genes Dev. 1998 Nov 1;12(21):3320-4
91. Morita M, et al., HLF/HIF-2alpha is a key factor in retinopathy of prematurity in association with erythropoietin. EMBO J. 2003 Mar 3;22(5):1134-46
92. Taylor M, et al., Hypoxia-inducible factor-2alpha mediates the adaptive increase of intestinal ferroportin during iron deficiency in mice. Gastroenterology. 2011 Jun;140(7):2044-55
93. Imhof A, et al., Transcriptional regulation of the AP-2alpha promoter by BTEB-1 and AP-2rep, a novel wt-1/ egr-related zinc finger repressor. Mol Cell Biol. 1999 Jan;19(1):194-204
94. De Vas MG, et al., Hnf1b controls pancreas morphogenesis and the generation of Ngn3+ endocrine progenitors. Development. 2015 Mar 1;142(5):871-82
95. Hempel WM, et al., Expression of phospholipase C isozymes by murine B lymphocytes. J Immunol. 1991 Jun 1;146(11):3713-20
96. Diez-Roux G, et al., A high-resolution anatomical atlas of the transcriptome in the mouse embryo. PLoS Biol. 2011;9(1):e1000582
97. Herrscher RF, et al., The immunoglobulin heavy-chain matrix-associating regions are bound by Bright: a B cell-specific trans-activator that describes a new DNA-binding protein family. Genes Dev. 1995 Dec 15;9(24):3067-82
98. Uribe V, et al., Arid3b is essential for second heart field cell deployment and heart patterning. Development. 2014 Nov;141(21):4168-81
99. Mouse Genome Informatics (MGI) and National Center for Biotechnology Information (NCBI), Mouse Gene Trap Data Load from dbGSS. Database Download. 2008;
100. Takebe A, et al., Microarray analysis of PDGFRalpha+ populations in ES cell differentiation culture identifies genes involved in differentiation of mesoderm and mesenchyme including ARID3b that is essential for development of embryonic mesenchymal cells. Dev Biol. 2006 May 1;293(1):25-37
