# Supplementary material for: Genome-wide association study identifies multiple susceptibility loci for craniofacial microsomia
Source: Nat Commun. 2016 Feb 8;7:10605. doi: 10.1038/ncomms10605 (PMC4748111; doi:10.1038/ncomms10605)
Supplement: Supplementary Data 13 — The phenotypes of 1382 craniofacial microsomia patients in this study. [file ncomms10605-s14.xlsx]

## Sheet: Sheet1
Supplementary Data 13 The phenotypes of 1382 craniofacial microsomia patients in this study.
Sample ID	Sex	Age	Affected side of craniofacial microsomia		Phenotype of ear		External auditory meatus of affected-side	Temporal bone agenesis of affected-	Other craniofacial abnormal
					left	right
9323111011_R01C01	Male	13	right		normal ear	small concha-type	atresia	normal	no other visible craniofacial abnormal
9323111011_R02C01	Female	14	left		lobule-type	normal ear	atresia	normal	no other visible craniofacial abnormal
9323111011_R03C01	Male	7	right		prominent ear	lobule-type	left-side normal, right-side atresia	normal	no other visible craniofacial abnormal
9323111011_R04C01	Male	11	left		lobule-type	normal ear	atresia	normal	no other visible craniofacial abnormal
9323111011_R05C01	Male	14	right		prominent ear	lobule-type	left-side normal, right-side atresia	normal	no other visible craniofacial abnormal
9323111011_R06C01	Female	22	right		normal ear,appendage	lobule-type	left-side normal, right-side atresia	normal	no other visible craniofacial abnormal
9323111011_R07C01	Male	6	bilaterial		lobule-type	small concha-type	left-side atresia,right-side normal	normal	no other visible craniofacial abnormal
9323111011_R08C01	Male	16	left		small concha-type	normal ear	atresia	normal	no other visible craniofacial abnormal
9323111012_R01C01	Female	30	right		normal ear	lobule-type	atresia	normal	no other visible craniofacial abnormal
9323111012_R02C01	Male	18	right		normal ear	small concha-type	atresia	normal	no other visible craniofacial abnormal
9323111012_R03C01	Male	14	bilaterial		lobule-type	normal ear	left-side atresia,right-side normal	normal	no other visible craniofacial abnormal
9323111012_R04C01	Male	7	right		normal ear,appendage	lobule-type	left-side normal, right-side atresia	normal	no other visible craniofacial abnormal
9323111012_R05C01	Female	8	right		normal ear	lobule-type	atresia	normal	no other visible craniofacial abnormal
9323111012_R06C01	Male	19	bilaterial		lobule-type	small concha-type	left-side atresia, right-side atresia	left,yes; right,yes	no other visible craniofacial abnormal
9323111012_R07C01	Female	21	right		normal ear	lobule-type	atresia	normal	no other visible craniofacial abnormal
9323111012_R08C01	Male	6	bilaterial		small concha-type	concha-type	left-side atresia,right-side normal	normal	no other visible craniofacial abnormal
9323111032_R01C01	Male	23	left		lobule-type	normal ear, appendage	left-side atresia,right-side normal	normal	no other visible craniofacial abnormal
9323111032_R02C01	Male	6	right		normal ear	lobule-type	atresia	normal	no other visible craniofacial abnormal
9323111032_R03C01	Male	11	right		normal ear	lobule-type	atresia	normal	no other visible craniofacial abnormal
9323111032_R04C01	Male	9	right		normal ear	lobule-type	atresia	normal	no other visible craniofacial abnormal
9323111032_R05C01	Male	14	left		lobule-type	normal ear	atresia	normal	no other visible craniofacial abnormal
9323111032_R06C01	Male	17	right		normal ear	lobule-type	atresia	normal	no other visible craniofacial abnormal
9323111032_R07C01	Male	5	right		normal ear	lobule-type	atresia	normal	no other visible craniofacial abnormal
9323111032_R08C01	Male	9	bilaterial		small concha-type	small concha-type	left-side atresia,right-side stricture	normal	no other visible craniofacial abnormal
9323111033_R01C01	Male	10	left		lobule-type	prominent ear	left-side atresia,right-side normal	normal	no other visible craniofacial abnormal
9323111033_R02C01	Male	7	right		normal ear	lobule-type	atresia	normal	no other visible craniofacial abnormal
9323111033_R03C01	Male	8	right		normal ear	lobule-type,appendage	atresia	normal	no other visible craniofacial abnormal
9323111033_R04C01	Male	7	left		concha-type	concha-type,appendage	left-side and right-side normal	normal	no other visible craniofacial abnormal
9323111033_R05C01	Male	7	right		normal ear	small concha-type	stricture	normal	no other visible craniofacial abnormal
9323111033_R06C01	Female	8	right		normal ear	lobule-type	atresia	normal	no other visible craniofacial abnormal
9323111033_R07C01	Male	26	right		normal ear	lobule-type	atresia	normal	no other visible craniofacial abnormal
9323111033_R08C01	Male	22	right		normal ear	lobule-type	atresia	normal	no other visible craniofacial abnormal
9323111047_R01C01	Male	7	right		normal ear	small concha-type	atresia	normal	no other visible craniofacial abnormal
9323111047_R02C01	Female	6	right		normal ear	lobule-type	atresia	normal	no other visible craniofacial abnormal
9323111047_R03C01	Male	11	right		normal ear	lobule-type	atresia	normal	no other visible craniofacial abnormal
9323111047_R04C01	Male	8	left		lobule-type	prominent ear, appendage	left-side atresia,right-side normal	normal	no other visible craniofacial abnormal
9323111047_R05C01	Male	13	left		lobule-type	normal ear	atresia	normal	no other visible craniofacial abnormal
9323111047_R06C01	Male	9	left		lobule-type,appendage	normal ear	atresia	normal	no other visible craniofacial abnormal
9323111047_R07C01	Female	5	right		normal ear	lobule-type	atresia	normal	no other visible craniofacial abnormal
9323111047_R08C01	Male	6	right		normal ear	small concha-type	atresia	normal	no other visible craniofacial abnormal
9323111111_R01C01	Female	23	bilaterial		lobule-type	concha-type	left-side atresia,right-side normal	normal	no other visible craniofacial abnormal
9323111111_R02C01	Male	7	right		normal ear	lobule-type	atresia	normal	no other visible craniofacial abnormal
9323111111_R03C01	Male	10	right		normal ear	lobule-type	atresia	normal	no other visible craniofacial abnormal
9323111111_R04C01	Male	40	right		normal ear	lobule-type	atresia	normal	no other visible craniofacial abnormal
9323111111_R05C01	Male	8	left		lobule-type	normal ear	atresia	yes	no other visible craniofacial abnormal
9323111111_R06C01	Male	8	left		small concha-type	normal ear	atresia	normal	no other visible craniofacial abnormal
9323111111_R07C01	Female	23	right		normal ear	lobule-type	atresia	normal	no other visible craniofacial abnormal
9323111111_R08C01	Male	8	bilaterial		lobule-type	lobule-type	left-side atresia, right-side atresia	left,yes; right,yes	no other visible craniofacial abnormal
9340588004_R01C01	Male	6	left		lobule-type	normal ear	atresia	normal	no other visible craniofacial abnormal
9340588004_R02C01	Female	23	right		normal ear	lobule-type	atresia	normal	no other visible craniofacial abnormal
9340588004_R03C01	Male	8	right		normal ear	lobule-type	atresia	normal	no other visible craniofacial abnormal
9340588004_R04C01	Male	29	right		normal ear	lobule-type	atresia	normal	no other visible craniofacial abnormal
9340588004_R05C01	Female	5	right		normal ear	lobule-type	atresia	normal	no other visible craniofacial abnormal
9340588004_R06C01	Male	7	right		normal ear	small concha-type,appendage	atresia	normal	no other visible craniofacial abnormal
9340588004_R07C01	Male	6	right		normal ear	lobule-type	atresia	normal	no other visible craniofacial abnormal
9340588004_R08C01	Male	7	right		normal ear	lobule-type	atresia	yes	no other visible craniofacial abnormal
9340588021_R01C01	Female	23	bilaterial		Concha-type	lobule-type	left-side normal, right-side atresia	normal	no other visible craniofacial abnormal
9340588021_R02C01	Female	17	left		lobule-type,appendage	normal ear	atresia	normal	no other visible craniofacial abnormal
9340588021_R03C01	Female	8	bilaterial		lobule-type	concha-type	left-side atresia,right-side normal	normal	no other visible craniofacial abnormal
9340588021_R04C01	Female	7	right		normal ear	lobule-type	atresia	normal	no other visible craniofacial abnormal
9340588021_R05C01	Female	16	right		normal ear	lobule-type	atresia	normal	no other visible craniofacial abnormal
9340588021_R06C01	Male	10	right		normal ear	lobule-type	atresia	yes	no other visible craniofacial abnormal
9340588021_R07C01	Female	8	right		normal ear	lobule-type	atresia	normal	no other visible craniofacial abnormal
9340588021_R08C01	Male	8	left		lobule-type	normal ear	atresia	normal	no other visible craniofacial abnormal
9340588031_R01C01	Male	22	left		small concha-type	normal ear	normal	normal	no other visible craniofacial abnormal
9340588031_R02C01	Male	14	bilaterial		lobule-type	small concha-type	left-side atresia,right-side normal	normal	no other visible craniofacial abnormal
9340588031_R03C01	Female	22	left		small concha-type	normal ear	stricture	normal	no other visible craniofacial abnormal
9340588031_R04C01	Male	9	right		normal ear	lobule-type,appendage	atresia	normal	no other visible craniofacial abnormal
9340588031_R05C01	Male	7	bilaterial		lobule-type	lobule-type	left-side atresia, right-side atresia	normal	no other visible craniofacial abnormal
9340588031_R06C01	Male	9	left		lobule-type	normal ear	atresia	normal	no other visible craniofacial abnormal
9340588031_R07C01	Female	14	right		normal ear	lobule-type	atresia	normal	no other visible craniofacial abnormal
9340588031_R08C01	Female	9	right		normal ear	lobule-type,appendage	atresia	normal	no other visible craniofacial abnormal
9340588033_R01C01	Male	23	left		lobule-type	normal ear	atresia	normal	no other visible craniofacial abnormal
9340588033_R02C01	Male	33	right		normal ear	lobule-type	atresia	normal	no other visible craniofacial abnormal
9340588033_R03C01	Male	11	right		prominent ear	lobule-type	left-side normal, right-side atresia	normal	no other visible craniofacial abnormal
9340588033_R04C01	Male	8	right		normal ear	small concha-type	stricture	normal	no other visible craniofacial abnormal
9340588033_R05C01	Male	12	right		normal ear	lobule-type	atresia	normal	no other visible craniofacial abnormal
9340588033_R06C01	Male	12	right		normal ear	small concha-type	stricture	normal	no other visible craniofacial abnormal
9340588033_R07C01	Male	27	left		lobule-type	normal ear	atresia	normal	no other visible craniofacial abnormal
9340588033_R08C01	Female	14	right		normal ear	small concha-type	atresia	normal	no other visible craniofacial abnormal
9340588039_R01C01	Male	22	left		lobule-type	normal ear	atresia	yes	no other visible craniofacial abnormal
9340588039_R02C01	Female	10	left		lobule-type	normal ear	atresia	normal	no other visible craniofacial abnormal
9340588039_R03C01	Female	22	left		small concha-type	normal ear	atresia	normal	no other visible craniofacial abnormal
9340588039_R04C01	Male	10	right		normal ear	lobule-type	atresia	normal	no other visible craniofacial abnormal
9340588039_R05C01	Male	13	left		lobule-type	normal ear	atresia	normal	no other visible craniofacial abnormal
9340588039_R06C01	Male	7	right		normal ear	lobule-type	atresia	normal	no other visible craniofacial abnormal
9340588039_R07C01	Female	5	right		normal ear	small concha-type	atresia	normal	no other visible craniofacial abnormal
9340588039_R08C01	Male	12	bilaterial		small concha-type	concha-type	left-side stricture	normal	no other visible craniofacial abnormal
9345359019_R02C01	Female	0	bilaterial		small concha-type	small concha-type	unknown	unknown	no other visible craniofacial abnormal
9345359020_R01C01	Male	12	left		lobule-type	normal ear	atresia	normal	no other visible craniofacial abnormal
9345359020_R02C01	Male	12	bilaterial		lobule-type	lobule-type	left-side atresia, right-side atresia	normal	no other visible craniofacial abnormal
9345359020_R03C01	Male	10	right		normal ear	lobule-type	atresia	normal	no other visible craniofacial abnormal
9345359020_R04C01	Male	8	right		normal ear	lobule-type	atresia	normal	no other visible craniofacial abnormal
9345359020_R05C01	Female	11	left		lobule-type	normal ear	atresia	normal	no other visible craniofacial abnormal
9345359020_R06C01	Female	12	right		prominent ear	lobule-type	left-side normal, right-side atresia	normal	no other visible craniofacial abnormal
9345359020_R07C01	Male	29	bilaterial		Concha-type	lobule-type	left-side normal,right-side atresia	normal	no other visible craniofacial abnormal
9345359020_R08C01	Male	6	bilaterial		lobule-type	concha-type	left-side atresia, right-side atresia	normal	no other visible craniofacial abnormal
9345359021_R01C01	Male	24	left		lobule-type	normal ear	atresia	normal	no other visible craniofacial abnormal
9345359021_R02C01	Male	12	left		lobule-type	normal ear, appendage	left-side atresia,right-side normal	normal	micromandible
9345359021_R03C01	Male	8	right		normal ear	small concha-type	atresia	normal	no other visible craniofacial abnormal
9345359021_R04C01	Male	15	right		normal ear	lobule-type	atresia	yes	no other visible craniofacial abnormal
9345359021_R05C01	Male	15	bilaterial		lobule-type	concha-type	left-side atresia,right-side normal	normal	no other visible craniofacial abnormal
9345359021_R06C01	Male	6	left		lobule-type	normal ear	atresia	normal	no other visible craniofacial abnormal
9345359021_R07C01	Male	8	right		normal ear	lobule-type	atresia	normal	no other visible craniofacial abnormal
9345359021_R08C01	Male	8	left		lobule-type	normal ear	atresia	yes	no other visible craniofacial abnormal
9345359022_R01C01	Male	6	right		normal ear	lobule-type	atresia	normal	no other visible craniofacial abnormal
9345359022_R02C01	Female	21	right		normal ear	lobule-type	atresia	normal	no other visible craniofacial abnormal
9345359022_R03C01	Male	10	right		normal ear	small concha-type	atresia	normal	no other visible craniofacial abnormal
9345359022_R04C01	Female	21	bilaterial		lobule-type	lobule-type	left-side atresia,right-side atresia	normal	no other visible craniofacial abnormal
9345359022_R05C01	Male	10	right		normal ear	lobule-type	atresia	normal	no other visible craniofacial abnormal
9345359022_R06C01	Male	24	right		normal ear	lobule-type	atresia	yes	macrostomia
9345359022_R07C01	Male	22	bilaterial		small concha-type	Anotia	left-side normal,right-side atresia	normal	no other visible craniofacial abnormal
9345359022_R08C01	Male	24	right		normal ear	small concha-type	stricture	normal	no other visible craniofacial abnormal
9345359023_R01C01	Male	8	right		prominent ear,appendage	lobule-type	left-side normal, right-side atresia	normal	no other visible craniofacial abnormal
9345359023_R02C01	Male	9	right		normal ear	lobule-type	normal	normal	no other visible craniofacial abnormal
9345359023_R03C01	Male	13	right		normal ear	lobule-type	atresia	normal	no other visible craniofacial abnormal
9345359023_R04C01	Male	6	right		prominent ear	lobule-type	left-side normal, right-side atresia	normal	no other visible craniofacial abnormal
9345359023_R05C01	Male	8	left		lobule-type	normal ear	atresia	normal	no other visible craniofacial abnormal
9345359023_R06C01	Male	10	left		lobule-type	normal ear	atresia	normal	no other visible craniofacial abnormal
9345359023_R07C01	Male	24	left		concha-type	normal ear	normal	normal	no other visible craniofacial abnormal
9345359023_R08C01	Male	11	right		normal ear	lobule-type	atresia	normal	no other visible craniofacial abnormal
9345359024_R01C01	Male	9	right		normal ear	lobule-type	atresia	normal	no other visible craniofacial abnormal
9345359024_R02C01	Male	21	right		normal ear	lobule-type	atresia	normal	no other visible craniofacial abnormal
9345359024_R03C01	Male	27	left		lobule-type	normal ear	atresia	normal	no other visible craniofacial abnormal
9345359024_R04C01	Female	6	right		lobule-type	lobule-type,appendage	right-side atresia,left-side normal	normal	no other visible craniofacial abnormal
9345359024_R05C01	Male	6	right		normal ear	lobule-type	atresia	normal	no other visible craniofacial abnormal
9345359024_R06C01	Female	9	right		normal ear	lobule-type	atresia	normal	no other visible craniofacial abnormal
9345359024_R07C01	Male	6	right		normal ear	lobule-type	atresia	normal	no other visible craniofacial abnormal
9345359024_R08C01	Female	11	bilaterial		small concha-type	lobule-type	left-side normal,right-side atresia	normal	no other visible craniofacial abnormal
9345359026_R01C01	Female	14	left		lobule-type	normal ear	atresia	yes	no other visible craniofacial abnormal
9345359026_R02C01	Male	8	right		normal ear	lobule-type	atresia	normal	no other visible craniofacial abnormal
9345359026_R03C01	Male	17	right		normal ear	lobule-type	atresia	normal	no other visible craniofacial abnormal
9345359026_R04C01	Male	15	left		lobule-type	normal ear	atresia	yes	no other visible craniofacial abnormal
9345359026_R05C01	Male	8	left		lobule-type,appendage	normal ear	atresia	normal	no other visible craniofacial abnormal
9345359026_R06C01	Female	12	left		lobule-type	normal ear	atresia	yes	no other visible craniofacial abnormal
9345359026_R07C01	Male	8	right		normal ear	lobule-type,appendage	atresia	normal	no other visible craniofacial abnormal
9345359026_R08C01	Male	11	left		small concha-type,appendage	normal ear	atresia	normal	no other visible craniofacial abnormal
9345359027_R01C01	Male	9	left		lobule-type	normal ear	atresia	normal	no other visible craniofacial abnormal
9345359027_R02C01	Male	12	left		lobule-type	normal ear	atresia	yes	no other visible craniofacial abnormal
9345359027_R03C01	Female	12	right		normal ear	lobule-type	atresia	normal	no other visible craniofacial abnormal
9345359027_R04C01	Male	9	right		normal ear	lobule-type	atresia	normal	no other visible craniofacial abnormal
9345359027_R05C01	Male	12	bilaterial		small concha-type	small concha-type	left-side stricture, right-side stricture	normal	no other visible craniofacial abnormal
9345359027_R06C01	Female	15	bilaterial		small concha-type	concha-type	left-side atresia,right-side normal	normal	no other visible craniofacial abnormal
9345359027_R07C01	Male	8	right		normal ear	lobule-type,appendage	atresia	normal	no other visible craniofacial abnormal
9345359027_R08C01	Male	14	left		lobule-type	normal ear	atresia	normal	no other visible craniofacial abnormal
9345359031_R01C01	Male	9	right		normal ear	lobule-type	atresia	yes	no other visible craniofacial abnormal
9345359031_R02C01	Male	6	bilaterial		lobule-type	concha-type	left-side atresia, right-side normal	normal	no other visible craniofacial abnormal
9345359031_R03C01	Female	8	right		normal ear	small concha-type	normal	normal	no other visible craniofacial abnormal
9345359031_R04C01	Male	8	left		lobule-type	normal ear	atresia	normal	no other visible craniofacial abnormal
9345359031_R05C01	Female	8	right		normal ear	lobule-type	atresia	normal	no other visible craniofacial abnormal
9345359031_R06C01	Male	7	left		Anotia,appendage	normal ear	atresia	yes	no other visible craniofacial abnormal
9345359031_R07C01	Male	8	left		small concha-type	normal ear	atresia	normal	no other visible craniofacial abnormal
9345359031_R08C01	Male	5	right		normal ear	small concha-type	stricture	normal	no other visible craniofacial abnormal
9345359034_R01C01	Male	9	right		normal ear	lobule-type	atresia	normal	no other visible craniofacial abnormal
9345359034_R02C01	Male	8	right		normal ear	small concha-type	atresia	normal	no other visible craniofacial abnormal
9345359034_R03C01	Female	8	right		normal ear	small concha-type	atresia	normal	no other visible craniofacial abnormal
9345359034_R04C01	Male	10	right		lobule-type	normal ear	atresia	normal	no other visible craniofacial abnormal
9345359034_R05C01	Male	9	left		lobule-type	prominent ear	atresia	yes	no other visible craniofacial abnormal
9345359034_R06C01	Female	22	right		prominent ear	lobule-type	left-side normal, right-side atresia	normal	no other visible craniofacial abnormal
9345359034_R07C01	Female	17	right		normal ear	lobule-type	atresia	normal	no other visible craniofacial abnormal
9345359034_R08C01	Male	7	right		normal ear	lobule-type	atresia	normal	no other visible craniofacial abnormal
9345359035_R01C01	Female	10	left		lobule-type	normal ear	atresia	normal	no other visible craniofacial abnormal
9345359035_R02C01	Male	6	right		normal ear	lobule-type	atresia	normal	no other visible craniofacial abnormal
9345359035_R03C01	Male	7	left		lobule-type	normal ear	normal	normal	no other visible craniofacial abnormal
9345359035_R05C01	Male	9	right		normal ear	lobule-type	atresia	normal	no other visible craniofacial abnormal
9345359035_R06C01	Female	8	bilaterial		Concha-type	lobule-type,appendage	right-side stricture,left-side normal	normal	no other visible craniofacial abnormal
9345359035_R07C01	Male	6	bilaterial		lobule-type	lobule-type	left-side atresia, right-side atresia	normal	no other visible craniofacial abnormal
9345359035_R08C01	Female	21	right		normal ear	small concha-type	atresia	normal	no other visible craniofacial abnormal
9345359037_R01C01	Male	32	bilaterial		Concha-type	small concha-type,appendage	left-side stricture, right-side stricture	normal	no other visible craniofacial abnormal
9345359037_R02C01	Male	19	right		normal ear	small concha-type	atresia	normal	no other visible craniofacial abnormal
9345359037_R03C01	Female	10	left		small concha-type	normal ear	normal	normal	no other visible craniofacial abnormal
9345359037_R04C01	Female	22	left		lobule-type,appendage	normal ear	normal	normal	no other visible craniofacial abnormal
9345359037_R05C01	Male	41	left		lobule-type	normal ear	atresia	normal	no other visible craniofacial abnormal
9345359037_R06C01	Male	8	left		lobule-type	normal ear	atresia	yes	no other visible craniofacial abnormal
9345359037_R07C01	Male	7	right		normal ear	small concha-type	atresia	yes	no other visible craniofacial abnormal
9345359037_R08C01	Male	28	left		lobule-type	normal ear	atresia	yes	no other visible craniofacial abnormal
9345359039_R01C01	Female	20	left		lobule-type	normal ear	atresia	yes	macrostomia
9345359039_R02C01	Male	9	right		normal ear	lobule-type	atresia	normal	no other visible craniofacial abnormal
9345359039_R03C01	Male	22	left		lobule-type	normal ear	atresia	normal	no other visible craniofacial abnormal
9345359039_R04C01	Male	10	right		normal ear	small concha-type	atresia	normal	no other visible craniofacial abnormal
9345359039_R05C01	Male	7	right		normal ear	lobule-type	atresia	normal	no other visible craniofacial abnormal
9345359039_R06C01	Male	25	bilaterial		small concha-type	lobule-type	left-side normal,right-side atresia	normal	no other visible craniofacial abnormal
9345359039_R07C01	Male	17	bilaterial		lobule-type	small concha-type	left-side atresia, right-side atresia	normal	no other visible craniofacial abnormal
9345359039_R08C01	Male	8	right		normal ear	lobule-type	atresia	normal	no other visible craniofacial abnormal
9345359040_R01C01	Male	6	right		prominent ear	lobule-type	left-side normal, right-side atresia	normal	no other visible craniofacial abnormal
9345359040_R02C01	Male	16	left		lobule-type	normal ear	atresia	normal	no other visible craniofacial abnormal
9345359040_R03C01	Male	11	right		normal ear	small concha-type	atresia	normal	no other visible craniofacial abnormal
9345359040_R04C01	Male	7	left		small concha-type	normal ear	stricture	normal	no other visible craniofacial abnormal
9345359040_R05C01	Male	10	left		lobule-type	normal ear	atresia	yes	no other visible craniofacial abnormal
9345359040_R06C01	Male	9	left		small concha-type	normal ear	atresia	normal	no other visible craniofacial abnormal
9345359040_R07C01	Male	12	left		lobule-type	normal ear, appendage	left-side atresia, right-side normal	normal	no other visible craniofacial abnormal
9345359040_R08C01	Female	8	right		normal ear	lobule-type	atresia	normal	no other visible craniofacial abnormal
9345359041_R01C01	Female	19	left		lobule-type	normal ear	atresia	normal	no other visible craniofacial abnormal
9345359041_R02C01	Male	25	right		normal ear	lobule-type	atresia	yes	no other visible craniofacial abnormal
9345359041_R03C01	Male	15	right		normal ear	lobule-type	atresia	normal	no other visible craniofacial abnormal
9345359041_R04C01	Female	7	right		normal ear	lobule-type	atresia	normal	no other visible craniofacial abnormal
9345359041_R05C01	Female	9	left		small concha-type	normal ear	atresia	normal	no other visible craniofacial abnormal
9345359041_R06C01	Male	13	left		lobule-type	normal ear, appendage	left-side atresia, right-side normal	normal	no other visible craniofacial abnormal
9345359041_R07C01	Female	12	right		normal ear	lobule-type	atresia	normal	no other visible craniofacial abnormal
9345359041_R08C01	Male	26	left		lobule-type	normal ear	atresia	normal	no other visible craniofacial abnormal
9345359042_R01C01	Female	10	right		normal ear	small concha-type	atresia	yes	no other visible craniofacial abnormal
9345359042_R02C01	Female	23	left		lobule-type	normal ear	atresia	normal	no other visible craniofacial abnormal
9345359042_R03C01	Male	8	right		prominent ear	small concha-type	left-side normal, right-side atresia	normal	no other visible craniofacial abnormal
9345359042_R04C01	Male	5	right		normal ear	lobule-type	atresia	normal	no other visible craniofacial abnormal
9345359042_R05C01	Male	13	right		normal ear	small concha-type	atresia	normal	no other visible craniofacial abnormal
9345359042_R06C01	Male	29	left		lobule-type	normal ear, appendage	left-side atresia, right-side normal	left, yes	no other visible craniofacial abnormal
9345359042_R07C01	Female	13	right		normal ear	lobule-type	atresia	yes	no other visible craniofacial abnormal
9345359042_R08C01	Male	14	right		normal ear	small concha-type	stricture	normal	no other visible craniofacial abnormal
9345359045_R04C01	Male	23	left		lobule-type	prominent ear, appendage	unknown	unknown	no other visible craniofacial abnormal
9345359045_R08C01	Male	0	bilaterial		small concha-type	small concha-type	unknown	unknown	no other visible craniofacial abnormal
9345359052_R01C01	Female	9	left		lobule-type	normal ear	atresia	normal	no other visible craniofacial abnormal
9345359052_R02C01	Male	20	left		lobule-type	concha-type	left-side atresia, right-side normal	left,yes; right,yes	no other visible craniofacial abnormal
9345359052_R03C01	Male	19	right		normal ear	lobule-type	atresia	normal	no other visible craniofacial abnormal
9345359052_R04C01	Female	25	right		normal ear	lobule-type	atresia	normal	no other visible craniofacial abnormal
9345359052_R05C01	Female	25	right		normal ear	lobule-type	atresia	normal	no other visible craniofacial abnormal
9345359052_R06C01	Male	11	left		small concha-type	normal ear	stricture	normal	no other visible craniofacial abnormal
9345359052_R07C01	Male	19	right		normal ear	lobule-type	atresia	normal	no other visible craniofacial abnormal
9345359052_R08C01	Female	7	bilaterial		Concha-type	lobule-type	left-side normal,right-side atresia	normal	no other visible craniofacial abnormal
9345359069_R01C01	Female	10	right		normal ear	small concha-type	normal	normal	no other visible craniofacial abnormal
9345359069_R02C01	Male	13	left		lobule-type	normal ear	atresia	normal	no other visible craniofacial abnormal
9345359069_R03C01	Female	10	left		lobule-type	normal ear	atresia	normal	no other visible craniofacial abnormal
9345359069_R04C01	Male	7	right		normal ear	lobule-type	atresia	normal	no other visible craniofacial abnormal
9345359069_R05C01	Male	19	left		lobule-type	normal ear	atresia	normal	no other visible craniofacial abnormal
9345359069_R06C01	Male	8	right		normal ear	small concha-type	stricture	normal	no other visible craniofacial abnormal
9345359069_R07C01	Female	8	right		normal ear	lobule-type	atresia	normal	no other visible craniofacial abnormal
9345359069_R08C01	Female	8	right		normal ear	lobule-type	atresia	normal	no other visible craniofacial abnormal
9345359073_R02C01	Male	9	left		lobule-type	normal ear	atresia	normal	no other visible craniofacial abnormal
9345359073_R03C01	Male	9	left		lobule-type	normal ear	atresia	normal	no other visible craniofacial abnormal
9345359073_R04C01	Male	8	bilaterial		Concha-type	lobule-type	left-side normal,right-side atresia	normal	no other visible craniofacial abnormal
9345359073_R05C01	Female	11	left		lobule-type	normal ear	atresia	normal	no other visible craniofacial abnormal
9345359073_R06C01	Male	6	right		normal ear	lobule-type	atresia	normal	no other visible craniofacial abnormal
9345359073_R07C01	Male	10	right		normal ear	lobule-type	atresia	yes	no other visible craniofacial abnormal
9345359073_R08C01	Male	8	left		lobule-type	lobule-type,appendage	left-side atresia, right-side atresia	normal	no other visible craniofacial abnormal
9345359076_R01C01	Male	24	right		normal ear	lobule-type	atresia	normal	no other visible craniofacial abnormal
9345359076_R02C01	Male	23	left		lobule-type	normal ear	atresia	normal	no other visible craniofacial abnormal
9345359076_R03C01	Male	10	right		normal ear	lobule-type	atresia	normal	no other visible craniofacial abnormal
9345359076_R04C01	Male	6	left		lobule-type	normal ear	atresia	normal	no other visible craniofacial abnormal
9345359076_R05C01	Male	6	bilaterial		small concha-type	lobule-type	atresia	normal	no other visible craniofacial abnormal
9345359076_R06C01	Male	13	right		normal ear	lobule-type	atresia	normal	no other visible craniofacial abnormal
9345359076_R07C01	Male	7	right		normal ear	lobule-type	atresia	normal	no other visible craniofacial abnormal
9345359076_R08C01	Male	19	right		normal ear,appendage	small concha-type	left-side normal, right-side atresia	normal	no other visible craniofacial abnormal
9345359082_R01C01	Female	14	left		small concha-type,appendage	normal ear, appendage	atresia	normal	no other visible craniofacial abnormal
9345359082_R02C01	Male	12	right		prominent ear	small concha-type	left-side normal, right-side atresia	normal	no other visible craniofacial abnormal
9345359082_R03C01	Male	7	right		normal ear	lobule-type	atresia	normal	no other visible craniofacial abnormal
9345359082_R04C01	Male	27	left		lobule-type	normal ear	atresia	normal	no other visible craniofacial abnormal
9345359082_R05C01	Male	10	left		small concha-type	normal ear	atresia	normal	no other visible craniofacial abnormal
9345359082_R06C01	Male	31	right		prominent ear,appendage	small concha-type	left-side normal, right-side atresia	normal	no other visible craniofacial abnormal
9345359082_R07C01	Male	12	right		normal ear	lobule-type	atresia	normal	no other visible craniofacial abnormal
9345359082_R08C01	Male	10	right		normal ear	lobule-type	atresia	normal	no other visible craniofacial abnormal
9345359087_R01C01	Male	20	right		normal ear	small concha-type	atresia	normal	no other visible craniofacial abnormal
9345359087_R02C01	Male	7	right		normal ear	lobule-type	atresia	normal	no other visible craniofacial abnormal
9345359087_R03C01	Male	10	right		normal ear	lobule-type	atresia	yes	no other visible craniofacial abnormal
9345359087_R04C01	Female	16	right		normal ear	small concha-type	normal	normal	no other visible craniofacial abnormal
9345359087_R05C01	Male	8	right		normal ear	lobule-type,appendage	atresia	normal	no other visible craniofacial abnormal
9345359087_R06C01	Male	22	right		normal ear	lobule-type	atresia	normal	no other visible craniofacial abnormal
9345359087_R07C01	Female	23	left		lobule-type	normal ear	atresia	normal	no other visible craniofacial abnormal
9345359087_R08C01	Male	26	right		normal ear	lobule-type	atresia	normal	no other visible craniofacial abnormal
9345359095_R01C01	Male	18	right		normal ear	small concha-type	atresia	normal	no other visible craniofacial abnormal
9345359095_R02C01	Female	9	right		normal ear	lobule-type	atresia	normal	no other visible craniofacial abnormal
9345359095_R03C01	Female	11	right		normal ear	small concha-type	atresia	normal	no other visible craniofacial abnormal
9345359095_R04C01	Male	9	right		normal ear	lobule-type,appendage	atresia	normal	no other visible craniofacial abnormal
9345359095_R05C01	Male	12	right		normal ear	lobule-type	atresia	normal	no other visible craniofacial abnormal
9345359095_R06C01	Male	8	right		normal ear	lobule-type	atresia	normal	no other visible craniofacial abnormal
9345359095_R07C01	Female	24	left		lobule-type	normal ear	atresia	normal	no other visible craniofacial abnormal
9345359095_R08C01	Male	16	right		normal ear	lobule-type	atresia	normal	no other visible craniofacial abnormal
9345359097_R01C01	Male	10	left		small concha-type	normal ear	atresia	normal	no other visible craniofacial abnormal
9345359097_R02C01	Male	6	left		small concha-type	normal ear	atresia	normal	no other visible craniofacial abnormal
9345359097_R03C01	Male	19	bilaterial		lobule-type	concha-type	left-side atresia,right-side normal	normal	no other visible craniofacial abnormal
9345359097_R04C01	Female	11	left		lobule-type	normal ear	atresia	normal	no other visible craniofacial abnormal
9345359097_R05C01	Male	10	bilaterial		Concha-type	lobule-type	left-side normal, right-side atresial	normal	no other visible craniofacial abnormal
9345359097_R06C01	Female	11	left		lobule-type	normal ear	atresia	normal	no other visible craniofacial abnormal
9345359097_R07C01	Male	10	right		normal ear	lobule-type	atresia	normal	no other visible craniofacial abnormal
9345359097_R08C01	Male	35	left		lobule-type	normal ear	atresia	normal	no other visible craniofacial abnormal
9345359118_R01C01	Female	16	right		normal ear	lobule-type	atresia	normal	no other visible craniofacial abnormal
9345359118_R02C01	Male	7	right		normal ear	lobule-type	atresia	normal	no other visible craniofacial abnormal
9345359118_R03C01	Male	28	left		lobule-type	normal ear	atresia	normal	no other visible craniofacial abnormal
9345359118_R04C01	Male	11	bilaterial		small concha-type	small concha-type	left-side and right-side atresia	normal	no other visible craniofacial abnormal
9345359118_R05C01	Male	23	right		normal ear	lobule-type	atresia	normal	no other visible craniofacial abnormal
9345359118_R06C01	Male	9	left		lobule-type	normal ear	atresia	normal	no other visible craniofacial abnormal
9345359118_R07C01	Male	12	right		prominent ear	lobule-type	left-side normal, right-side atresia	normal	no other visible craniofacial abnormal
9345359118_R08C01	Female	18	right		normal ear	lobule-type	atresia	normal	no other visible craniofacial abnormal
9345359121_R01C01	Male	21	left		lobule-type	normal ear	atresia	normal	no other visible craniofacial abnormal
9345359121_R02C01	Male	16	bilaterial		Concha-type	lobule-type	left-side normal,right-side atresia	normal	no other visible craniofacial abnormal
9345359121_R03C01	Male	6	bilaterial		lobule-type,appendage	lobule-type	left-side atresia, right-side atresia	normal	cleft of soft palate
9345359121_R04C01	Male	8	left		lobule-type	normal ear	atresia	normal	no other visible craniofacial abnormal
9345359121_R05C01	Female	17	bilaterial		lobule-type	concha-type	left-side atresia,right-side normal	normal	no other visible craniofacial abnormal
9345359121_R06C01	Male	10	bilaterial		small concha-type	concha-type	left-side atresia, right-side normal	normal	no other visible craniofacial abnormal
9345359121_R07C01	Male	24	left		lobule-type	normal ear	atresia	normal	no other visible craniofacial abnormal
9345359121_R08C01	Male	7	bilaterial		lobule-type	normal ear	atresia	normal	his father has right-sided microtia
9345359122_R01C01	Male	9	left		lobule-type	normal ear	atresia	normal	no other visible craniofacial abnormal
9345359122_R02C01	Male	14	right		normal ear	small concha-type,appendage	atresia	normal	no other visible craniofacial abnormal
9345359122_R03C01	Male	27	right		normal ear	lobule-type	atresia	normal	no other visible craniofacial abnormal
9345359122_R04C01	Male	7	left		small concha-type	normal ear	stricture	normal	no other visible craniofacial abnormal
9345359122_R05C01	Male	9	right		normal ear	lobule-type	atresia	yes	no other visible craniofacial abnormal
9345359122_R06C01	Male	20	left		lobule-type	normal ear	atresia	normal	no other visible craniofacial abnormal
9345359122_R07C01	Male	7	right		normal ear	lobule-type	atresia	normal	no other visible craniofacial abnormal
9345359122_R08C01	Female	7	left		lobule-type	normal ear	atresia	normal	no other visible craniofacial abnormal
9345359123_R01C01	Male	29	right		normal ear,appendage	lobule-type	left-side normal, right-side atresia	normal	no other visible craniofacial abnormal
9345359123_R02C01	Male	10	bilaterial		lobule-type	concha-type	left-side atresia,right-side normal	normal	no other visible craniofacial abnormal
9345359123_R03C01	Male	15	right		prominent ear,appendage	lobule-type	left-side normal, right-side atresia	normal	no other visible craniofacial abnormal
9345359123_R04C01	Male	8	right		normal ear	lobule-type	atresia	normal	no other visible craniofacial abnormal
9345359123_R05C01	Male	10	right		normal ear	lobule-type	atresia	normal	no other visible craniofacial abnormal
9345359123_R06C01	Male	8	right		normal ear	lobule-type	atresia	normal	no other visible craniofacial abnormal
9345359123_R07C01	Male	9	right		normal ear	lobule-type	atresia	normal	no other visible craniofacial abnormal
9345359123_R08C01	Female	7	right		normal ear	lobule-type	atresia	yes	no other visible craniofacial abnormal
9345359128_R01C01	Male	10	bilaterial		small concha-type	small concha-type	left-side stricture, right-side stricture	normal	no other visible craniofacial abnormal
9345359128_R02C01	Male	20	right		normal ear	lobule-type	atresia	normal	no other visible craniofacial abnormal
9345359128_R04C01	Male	8	left		lobule-type	normal ear	atresia	normal	no other visible craniofacial abnormal
9345359128_R05C01	Female	13	right		normal ear	lobule-type	atresia	normal	no other visible craniofacial abnormal
9345359128_R06C01	Female	19	right		normal ear	small concha-type	normal	normal	no other visible craniofacial abnormal
9345359128_R07C01	Male	17	right		normal ear	lobule-type	atresia	yes	no other visible craniofacial abnormal
9345359128_R08C01	Female	23	left		lobule-type	concha-type	left-side atresia, right-side normal	normal	no other visible craniofacial abnormal
9345359130_R01C01	Male	6	right		normal ear	small concha-type	atresia	normal	no other visible craniofacial abnormal
9345359130_R02C01	Male	15	right		normal ear	lobule-type	atresia	normal	no other visible craniofacial abnormal
9345359130_R03C01	Male	6	left		lobule-type	normal ear	atresia	normal	no other visible craniofacial abnormal
9345359130_R04C01	Male	13	right		normal ear	lobule-type	atresia	normal	no other visible craniofacial abnormal
9345359130_R05C01	Male	7	left		small concha-type	normal ear	stricture	normal	no other visible craniofacial abnormal
9345359130_R06C01	Male	7	left		small concha-type	normal ear	atresia	normal	no other visible craniofacial abnormal
9345359130_R07C01	Female	19	right		normal ear	lobule-type	atresia	normal	no other visible craniofacial abnormal
9345359130_R08C01	Male	10	right		normal ear	lobule-type	atresia	normal	no other visible craniofacial abnormal
9345359131_R01C01	Male	7	right		normal ear	lobule-type	atresia	normal	no other visible craniofacial abnormal
9345359131_R02C01	Female	9	right		normal ear	small concha-type	atresia	normal	no other visible craniofacial abnormal
9345359131_R03C01	Male	10	left		lobule-type	normal ear	atresia	normal	no other visible craniofacial abnormal
9345359131_R04C01	Male	8	right		normal ear,appendage	lobule-type	left-side normal, right-side atresia	normal	no other visible craniofacial abnormal
9345359131_R05C01	Male	12	left		lobule-type	normal ear	atresia	normal	no other visible craniofacial abnormal
9345359131_R06C01	Female	19	bilaterial		unknown type, unknown affected-side		unknown	unknown	no other visible craniofacial abnormal
9345359131_R07C01	Male	12	left		lobule-type	normal ear	atresia	normal	no other visible craniofacial abnormal
9345359131_R08C01	Male	10	right		normal ear	lobule-type,appendage	atresia	normal	no other visible craniofacial abnormal
9345359138_R01C01	Male	5	bilaterial		lobule-type	concha-type	left-side atresia,right-side normal	normal	no other visible craniofacial abnormal
9345359138_R03C01	Male	5	left		lobule-type	normal ear	atresia	normal	no other visible craniofacial abnormal
9345359138_R04C01	Female	7	right		normal ear,appendage	lobule-type	left-side normal, right-side atresia	normal	no other visible craniofacial abnormal
9345359138_R05C01	Female	23	right		normal ear	lobule-type	atresia	normal	no other visible craniofacial abnormal
9345359138_R06C01	Male	5	right		normal ear	lobule-type	atresia	normal	no other visible craniofacial abnormal
9345359138_R07C01	Male	6	left		lobule-type,appendage	normal ear	atresia	yes	no other visible craniofacial abnormal
9345359138_R08C01	Male	26	left		lobule-type	normal ear	atresia	normal	no other visible craniofacial abnormal
9345359139_R01C01	Male	27	right		normal ear,appendage	lobule-type	left-side normal, right-side atresia	normal	no other visible craniofacial abnormal
9345359139_R02C01	Male	9	bilaterial		Concha-type	small concha-type	left-side and right-sidenormal	normal	no other visible craniofacial abnormal
9345359139_R03C01	Male	13	right		normal ear	lobule-type	atresia	yes	no other visible craniofacial abnormal
9345359139_R04C01	Male	21	left		lobule-type	normal ear	atresia	normal	no other visible craniofacial abnormal
9345359139_R05C01	Male	6	right		prominent ear	lobule-type	left-side normal, right-side atresia	normal	no other visible craniofacial abnormal
9345359139_R06C01	Female	6	right		normal ear	lobule-type	atresia	normal	no other visible craniofacial abnormal
9345359139_R07C01	Male	12	left		lobule-type	normal ear	atresia	normal	no other visible craniofacial abnormal
9345359139_R08C01	Female	17	right		normal ear	small concha-type	normal	normal	no other visible craniofacial abnormal
9345359140_R01C01	Male	7	right		prominent ear	lobule-type	left-side normal, right-side atresia	normal	no other visible craniofacial abnormal
9345359140_R02C01	Female	24	left		lobule-type	normal ear	atresia	normal	no other visible craniofacial abnormal
9345359140_R03C01	Male	7	right		normal ear	lobule-type	atresia	normal	no other visible craniofacial abnormal
9345359140_R04C01	Male	7	left		lobule-type	prominent ear, appendage	left-side atresia, right-side normal	normal	no other visible craniofacial abnormal
9345359140_R05C01	Male	24	right		normal ear	small concha-type	stricture	normal	no other visible craniofacial abnormal
9345359140_R06C01	Female	20	right		normal ear,appendage	lobule-type,appendage	left-side normal, right-side atresia	normal	no other visible craniofacial abnormal
9345359140_R07C01	Male	17	left		lobule-type	normal ear	atresia	yes	no other visible craniofacial abnormal
9345359140_R08C01	Male	8	left		lobule-type	normal ear	atresia	normal	no other visible craniofacial abnormal
9345359141_R01C01	Female	7	right		normal ear	lobule-type	atresia	normal	no other visible craniofacial abnormal
9345359141_R02C01	Female	22	right		normal ear	small concha-type	atresia	normal	no other visible craniofacial abnormal
9345359141_R03C01	Male	24	right		normal ear	lobule-type	atresia	normal	no other visible craniofacial abnormal
9345359141_R04C01	Male	6	left		lobule-type	normal ear	atresia	yes	no other visible craniofacial abnormal
9345359141_R05C01	Male	19	right		normal ear	lobule-type	atresia	normal	no other visible craniofacial abnormal
9345359141_R06C01	Female	9	left		lobule-type	normal ear	atresia	normal	no other visible craniofacial abnormal
9345359141_R07C01	Male	15	right		normal ear,appendage	lobule-type	left-side normal, right-side atresia	normal	no other visible craniofacial abnormal
9345359141_R08C01	Female	20	right		normal ear,appendage	small concha-type	left-side normal, right-side stricture	normal	no other visible craniofacial abnormal
9345359146_R01C01	Female	12	right		normal ear	lobule-type	atresia	normal	no other visible craniofacial abnormal
9345359146_R02C01	Male	16	right		normal ear	small concha-type	atresia	normal	no other visible craniofacial abnormal
9345359146_R03C01	Male	25	right		normal ear	lobule-type	atresia	normal	no other visible craniofacial abnormal
9345359146_R04C01	Female	7	right		normal ear	lobule-type	atresia	yes	no other visible craniofacial abnormal
9345359146_R05C01	Male	6	left		lobule-type	normal ear	atresia	normal	no other visible craniofacial abnormal
9345359146_R06C01	Female	17	left		small concha-type	normal ear	atresia	normal	no other visible craniofacial abnormal
9345359146_R07C01	Male	6	left		lobule-type	normal ear	atresia	normal	no other visible craniofacial abnormal
9345359146_R08C01	Male	19	right		normal ear,appendage	lobule-type	left-side normal, right-side atresia	normal	no other visible craniofacial abnormal
9345359149_R01C01	Male	5	left		small concha-type	normal ear	atresia	normal	no other visible craniofacial abnormal
9345359149_R02C01	Female	12	right		normal ear	lobule-type	atresia	normal	no other visible craniofacial abnormal
9345359149_R03C01	Female	17	left		lobule-type	normal ear	atresia	normal	no other visible craniofacial abnormal
9345359149_R04C01	Female	11	left		lobule-type	normal ear	atresia	yes	no other visible craniofacial abnormal
9345359149_R05C01	Male	9	left		lobule-type	normal ear	atresia	yes	no other visible craniofacial abnormal
9345359149_R06C01	Male	8	right		normal ear	lobule-type	atresia	normal	no other visible craniofacial abnormal
9345359149_R07C01	Female	11	left		small concha-type	normal ear	atresia	normal	no other visible craniofacial abnormal
9345359149_R08C01	Female	9	right		normal ear	lobule-type,appendage	atresia	normal	no other visible craniofacial abnormal
9345359150_R01C01	Male	11	left		lobule-type	normal ear	atresia	normal	no other visible craniofacial abnormal
9345359150_R02C01	Male	5	right		normal ear	lobule-type,appendage	atresia	normal	no other visible craniofacial abnormal
9345359150_R03C01	Female	13	right		normal ear	lobule-type	atresia	normal	no other visible craniofacial abnormal
9345359150_R04C01	Male	6	bilaterial		lobule-type	lobule-type	left-side atresia, right-side atresia	normal	no other visible craniofacial abnormal
9345359150_R05C01	Female	23	left		lobule-type,appendage	normal ear, appendage	atresia	normal	no other visible craniofacial abnormal
9345359150_R06C01	Male	20	left		lobule-type	normal ear	atresia	normal	no other visible craniofacial abnormal
9345359150_R07C01	Male	26	right		normal ear	lobule-type	atresia	normal	no other visible craniofacial abnormal
9345359150_R08C01	Male	22	left		lobule-type	normal ear	atresia	normal	no other visible craniofacial abnormal
9345359154_R01C01	Male	9	right		normal ear	lobule-type	atresia	normal	no other visible craniofacial abnormal
9345359154_R02C01	Male	27	right		normal ear	lobule-type	atresia	yes	no other visible craniofacial abnormal
9345359154_R03C01	Male	21	left		lobule-type	normal ear	atresia	normal	no other visible craniofacial abnormal
9345359154_R04C01	Male	8	left		lobule-type	normal ear	atresia	normal	no other visible craniofacial abnormal
9345359154_R05C01	Male	6	right		normal ear	lobule-type	atresia	normal	no other visible craniofacial abnormal
9345359154_R06C01	Female	7	right		normal ear	lobule-type	atresia	normal	no other visible craniofacial abnormal
9345359154_R07C01	Male	11	left		small concha-type	normal ear	stricture	normal	no other visible craniofacial abnormal
9345359154_R08C01	Male	6	left		lobule-type	normal ear	atresia	normal	no other visible craniofacial abnormal
9345359155_R01C01	Male	5	right		normal ear	lobule-type	atresia	normal	no other visible craniofacial abnormal
9345359155_R02C01	Male	12	bilaterial		lobule-type	concha-type	left-side atresia,right-side normal	normal	no other visible craniofacial abnormal
9345359155_R03C01	Female	14	right		normal ear	lobule-type	atresia	normal	no other visible craniofacial abnormal
9345359155_R04C01	Male	6	right		normal ear	lobule-type	atresia	normal	no other visible craniofacial abnormal
9345359155_R05C01	Male	13	left		lobule-type	normal ear	atresia	normal	no other visible craniofacial abnormal
9345359155_R06C01	Male	7	bilaterial		lobule-type	small concha-type	left-side atresia,right-side stricture	normal	no other visible craniofacial abnormal
9345359155_R07C01	Male	17	left		small concha-type,appendage	normal ear, appendage	left-side atresia, right-side normal	normal	no other visible craniofacial abnormal
9345359155_R08C01	Female	22	right		normal ear	lobule-type	atresia	normal	no other visible craniofacial abnormal
9345359156_R01C01	Male	10	left		lobule-type	normal ear	atresia	normal	no other visible craniofacial abnormal
9345359156_R02C01	Male	8	right		normal ear	small concha-type,appendage	atresia	normal	no other visible craniofacial abnormal
9345359156_R03C01	Female	7	right		normal ear	lobule-type	atresia	normal	no other visible craniofacial abnormal
9345359156_R04C01	Male	8	left		lobule-type,appendage	normal ear	atresia	normal	no other visible craniofacial abnormal
9345359156_R05C01	Male	5	right		normal ear	small concha-type	atresia	normal	no other visible craniofacial abnormal
9345359156_R06C01	Male	8	left		lobule-type	normal ear	atresia	normal	no other visible craniofacial abnormal
9345359156_R07C01	Male	8	left		lobule-type	normal ear	atresia	normal	no other visible craniofacial abnormal
9345359156_R08C01	Female	8	left		lobule-type,appendage	normal ear	atresia	normal	no other visible craniofacial abnormal
9345359158_R01C01	Female	14	right		normal ear	lobule-type	atresia	normal	no other visible craniofacial abnormal
9345359158_R02C01	Female	9	left		lobule-type	normal ear	atresia	normal	no other visible craniofacial abnormal
9345359158_R03C01	Male	19	right		normal ear	small concha-type	atresia	normal	no other visible craniofacial abnormal
9345359158_R04C01	Male	15	right		normal ear	lobule-type	atresia	normal	no other visible craniofacial abnormal
9345359158_R05C01	Male	32	left		lobule-type	normal ear	atresia	normal	no other visible craniofacial abnormal
9345359158_R06C01	Male	8	right		normal ear	lobule-type	atresia	normal	no other visible craniofacial abnormal
9345359158_R07C01	Male	22	right		normal ear	lobule-type	atresia	normal	no other visible craniofacial abnormal
9345359158_R08C01	Female	40	left		small concha-type	normal ear	atresia	normal	no other visible craniofacial abnormal
9345359162_R01C01	Male	12	bilaterial		small concha-type	lobule-type	left-side and right-side atresia	normal	no other visible craniofacial abnormal
9345359162_R02C01	Female	12	right		normal ear	lobule-type	atresia	normal	no other visible craniofacial abnormal
9345359162_R03C01	Male	6	right		normal ear	lobule-type	atresia	normal	no other visible craniofacial abnormal
9345359162_R04C01	Male	6	bilaterial		lobule-type	lobule-type	left-side and right-side atresia	normal	no other visible craniofacial abnormal
9345359162_R05C01	Male	24	left		small concha-type	normal ear	normal	normal	no other visible craniofacial abnormal
9345359162_R06C01	Male	22	right		normal ear	lobule-type	atresia	normal	no other visible craniofacial abnormal
9345359162_R07C01	Male	25	left		lobule-type	normal ear	atresia	yes	no other visible craniofacial abnormal
9345359162_R08C01	Male	16	right		normal ear	small concha-type	stricture	normal	no other visible craniofacial abnormal
9345359166_R01C01	Male	18	right		normal ear,appendage	small concha-type,appendage	left-side normal, right-side atresia	normal	no other visible craniofacial abnormal
9345359166_R02C01	Female	8	right		normal ear	small concha-type	atresia	normal	no other visible craniofacial abnormal
9345359166_R03C01	Male	5	right		normal ear	lobule-type	atresia	normal	no other visible craniofacial abnormal
9345359166_R04C01	Male	9	right		normal ear	lobule-type	atresia	normal	no other visible craniofacial abnormal
9345359166_R05C01	Male	9	left		concha-type	normal ear	normal	normal	no other visible craniofacial abnormal
9345359166_R07C01	Male	9	right		normal ear	lobule-type	atresia	normal	no other visible craniofacial abnormal
9345359166_R08C01	Male	9	left		lobule-type	normal ear	atresia	normal	no other visible craniofacial abnormal
9345359167_R01C01	Male	10	left		lobule-type	normal ear	atresia	normal	no other visible craniofacial abnormal
9345359167_R02C01	Female	24	left		lobule-type	normal ear	atresia	normal	no other visible craniofacial abnormal
9345359167_R03C01	Male	24	right		normal ear,appendage	lobule-type	left-side normal, right-side atresia	normal	no other visible craniofacial abnormal
9345359167_R04C01	Male	5	left		lobule-type	normal ear	atresia	yes	no other visible craniofacial abnormal
9345359167_R05C01	Male	11	left		lobule-type	normal ear, appendage	left-side atresia, right-side normal	normal	no other visible craniofacial abnormal
9345359167_R06C01	Female	10	right		normal ear	lobule-type	atresia	normal	no other visible craniofacial abnormal
9345359167_R07C01	Male	18	right		normal ear,appendage	lobule-type,appendage	left-side normal, right-side atresia	right, yes	no other visible craniofacial abnormal
9345359167_R08C01	Male	8	bilaterial		normal ear	lobule-type,appendage	atresia	normal	no other visible craniofacial abnormal
9345359168_R01C01	Male	19	right		normal ear	lobule-type	atresia	normal	no other visible craniofacial abnormal
9345359168_R02C01	Male	6	left		lobule-type	normal ear	atresia	normal	no other visible craniofacial abnormal
9345359168_R03C01	Female	10	right		normal ear	concha-type	normal	normal	no other visible craniofacial abnormal
9345359168_R04C01	Male	31	left		lobule-type	prominent ear	left-side atresia, right-side normal	normal	no other visible craniofacial abnormal
9345359168_R05C01	Female	10	left		small concha-type	normal ear	atresia	normal	no other visible craniofacial abnormal
9345359168_R06C01	Male	24	bilaterial		small concha-type	lobule-type	left-side stricture,right-side atresia	left, normal; right, yes	no other visible craniofacial abnormal
9345359168_R07C01	Female	12	right		normal ear	concha-type	normal	normal	no other visible craniofacial abnormal
9345359168_R08C01	Male	11	right		normal ear	lobule-type	atresia	normal	no other visible craniofacial abnormal
9407758123_R01C01	Male	22	left		small concha-type	normal ear	normal	normal	no other visible craniofacial abnormal
9407758123_R02C01	Male	6	right		prominent ear	lobule-type	left-side normal, right-side atresia	normal	no other visible craniofacial abnormal
9407758123_R03C01	Female	22	left		lobule-type	normal ear	atresia	normal	no other visible craniofacial abnormal
9407758123_R04C01	Male	15	right		normal ear	lobule-type	atresia	normal	no other visible craniofacial abnormal
9407758123_R05C01	Male	27	bilaterial		small concha-type	Anotia	left-side normal,right-side stricture	normal	no other visible craniofacial abnormal
9407758123_R06C01	Male	19	right		normal ear	lobule-type	atresia	normal	no other visible craniofacial abnormal
9407758123_R07C01	Female	7	right		normal ear	lobule-type,appendage	atresia	normal	no other visible craniofacial abnormal
9407758123_R08C01	Male	9	right		normal ear	lobule-type	atresia	normal	no other visible craniofacial abnormal
9407758124_R01C01	Male	22	left		small concha-type	normal ear	atresia	normal	no other visible craniofacial abnormal
9407758124_R02C01	Male	7	left		lobule-type	normal ear	atresia	normal	no other visible craniofacial abnormal
9407758124_R03C01	Male	12	right		normal ear	lobule-type	atresia	normal	no other visible craniofacial abnormal
9407758124_R04C01	Male	20	left		lobule-type	normal ear	atresia	normal	no other visible craniofacial abnormal
9407758124_R05C01	Male	11	right		normal ear	small concha-type	atresia	normal	no other visible craniofacial abnormal
9407758124_R06C01	Male	26	right		normal ear,appendage	lobule-type	left-side normal, right-side atresia	normal	no other visible craniofacial abnormal
9407758124_R07C01	Male	15	right		normal ear	lobule-type	atresia	normal	no other visible craniofacial abnormal
9407758124_R08C01	Male	10	right		normal ear	lobule-type	atresia	normal	no other visible craniofacial abnormal
9407758125_R01C01	Male	6	right		normal ear	lobule-type	atresia	normal	no other visible craniofacial abnormal
9407758125_R02C01	Male	11	left		lobule-type	prominent ear	left-side atresia, right-side normal	left, yes	no other visible craniofacial abnormal
9407758125_R03C01	Male	19	left		small concha-type	normal ear	atresia	normal	no other visible craniofacial abnormal
9407758125_R04C01	Female	7	right		normal ear	small concha-type	atresia	normal	no other visible craniofacial abnormal
9407758125_R05C01	Male	11	left		lobule-type	normal ear	atresia	normal	no other visible craniofacial abnormal
9407758125_R06C01	Female	6	right		normal ear	lobule-type	atresia	normal	no other visible craniofacial abnormal
9407758125_R08C01	Male	13	right		normal ear	lobule-type	atresia	normal	no other visible craniofacial abnormal
9407758127_R01C01	Female	14	right		normal ear	lobule-type	atresia	normal	no other visible craniofacial abnormal
9407758127_R02C01	Male	21	left		lobule-type	normal ear	atresia	yes	no other visible craniofacial abnormal
9407758127_R03C01	Female	17	left		lobule-type	normal ear	atresia	normal	no other visible craniofacial abnormal
9407758127_R04C01	Male	6	right		normal ear	lobule-type	atresia	normal	no other visible craniofacial abnormal
9407758127_R05C01	Male	19	right		normal ear	small concha-type	atresia	normal	no other visible craniofacial abnormal
9407758127_R06C01	Male	22	left		lobule-type	normal ear	atresia	normal	no other visible craniofacial abnormal
9407758127_R07C01	Female	15	right		normal ear	lobule-type	atresia	normal	no other visible craniofacial abnormal
9407758127_R08C01	Male	26	right		normal ear	lobule-type	atresia	normal	no other visible craniofacial abnormal
9407758128_R01C01	Male	13	right		normal ear	lobule-type	atresia	normal	no other visible craniofacial abnormal
9407758128_R02C01	Male	9	right		normal ear	lobule-type	atresia	normal	no other visible craniofacial abnormal
9407758128_R03C01	Male	7	right		normal ear	lobule-type	atresia	normal	no other visible craniofacial abnormal
9407758128_R04C01	Male	20	left		lobule-type	normal ear	atresia	normal	no other visible craniofacial abnormal
9407758128_R05C01	Male	7	right		normal ear	lobule-type	atresia	normal	no other visible craniofacial abnormal
9407758128_R06C01	Male	10	right		normal ear	small concha-type	stricture	normal	no other visible craniofacial abnormal
9407758128_R07C01	Male	6	left		lobule-type	normal ear	atresia	normal	no other visible craniofacial abnormal
9407758128_R08C01	Male	10	right		normal ear	lobule-type	atresia	normal	no other visible craniofacial abnormal
9407758130_R01C01	Male	8	right		normal ear	lobule-type	atresia	normal	no other visible craniofacial abnormal
9407758130_R02C01	Male	15	right		normal ear	lobule-type	atresia	normal	no other visible craniofacial abnormal
9407758130_R03C01	Female	18	right		normal ear	lobule-type	atresia	normal	no other visible craniofacial abnormal
9407758130_R04C01	Male	7	left		lobule-type,appendage	normal ear	atresia	normal	no other visible craniofacial abnormal
9407758130_R05C01	Female	26	right		normal ear	small concha-type	stricture	normal	no other visible craniofacial abnormal
9407758130_R06C01	Female	9	right		normal ear	lobule-type	atresia	normal	no other visible craniofacial abnormal
9407758130_R07C01	Male	7	right		normal ear	lobule-type,appendage	atresia	normal	no other visible craniofacial abnormal
9407758130_R08C01	Male	19	right		normal ear	lobule-type	atresia	normal	no other visible craniofacial abnormal
9407758131_R01C01	Male	11	left		lobule-type	normal ear	atresia	normal	no other visible craniofacial abnormal
9407758131_R02C01	Male	17	left		lobule-type	normal ear	atresia	normal	no other visible craniofacial abnormal
9407758131_R03C01	Male	11	right		normal ear	lobule-type	atresia	normal	no other visible craniofacial abnormal
9407758131_R04C01	Male	8	bilaterial		lobule-type	small concha-type	left-side and right-side atresia	normal	no other visible craniofacial abnormal
9407758131_R05C01	Male	9	right		normal ear	small concha-type	stricture	normal	no other visible craniofacial abnormal
9407758131_R06C01	Female	6	bilaterial		Anotia	cut ear	left-side atresia,right-side normal	left,yes; right,yes	no other visible craniofacial abnormal
9407758132_R01C01	Male	9	left		lobule-type	normal ear	atresia	normal	no other visible craniofacial abnormal
9407758132_R02C01	Male	6	right		normal ear	lobule-type	atresia	normal	no other visible craniofacial abnormal
9407758132_R03C01	Male	6	right		Concha-type	lobule-type	right-side atresia,left-side normal	normal	no other visible craniofacial abnormal
9407758132_R04C01	Female	21	right		normal ear	small concha-type	atresia	normal	no other visible craniofacial abnormal
9407758132_R05C01	Male	6	left		lobule-type	normal ear	atresia	normal	no other visible craniofacial abnormal
9407758132_R06C01	Male	27	right		prominent ear	lobule-type	left-side normal, right-side atresia	normal	no other visible craniofacial abnormal
9407758132_R07C01	Male	17	left		lobule-type	normal ear, appendage	left-side atresia, right-side normal	normal	no other visible craniofacial abnormal
9407758132_R08C01	Male	21	right		normal ear	lobule-type	atresia	normal	no other visible craniofacial abnormal
9407758133_R01C01	Female	10	bilaterial		lobule-type,appendage	normal ear	atresia	normal	no other visible craniofacial abnormal
9407758133_R02C01	Male	20	right		normal ear	lobule-type	atresia	normal	no other visible craniofacial abnormal
9407758133_R03C01	Male	8	left		lobule-type	normal ear	atresia	normal	no other visible craniofacial abnormal
9407758133_R04C01	Male	9	right		normal ear	lobule-type	atresia	normal	no other visible craniofacial abnormal
9407758133_R05C01	Male	6	right		normal ear	small concha-type,appendage	stricture	normal	no other visible craniofacial abnormal
9407758133_R06C01	Male	13	right		normal ear	lobule-type	atresia	normal	no other visible craniofacial abnormal
9407758133_R07C01	Male	8	left		lobule-type,appendage	normal ear, appendage	left-side atresia, right-side normal	normal	no other visible craniofacial abnormal
9407758133_R08C01	Male	22	left		small concha-type	prominent ear	left-side atresia, right-side normal	normal	no other visible craniofacial abnormal
9407758134_R01C01	Male	11	left		lobule-type	normal ear	atresia	normal	no other visible craniofacial abnormal
9407758134_R02C01	Male	21	right		normal ear	small concha-type	normal	normal	no other visible craniofacial abnormal
9407758134_R03C01	Male	22	right		normal ear	lobule-type	atresia	normal	no other visible craniofacial abnormal
9407758134_R04C01	Male	27	right		normal ear	lobule-type	atresia	normal	no other visible craniofacial abnormal
9407758134_R05C01	Female	22	right		normal ear	lobule-type	atresia	normal	no other visible craniofacial abnormal
9407758134_R06C01	Male	9	left		lobule-type	normal ear, appendage	left-side atresia, right-side normal	normal	no other visible craniofacial abnormal
9407758134_R07C01	Male	21	right		normal ear	lobule-type	atresia	normal	no other visible craniofacial abnormal
9407758134_R08C01	Male	6	right		normal ear	lobule-type	atresia	normal	no other visible craniofacial abnormal
9407758135_R01C01	Male	8	left		lobule-type	normal ear, appendage	left-side atresia, right-side normal	normal	no other visible craniofacial abnormal
9407758135_R02C01	Female	21	bilaterial		cup ear,appendage	lobule-type	left-side normal,right-side stricture	normal	no other visible craniofacial abnormal
9407758135_R03C01	Male	25	left		lobule-type	concha-type	left-side atresia, right-side normal	normal	no other visible craniofacial abnormal
9407758135_R04C01	Male	15	right		normal ear	lobule-type,appendage	atresia	normal	no other visible craniofacial abnormal
9407758135_R05C01	Female	11	left		lobule-type	normal ear	atresia	normal	no other visible craniofacial abnormal
9407758135_R06C01	Male	10	right		normal ear,appendage	lobule-type	left-side normal, right-side atresia	normal	no other visible craniofacial abnormal
9407758135_R07C01	Male	48	left		lobule-type	normal ear	atresia	normal	no other visible craniofacial abnormal
9407758135_R08C01	Male	7	right		normal ear	lobule-type	atresia	normal	no other visible craniofacial abnormal
9407758136_R01C01	Male	9	bilaterial		Concha-type	small concha-type	left-side normal,right-side stricture	normal	no other visible craniofacial abnormal
9407758136_R02C01	Male	8	right		prominent ear	lobule-type	left-side normal,right-side atresia	normal	no other visible craniofacial abnormal
9407758136_R03C01	Male	13	left		lobule-type	normal ear	atresia	normal	no other visible craniofacial abnormal
9407758136_R04C01	Male	11	right		normal ear	concha-type	stricture	normal	no other visible craniofacial abnormal
9407758136_R05C01	Male	18	right		normal ear	concha-type	stricture	normal	no other visible craniofacial abnormal
9407758136_R06C01	Male	7	right		normal ear	lobule-type	atresia	normal	no other visible craniofacial abnormal
9407758136_R07C01	Male	16	right		normal ear	lobule-type	atresia	normal	no other visible craniofacial abnormal
9407758136_R08C01	Male	11	left		lobule-type	prominent ear	left-side atresia,right-side normal	normal	no other visible craniofacial abnormal
9407758137_R01C01	Male	24	left		lobule-type	normal ear	atresia	normal	no other visible craniofacial abnormal
9407758137_R02C01	Male	9	right		normal ear	lobule-type	atresia	normal	no other visible craniofacial abnormal
9407758137_R03C01	Male	6	right		normal ear	lobule-type	atresia	normal	no other visible craniofacial abnormal
9407758137_R04C01	Male	9	left		lobule-type	normal ear	atresia	normal	no other visible craniofacial abnormal
9407758137_R05C01	Male	10	right		normal ear	lobule-type	atresia	normal	no other visible craniofacial abnormal
9407758137_R06C01	Female	9	right		normal ear,appendage	small concha-type	left-side normal,right-side atresia	normal	no other visible craniofacial abnormal
9407758137_R07C01	Female	24	left		lobule-type	normal ear	atresia	normal	no other visible craniofacial abnormal
9407758137_R08C01	Male	11	bilaterial		lobule-type	lobule-type	left-side atresia,right-side atresia	normal	no other visible craniofacial abnormal
9407758138_R01C01	Male	6	left		lobule-type	normal ear	atresia	normal	no other visible craniofacial abnormal
9407758138_R02C01	Male	8	right		normal ear	lobule-type	atresia	normal	no other visible craniofacial abnormal
9407758138_R03C01	Male	14	right		normal ear	lobule-type	atresia	yes	no other visible craniofacial abnormal
9407758138_R04C01	Male	8	left		lobule-type,appendage	normal ear	atresia	yes	no other visible craniofacial abnormal
9407758138_R05C01	Male	7	bilaterial		lobule-type	lobule-type	left-side atresia,right-side atresia	normal	no other visible craniofacial abnormal
9407758138_R06C01	Male	22	left		small concha-type	normal ear	atresia	normal	no other visible craniofacial abnormal
9407758138_R07C01	Male	11	left		lobule-type	normal ear	atresia	yes	no other visible craniofacial abnormal
9407758138_R08C01	Male	7	right		normal ear	lobule-type,appendage	atresia	normal	no other visible craniofacial abnormal
9407758140_R01C01	Male	13	bilaterial		small concha-type	lobule-type	left-side normal,right-side atresia	normal	no other visible craniofacial abnormal
9407758140_R02C01	Male	10	right		normal ear	lobule-type	atresia	normal	no other visible craniofacial abnormal
9407758140_R03C01	Male	6	right		normal ear	small concha-type	normal	normal	no other visible craniofacial abnormal
9407758140_R04C01	Male	13	bilaterial		lobule-type	lobule-type	left-side atresia,right-side atresia	normal	macrostomia (left)
9407758140_R05C01	Male	10	right		normal ear	lobule-type	atresia	normal	cleft lip (left)
9407758140_R06C01	Male	9	right		normal ear	lobule-type	atresia	normal	no other visible craniofacial abnormal
9407758140_R07C01	Female	8	right		normal ear	lobule-type	atresia	normal	no other visible craniofacial abnormal
9407758140_R08C01	Male	9	left		lobule-type	normal ear	atresia	normal	no other visible craniofacial abnormal
9407758142_R01C01	Male	11	left		lobule-type	normal ear	atresia	normal	no other visible craniofacial abnormal
9407758142_R02C01	Male	9	left		lobule-type	prominent ear	left-side atresia,right-side normal	left, yes	no other visible craniofacial abnormal
9407758142_R03C01	Male	8	left		small concha-type	normal ear	atresia	normal	no other visible craniofacial abnormal
9407758142_R04C01	Male	21	right		normal ear	lobule-type,appendage	atresia	normal	no other visible craniofacial abnormal
9407758142_R05C01	Female	23	right		normal ear	lobule-type	atresia	normal	no other visible craniofacial abnormal
9407758142_R06C01	Male	20	bilaterial		Concha-type	Anotia	left-side normal,right-side atresia	right, yes	no other visible craniofacial abnormal
9407758142_R07C01	Male	5	right		normal ear	lobule-type	atresia	normal	no other visible craniofacial abnormal
9407758142_R08C01	Male	7	right		normal ear	lobule-type	atresia	normal	no other visible craniofacial abnormal
9407758144_R01C01	Male	25	bilaterial		Concha-type	small concha-type	left-side atresia,right-side normal	normal	no other visible craniofacial abnormal
9407758144_R02C01	Male	16	left		lobule-type	normal ear	atresia	normal	no other visible craniofacial abnormal
9407758144_R03C01	Male	6	right		normal ear	lobule-type	atresia	normal	no other visible craniofacial abnormal
9407758144_R04C01	Male	9	left		lobule-type	normal ear	atresia	yes	no other visible craniofacial abnormal
9407758144_R05C01	Male	9	right		normal ear	lobule-type	atresia	normal	no other visible craniofacial abnormal
9407758144_R06C01	Male	8	left		lobule-type	normal ear	atresia	normal	no other visible craniofacial abnormal
9407758144_R07C01	Male	7	left		lobule-type	normal ear, appendage	left-side atresia,right-side normal	normal	no other visible craniofacial abnormal
9407758144_R08C01	Male	8	left		lobule-type	normal ear	atresia	normal	no other visible craniofacial abnormal
9407758146_R01C01	Male	9	left		lobule-type	normal ear	atresia	normal	no other visible craniofacial abnormal
9407758146_R02C01	Male	10	left		lobule-type	normal ear	atresia	normal	no other visible craniofacial abnormal
9407758146_R03C01	Male	9	bilaterial		small concha-type	concha-type	left-side stricture,right-side normal	normal	no other visible craniofacial abnormal
9407758146_R04C01	Female	25	left		lobule-type	normal ear	atresia	normal	no other visible craniofacial abnormal
9407758146_R05C01	Male	11	right		normal ear	lobule-type,appendage	atresia	normal	no other visible craniofacial abnormal
9407758146_R06C01	Male	7	bilaterial		lobule-type	lobule-type	left-side atresia, right-side atresia	normal	no other visible craniofacial abnormal
9407758146_R07C01	Male	6	right		normal ear	lobule-type	atresia	yes	no other visible craniofacial abnormal
9407758146_R08C01	Male	7	bilaterial		Anotia	small concha-type	left-side atresia,right-side stricture	normal	no other visible craniofacial abnormal
9407758148_R01C01	Male	8	right		normal ear	lobule-type	atresia	normal	no other visible craniofacial abnormal
9407758148_R02C01	Male	25	right		normal ear	lobule-type	atresia	normal	no other visible craniofacial abnormal
9407758148_R03C01	Male	5	right		normal ear	lobule-type	atresia	normal	no other visible craniofacial abnormal
9407758148_R04C01	Male	25	right		normal ear	lobule-type	atresia	yes	no other visible craniofacial abnormal
9407758148_R05C01	Female	9	left		lobule-type	normal ear	atresia	normal	no other visible craniofacial abnormal
9407758148_R06C01	Male	13	left		small concha-type	normal ear	unknown	normal	no other visible craniofacial abnormal
9407758148_R07C01	Male	7	right		normal ear	lobule-type	atresia	normal	no other visible craniofacial abnormal
9407758148_R08C01	Male	17	bilaterial		Concha-type,appendage	small concha-type	left-side normal,right-side stricture	normal	no other visible craniofacial abnormal
9407758149_R01C01	Male	8	right		normal ear	lobule-type	atresia	normal	no other visible craniofacial abnormal
9407758149_R02C01	Male	22	left		lobule-type	prominent ear, appendage	left-side atresia,right-side normal	left, yes	macrostomia
9407758149_R03C01	Male	12	left		lobule-type	normal ear	atresia	normal	no other visible craniofacial abnormal
9407758149_R04C01	Male	20	right		normal ear	lobule-type	atresia	yes	no other visible craniofacial abnormal
9407758149_R05C01	Male	23	right		normal ear	lobule-type	atresia	normal	no other visible craniofacial abnormal
9407758149_R06C01	Male	7	right		normal ear	lobule-type	atresia	normal	no other visible craniofacial abnormal
9407758149_R07C01	Male	8	right		normal ear	lobule-type	atresia	normal	no other visible craniofacial abnormal
9407758149_R08C01	Male	23	left		lobule-type	normal ear	atresia	normal	no other visible craniofacial abnormal
9407758150_R01C01	Male	6	right		normal ear	lobule-type	atresia	normal	no other visible craniofacial abnormal
9407758150_R02C01	Male	10	right		normal ear	lobule-type	atresia	normal	no other visible craniofacial abnormal
9407758150_R03C01	Female	20	right		normal ear	lobule-type	atresia	yes	no other visible craniofacial abnormal
9407758150_R04C01	Male	22	right		normal ear	lobule-type	atresia	normal	no other visible craniofacial abnormal
9407758150_R05C01	Male	8	right		normal ear	lobule-type	atresia	normal	no other visible craniofacial abnormal
9407758150_R06C01	Male	11	right		normal ear	lobule-type	atresia	normal	no other visible craniofacial abnormal
9407758150_R07C01	Male	9	left		lobule-type	normal ear	atresia	normal	no other visible craniofacial abnormal
9407758150_R08C01	Male	7	right		normal ear	lobule-type	atresia	normal	no other visible craniofacial abnormal
9407758151_R01C01	Female	21	left		lobule-type	normal ear	atresia	normal	no other visible craniofacial abnormal
9407758151_R02C01	Female	26	right		normal ear	lobule-type	atresia	normal	no other visible craniofacial abnormal
9407758151_R03C01	Male	9	left		lobule-type,appendage	normal ear	atresia	normal	no other visible craniofacial abnormal
9407758151_R04C01	Male	20	right		normal ear	lobule-type	atresia	normal	no other visible craniofacial abnormal
9407758151_R05C01	Male	13	left		lobule-type,appendage	normal ear	atresia	normal	no other visible craniofacial abnormal
9407758151_R06C01	Male	8	right		normal ear	lobule-type	atresia	normal	no other visible craniofacial abnormal
9407758151_R07C01	Male	13	left		lobule-type	normal ear	atresia	normal	no other visible craniofacial abnormal
9407758151_R08C01	Male	6	right		normal ear	small concha-type	atresia	normal	no other visible craniofacial abnormal
9407758152_R01C01	Male	10	right		normal ear	lobule-type	atresia	normal	no other visible craniofacial abnormal
9407758152_R02C01	Male	24	left		lobule-type	normal ear	atresia	normal	no other visible craniofacial abnormal
9407758152_R03C01	Male	18	left		lobule-type	normal ear	atresia	normal	no other visible craniofacial abnormal
9407758152_R04C01	Male	7	right		normal ear	lobule-type,appendage	atresia	normal	no other visible craniofacial abnormal
9407758152_R05C01	Male	18	right		normal ear	small concha-type	atresia	normal	no other visible craniofacial abnormal
9407758152_R06C01	Male	10	left		lobule-type	normal ear	atresia	normal	no other visible craniofacial abnormal
9407758152_R07C01	Male	24	right		normal ear	lobule-type	atresia	normal	no other visible craniofacial abnormal
9407758152_R08C01	Female	9	left		lobule-type	normal ear	atresia	normal	no other visible craniofacial abnormal
9407758153_R01C01	Male	9	right		normal ear	lobule-type	atresia	normal	no other visible craniofacial abnormal
9407758153_R02C01	Male	9	right		normal ear	lobule-type	atresia	normal	no other visible craniofacial abnormal
9407758153_R03C01	Male	11	left		lobule-type,appendage	normal ear, appendage	left-side atresia,right-side normal	normal	no other visible craniofacial abnormal
9407758153_R04C01	Male	16	left		lobule-type	normal ear	atresia	normal	no other visible craniofacial abnormal
9407758153_R05C01	Female	9	left		lobule-type	normal ear	atresia	yes	no other visible craniofacial abnormal
9407758153_R06C01	Male	9	left		lobule-type	normal ear	atresia	normal	no other visible craniofacial abnormal
9407758153_R07C01	Female	18	right		normal ear	lobule-type	atresia	normal	no other visible craniofacial abnormal
9407758153_R08C01	Female	8	right		normal ear	lobule-type	atresia	normal	no other visible craniofacial abnormal
9407758155_R01C01	Female	18	left		lobule-type	normal ear	atresia	normal	no other visible craniofacial abnormal
9407758155_R02C01	Male	10	right		normal ear	lobule-type	atresia	normal	no other visible craniofacial abnormal
9407758155_R03C01	Male	22	left		lobule-type	normal ear	atresia	normal	no other visible craniofacial abnormal
9407758155_R04C01	Male	7	right		normal ear	lobule-type	atresia	normal	no other visible craniofacial abnormal
9407758155_R05C01	Male	8	left		lobule-type	normal ear	atresia	normal	no other visible craniofacial abnormal
9407758155_R06C01	Male	26	right		normal ear	small concha-type	atresia	normal	no other visible craniofacial abnormal
9407758155_R07C01	Male	7	right		normal ear	lobule-type	atresia	normal	no other visible craniofacial abnormal
9407758155_R08C01	Female	10	right		normal ear	lobule-type,appendage	atresia	normal	no other visible craniofacial abnormal
9533484001_R01C01	Female	7	right		normal ear	small concha-type	stricture	normal	no other visible craniofacial abnormal
9533484001_R02C01	Male	8	left		lobule-type	normal ear	atresia	normal	no other visible craniofacial abnormal
9533484001_R03C01	Male	16	bilaterial		Concha-type	lobule-type	left-side normal,right-side atresia	normal	no other visible craniofacial abnormal
9533484001_R04C01	Female	11	right		normal ear	lobule-type	atresia	normal	no other visible craniofacial abnormal
9533484001_R05C01	Male	17	left		small concha-type	normal ear	atresia	normal	no other visible craniofacial abnormal
9533484001_R06C01	Male	18	bilaterial		lobule-type	concha-type	left-side atresia,right-side normal	normal	no other visible craniofacial abnormal
9533484001_R07C01	Male	7	left		lobule-type	normal ear	atresia	normal	no other visible craniofacial abnormal
9533484001_R08C01	Male	6	right		normal ear	lobule-type,appendage	atresia	normal	no other visible craniofacial abnormal
9533484010_R01C01	Male	5	right		normal ear,appendage	lobule-type,appendage	left-side normal,right-side atresia	normal	no other visible craniofacial abnormal
9533484010_R02C01	Male	6	right		normal ear	small concha-type	stricture	normal	no other visible craniofacial abnormal
9533484010_R03C01	Male	7	bilaterial		lobule-type	concha-type	left-side atresia,right-side normal	right, yes	no other visible craniofacial abnormal
9533484010_R04C01	Male	7	right		normal ear	lobule-type	atresia	normal	no other visible craniofacial abnormal
9533484010_R05C01	Male	12	left		small concha-type	normal ear	atresia	normal	no other visible craniofacial abnormal
9533484010_R06C01	Male	13	left		lobule-type	normal ear	atresia	yes	no other visible craniofacial abnormal
9533484010_R07C01	Male	6	right		normal ear	lobule-type,appendage	atresia	yes	no other visible craniofacial abnormal
9533484010_R08C01	Male	24	right		normal ear,appendage	lobule-type	left-side normal,right-side atresia	normal	no other visible craniofacial abnormal
9533484033_R01C01	Male	9	right		normal ear	lobule-type	atresia	normal	no other visible craniofacial abnormal
9533484033_R02C01	Male	13	left		Anotia	normal ear	atresia	normal	no other visible craniofacial abnormal
9533484033_R03C01	Female	13	left		small concha-type	normal ear	stricture	normal	no other visible craniofacial abnormal
9533484033_R04C01	Male	12	left		lobule-type	normal ear	atresia	normal	no other visible craniofacial abnormal
9533484033_R05C01	Male	8	bilaterial		lobule-type	small concha-type,appendage	left-side atresia,right-side atresia	normal	no other visible craniofacial abnormal
9533484033_R06C01	Female	7	right		normal ear	lobule-type	atresia	normal	no other visible craniofacial abnormal
9533484033_R07C01	Male	7	left		small concha-type	normal ear	stricture	yes	no other visible craniofacial abnormal
9533484033_R08C01	Female	9	left		lobule-type	normal ear	atresia	normal	no other visible craniofacial abnormal
9788381001_R01C01	Male	7	right		normal ear	lobule-type	atresia	normal	no other visible craniofacial abnormal
9788381001_R02C01	Male	7	right		normal ear	small concha-type	stricture	normal	no other visible craniofacial abnormal
9788381001_R03C01	Female	7	left		lobule-type	normal ear	atresia	yes	no other visible craniofacial abnormal
9788381001_R04C01	Male	6	right		normal ear	lobule-type	atresia	normal	no other visible craniofacial abnormal
9788381001_R05C01	Male	9	left		lobule-type	normal ear, appendage	left-side atresia,right-side normal	normal	no other visible craniofacial abnormal
9788381001_R06C01	Female	7	right		normal ear	small concha-type,appendage	stricture	normal	no other visible craniofacial abnormal
9788381001_R08C01	Male	11	left		lobule-type,appendage	normal ear, appendage	lefte-side atresia, right-side normal	normal	no other visible craniofacial abnormal
9788381002_R01C01	Male	8	bilaterial		Anotia	lobule-type	left-side atresia,right-side atresia	left,yes; right,yes	no other visible craniofacial abnormal
9788381002_R02C01	Male	25	left		lobule-type	normal ear	atresia	normal	no other visible craniofacial abnormal
9788381002_R03C01	Female	5	left		lobule-type	normal ear	atresia	yes	no other visible craniofacial abnormal
9788381002_R04C01	Male	9	right		normal ear	lobule-type	atresia	normal	no other visible craniofacial abnormal
9788381002_R05C01	Male	8	right		normal ear	lobule-type	atresia	normal	no other visible craniofacial abnormal
9788381002_R06C01	Male	16	left		lobule-type	normal ear	atresia	normal	no other visible craniofacial abnormal
9788381002_R07C01	Male	10	left		lobule-type	normal ear	atresia	yes	no other visible craniofacial abnormal
9788381002_R08C01	Female	10	right		normal ear	small concha-type	atresia	normal	no other visible craniofacial abnormal
9788381003_R01C01	Male	8	right		normal ear	small concha-type,appendage	atresia	normal	no other visible craniofacial abnormal
9788381003_R02C01	Male	8	left		small concha-type	normal ear	atresia	normal	no other visible craniofacial abnormal
9788381003_R03C01	Female	23	right		normal ear	lobule-type	atresia	normal	no other visible craniofacial abnormal
9788381003_R04C01	Male	7	left		lobule-type	normal ear	atresia	normal	no other visible craniofacial abnormal
9788381003_R05C01	Male	11	right		normal ear	small concha-type	atresia	normal	no other visible craniofacial abnormal
9788381003_R06C01	Male	8	right		normal ear	lobule-type	atresia	normal	no other visible craniofacial abnormal
9788381003_R07C01	Male	7	left		small concha-type	normal ear	normal	normal	no other visible craniofacial abnormal
9788381003_R08C01	Female	9	left		small concha-type	normal ear, appendage	left-side normal,right-side atresia	normal	no other visible craniofacial abnormal
9788381005_R01C01	Male	20	left		lobule-type	normal ear	atresia	normal	no other visible craniofacial abnormal
9788381005_R02C01	Male	10	left		small concha-type	normal ear	atresia	normal	no other visible craniofacial abnormal
9788381005_R03C01	Female	6	left		small concha-type	normal ear	stricture	normal	macrostomia
9788381005_R04C01	Male	11	bilaterial		lobule-type	lobule-type	left-side atresia,right-side atresia	normal	no other visible craniofacial abnormal
9788381005_R05C01	Male	6	right		unknown type, unknown affected-side		unknown	unknown	no other visible craniofacial abnormal
9788381005_R06C01	Female	12	left		lobule-type	normal ear	atresia	normal	no other visible craniofacial abnormal
9788381005_R07C01	Male	24	bilaterial		small concha-type	concha-type,appendage	left-side stricture,right-side stricture	normal	no other visible craniofacial abnormal
9788381005_R08C01	Female	9	left		lobule-type	normal ear	atresia	normal	no other visible craniofacial abnormal
9788381008_R01C01	Male	5	bilaterial		small concha-type	small concha-type	left-side stricture,right-side stricture	normal	no other visible craniofacial abnormal
9788381008_R02C01	Male	9	left		lobule-type	normal ear	atresia	normal	no other visible craniofacial abnormal
9788381008_R03C01	Male	7	right		normal ear	lobule-type	atresia	normal	no other visible craniofacial abnormal
9788381008_R04C01	Female	6	bilaterial		lobule-type	concha-type	left-side atresia,right-side normal	left,yes; right,normal	no other visible craniofacial abnormal
9788381008_R05C01	Male	-	bilaterial		normal ear	unknown type	unknown	unknown	unknown
9788381008_R06C01	Male	6	right		normal ear	lobule-type	atresia	normal	no other visible craniofacial abnormal
9788381008_R07C01	Male	12	right		normal ear	lobule-type	atresia	yes	no other visible craniofacial abnormal
9788381008_R08C01	Female	6	right		normal ear	unknown type	unknown	unknown	unknown
9788381012_R01C01	Male	6	right		normal ear	lobule-type,appendage	atresia	normal	no other visible craniofacial abnormal
9788381012_R02C01	Male	8	bilaterial		Concha-type,appendage	Anotia	left-side normal,right-side atresia	normal	no other visible craniofacial abnormal
9788381012_R03C01	Male	11	left		small concha-type	normal ear	stricture	yes	no other visible craniofacial abnormal
9788381012_R04C01	Male	8	right		normal ear,appendage	lobule-type	left-side normal,right-side atresia	normal	no other visible craniofacial abnormal
9788381012_R05C01	Male	19	right		unknown type	normal ear	unknown	unknown	unknown
9788381012_R06C01	Male	8	left		unknown type	unknown type	unknown	unknown	unknown
9788381012_R07C01	Male	14	bilaterial		normal ear	unknown type	unknown	unknown	unknown
9788381012_R08C01	Male	18	right		unknown type	normal ear	unknown	unknown	unknown
9788381016_R01C01	Male	21	left		normal ear	unknown type	unknown	unknown	unknown
9788381016_R02C01	Male	30	left		small concha-type	normal ear	atresia	normal	no other visible craniofacial abnormal
9788381016_R03C01	Male	5	right		unknown type	normal ear	unknown	unknown	unknown
9788381016_R04C01	Male	6	right		normal ear	lobule-type	atresia	normal	no other visible craniofacial abnormal
9788381016_R05C01	Male	9	left		normal ear	unknown type	unknown	unknown	unknown
9788381016_R06C01	Male	7	left		lobule-type	normal ear	atresia	normal	no other visible craniofacial abnormal
9788381016_R07C01	Male	19	right		unknown type	normal ear	unknown	unknown	unknown
9788381016_R08C01	Female	12	left		unknown type	normal ear	unknown	unknown	unknown
9788381020_R01C01	Male	6	left		lobule-type	normal ear	stricture	yes	no other visible craniofacial abnormal
9788381020_R02C01	Male	12	left		unknown type	normal ear	unknown	unknown	unknown
9788381020_R03C01	Female	26	left		normal ear	lobule-type	atresia	normal	no other visible craniofacial abnormal
9788381020_R04C01	Male	14	left		unknown type	normal ear	unknown	unknown	unknown
9788381020_R05C01	Male	7	left		unknown type	normal ear	unknown	unknown	unknown
9788381020_R06C01	Female	8	left		normal ear	unknown type	unknown	unknown	unknown
9788381020_R07C01	Male	17	right		unknown type	normal ear	unknown	unknown	unknown
9788381020_R08C01	Female	15	left		unknown type	normal ear	unknown	unknown	unknown
9788381023_R01C01	Male	13	left		unknown type	normal ear	unknown	unknown	unknown
9788381023_R02C01	Male	16	left		normal ear	unknown type	unknown	unknown	unknown
9788381023_R03C01	Female	6	left		normal ear	lobule-type	atresia	yes	no other visible craniofacial abnormal
9788381023_R04C01	Female	21	right		unknown type	normal ear	unknown	unknown	unknown
9788381023_R05C01	Female	13	left		normal ear	unknown type	unknown	unknown	unknown
9788381023_R06C01	Male	9	right		unknown type	normal ear	unknown	unknown	unknown
9788381023_R07C01	Male	20	left		unknown type	normal ear	unknown	unknown	unknown
9788381023_R08C01	Male	6	left		lobule-type	normal ear	atresia	normal	no other visible craniofacial abnormal
9788381025_R01C01	Male	6	left		unknown type	normal ear	unknown	unknown	unknown
9788381025_R02C01	Female	11	left		unknown type	normal ear	unknown	unknown	unknown
9788381025_R03C01	Male	6	left		unknown type, unknown affected-side		unknown	unknown	unknown
9788381025_R04C01	Female	8	bilaterial		normal ear	unknown type	unknown	unknown	unknown
9788381025_R05C01	Male	16	right		normal ear	unknown type	unknown	unknown	unknown
9788381025_R06C01	Male	6	right		normal ear	unknown type	unknown	unknown	unknown
9788381025_R07C01	Female	11	right		normal ear	unknown type	unknown	unknown	unknown
9788381025_R08C01	Female	24	right		normal ear	unknown type	unknown	unknown	unknown
9788381026_R01C01	Male	8	left		small concha-type	normal ear	normal	normal	no other visible craniofacial abnormal
9788381026_R02C01	Male	13	right		normal ear	small concha-type,appendage	stricture	normal	no other visible craniofacial abnormal
9788381026_R03C01	Male	6	left		lobule-type	normal ear	atresia	normal	no other visible craniofacial abnormal
9788381026_R04C01	Female	6	bilaterial		lobule-type	concha-type	left-side atresia,right-side normal	normal	no other visible craniofacial abnormal
9788381026_R05C01	Male	9	right		normal ear	lobule-type	atresia	normal	no other visible craniofacial abnormal
9788381026_R06C01	Male	6	right		normal ear	lobule-type	atresia	normal	no other visible craniofacial abnormal
9788381026_R07C01	Male	8	right		normal ear	lobule-type	atresia	normal	no other visible craniofacial abnormal
9788381026_R08C01	Male	6	right		normal ear	unknown type	unknown	unknown	unknown
9788381027_R01C01	Male	9	right		normal ear	unknown type	unknown	unknown	unknown
9788381027_R02C01	Male	7	right		unknown type	normal ear	unknown	unknown	unknown
9788381027_R03C01	Male	7	left		normal ear	unknown type	unknown	unknown	unknown
9788381027_R04C01	Male	9	right		normal ear	unknown type	unknown	unknown	unknown
9788381027_R05C01	Male	19	right		normal ear	unknown type	unknown	unknown	unknown
9788381027_R06C01	Male	25	right		normal ear	unknown type	unknown	unknown	unknown
9788381027_R07C01	Female	12	right		unknown type	unknown type	unknown	unknown	unknown
9788381027_R08C01	Female	18	bilaterial		unknown type	unknown type	unknown	unknown	unknown
9788381028_R02C01	Male	17	bilaterial		unknown type	normal ear	unknown	unknown	unknown
9788381028_R03C01	Male	7	right		normal ear	lobule-type	atresia	yes	no other visible craniofacial abnormal
9788381028_R04C01	Male	6	right		normal ear	lobule-type,appendage	atresia	normal	no other visible craniofacial abnormal
9788381028_R05C01	Male	10	left		lobule-type	normal ear	atresia	normal	no other visible craniofacial abnormal
9788381028_R06C01	Male	9	right		normal ear	lobule-type	atresia	normal	no other visible craniofacial abnormal
9788381028_R07C01	Female	13	bilaterial		Concha-type	lobule-type	left-side normal,right-side atresia	normal	no other visible craniofacial abnormal
9788381028_R08C01	Male	6	left		small concha-type	normal ear	stricture	normal	no other visible craniofacial abnormal
9788381031_R01C01	Male	21	left		normal ear	unknown type	unknown	unknown	unknown
9788381031_R02C01	Male	26	right		normal ear	unknown type	unknown	unknown	unknown
9788381031_R03C01	Male	7	right		unknown type	normal ear	unknown	unknown	unknown
9788381031_R04C01	Female	9	left		normal ear	unknown type	unknown	unknown	unknown
9788381031_R05C01	Male	11	right		normal ear	unknown type	unknown	unknown	unknown
9788381031_R06C01	Male	21	right		normal ear	unknown type	unknown	unknown	unknown
9788381031_R07C01	Male	12	right		normal ear	unknown type	unknown	unknown	unknown
9788381031_R08C01	Female	6	right		unknown type	normal ear	unknown	unknown	unknown
9788381033_R01C01	Male	25	right		normal ear	lobule-type	atresia	normal	no other visible craniofacial abnormal
9788381033_R02C01	Male	8	left		lobule-type	normal ear	stricture	yes	no other visible craniofacial abnormal
9788381033_R03C01	Male	16	left		lobule-type	normal ear	atresia	normal	no other visible craniofacial abnormal
9788381033_R04C01	Male	6	left		lobule-type	normal ear	atresia	normal	no other visible craniofacial abnormal
9788381033_R05C01	Male	7	right		normal ear	lobule-type	atresia	normal	no other visible craniofacial abnormal
9788381033_R06C01	Male	7	bilaterial		small concha-type	lobule-type	right-side atresia,left-side normal	left,yes; right,yes	no other visible craniofacial abnormal
9788381033_R07C01	Male	8	right		prominent ear	lobule-type	left-side normal,right-side atresia	normal	no other visible craniofacial abnormal
9788381033_R08C01	Male	9	right		normal ear	lobule-type	atresia	normal	no other visible craniofacial abnormal
9788381038_R01C01	Female	24	left		normal ear	unknown type	unknown	unknown	unknown
9788381038_R02C01	Male	8	bilaterial		Concha-type	lobule-type	left-side normal,right-side atresia	normal	no other visible craniofacial abnormal
9788381038_R03C01	Male	16	right		unknown type	normal ear	unknown	unknown	unknown
9788381038_R04C01	Male	8	right		normal ear	small concha-type	atresia	normal	no other visible craniofacial abnormal
9788381038_R05C01	Female	9	right		normal ear	lobule-type	atresia	normal	no other visible craniofacial abnormal
9788381038_R06C01	Male	12	right		normal ear	lobule-type,appendage	atresia	normal	no other visible craniofacial abnormal
9788381038_R07C01	Male	8	left		lobule-type,appendage	normal ear	atresia	normal	no other visible craniofacial abnormal
9788381038_R08C01	Male	13	right		normal ear	lobule-type	atresia	normal	no other visible craniofacial abnormal
9788381039_R01C01	Male	26	left		normal ear	unknown type	unknown	unknown	unknown
9788381039_R02C01	Male	8	right		normal ear	unknown type	unknown	unknown	unknown
9788381039_R03C01	Male	24	right		normal ear	unknown type	unknown	unknown	unknown
9788381039_R05C01	Male	19	right		normal ear	unknown type	unknown	unknown	unknown
9788381039_R06C01	Female	20	right		unknown type	normal ear	unknown	unknown	unknown
9788381039_R07C01	Male	19	left		normal ear	unknown type	unknown	unknown	unknown
9788381039_R08C01	Male	8	right		unknown type	normal ear	unknown	unknown	unknown
9788381041_R01C01	Female	17	left		unknown type	normal ear	unknown	unknown	unknown
9788381041_R02C01	Female	8	left		normal ear	unknown type	unknown	unknown	unknown
9788381041_R03C01	Male	10	right		normal ear	unknown type	unknown	unknown	unknown
9788381041_R04C01	Female	19	right		normal ear	unknown type	unknown	unknown	unknown
9788381041_R05C01	Female	13	right		unknown type	normal ear	unknown	unknown	unknown
9788381041_R06C01	Male	7	left		normal ear	unknown type	unknown	unknown	unknown
9788381041_R07C01	Male	8	right		normal ear	unknown type	unknown	unknown	unknown
9788381041_R08C01	Female	12	right		unknown type	normal ear	unknown	unknown	unknown
9788381043_R01C01	Female	23	right		normal ear,appendage	lobule-type	left-side normal,right-side atresia	normal	no other visible craniofacial abnormal
9788381043_R02C01	Female	10	right		normal ear	lobule-type	atresia	normal	no other visible craniofacial abnormal
9788381043_R03C01	Male	6	left		lobule-type	normal ear	atresia	normal	no other visible craniofacial abnormal
9788381043_R04C01	Male	6	left		lobule-type	normal ear	atresia	normal	no other visible craniofacial abnormal
9788381043_R05C01	Male	6	right		normal ear	lobule-type	atresia	normal	no other visible craniofacial abnormal
9788381043_R06C01	Female	17	right		normal ear	lobule-type	atresia	normal	no other visible craniofacial abnormal
9788381043_R07C01	Male	6	right		normal ear	lobule-type	atresia	yes	no other visible craniofacial abnormal
9788381043_R08C01	Male	12	right		normal ear,appendage	lobule-type	left-side normal,right-side atresia	normal	no other visible craniofacial abnormal
9788381046_R01C01	Female	11	left		normal ear	unknown type	unknown	unknown	unknown
9788381046_R02C01	Female	7	right		normal ear	unknown type	unknown	unknown	unknown
9788381046_R03C01	Female	6	right		normal ear	lobule-type	atresia	normal	no other visible craniofacial abnormal
9788381046_R04C01	Male	5	right		microtia,unknown type	normal ear	unknown	unknown	unknown
9788381046_R05C01	Female	8	right		normal ear	lobule-type	atresia	normal	no other visible craniofacial abnormal
9788381046_R06C01	Male	5	right		normal ear	small concha-type	atresia	normal	no other visible craniofacial abnormal
9788381046_R07C01	Male	6	left		small concha-type	normal ear	stricture	normal	no other visible craniofacial abnormal
9788381046_R08C01	Male	7	right		normal ear	lobule-type	atresia	normal	no other visible craniofacial abnormal
9788381047_R01C01	Female	9	right		small concha-type	normal ear	unknown	unknown	unknown
9788381047_R02C01	Female	22	right		lobule-type	normal ear	unknown	unknown	unknown
9788381047_R03C01	Male	9	right		normal ear	lobule-type	atresia	yes	no other visible craniofacial abnormal
9788381047_R04C01	Male	25	right		normal ear	lobule-type	atresia	normal	no other visible craniofacial abnormal
9788381047_R05C01	Male	8	right		normal ear	lobule-type	atresia	normal	no other visible craniofacial abnormal
9788381047_R07C01	Male	7	right		normal ear	lobule-type	atresia	normal	no other visible craniofacial abnormal
9788381047_R08C01	Male	8	right		normal ear	small concha-type,appendage	atresia	normal	no other visible craniofacial abnormal
9788381050_R01C01	Female	10	right		normal ear	lobule-type	atresia	normal	no other visible craniofacial abnormal
9788381050_R02C01	Male	10	right		normal ear	lobule-type	atresia	normal	no other visible craniofacial abnormal
9788381050_R03C01	Male	5	right		normal ear	microtia,unknown type	unknown	unknown	no other visible craniofacial abnormal
9788381050_R04C01	Male	6	right		normal ear	microtia,unknown type	unknown	unknown	no other visible craniofacial abnormal
9788381050_R05C01	Female	6	right		microtia,unknown type	normal ear	unknown	unknown	unknown
9788381050_R06C01	Female	21	right		normal ear	small concha-type	atresia	normal	no other visible craniofacial abnormal
9788381050_R07C01	Male	8	right		normal ear	small concha-type	stricture	normal	no other visible craniofacial abnormal
9788381050_R08C01	Female	21	right		small concha-type	normal ear	unknown	unknown	unknown
9788381051_R01C01	Male	7	right		normal ear	lobule-type	atresia	normal	no other visible craniofacial abnormal
9788381051_R02C01	Female	6	right		normal ear	lobule-type	atresia	yes	no other visible craniofacial abnormal
9788381051_R03C01	Male	12	right		normal ear	lobule-type	atresia	normal	no other visible craniofacial abnormal
9788381051_R04C01	Male	10	left		lobule-type	normal ear	atresia	normal	no other visible craniofacial abnormal
9788381051_R05C01	Male	8	right		normal ear	lobule-type	atresia	yes	no other visible craniofacial abnormal
9788381051_R06C01	Male	22	left		lobule-type	normal ear	atresia	normal	no other visible craniofacial abnormal
9788381051_R07C01	Male	8	left		lobule-type	normal ear	unknown	unknown	unknown
9788381051_R08C01	Male	11	bilaterial		microtia,unknown type	normal ear	unknown	unknown	unknown
9788381053_R01C01	Female	7	left		lobule-type,appendage	normal ear, appendage	left-side atresia,right-side normal	normal	no other visible craniofacial abnormal
9788381053_R02C01	Male	20	right		normal ear,appendage	lobule-type	left-side normal,right-side atresia	left,yes	no other visible craniofacial abnormal
9788381053_R03C01	Male	5	right		normal ear	small concha-type	stricture	normal	no other visible craniofacial abnormal
9788381053_R04C01	Male	10	right		normal ear	lobule-type	atresia	normal	no other visible craniofacial abnormal
9788381053_R05C01	Male	6	left		lobule-type	normal ear	atresia	yes	no other visible craniofacial abnormal
9788381053_R06C01	Male	11	left		lobule-type	normal ear	atresia	normal	no other visible craniofacial abnormal
9788381053_R07C01	Male	23	right		normal ear	small concha-type	stricture	normal	no other visible craniofacial abnormal
9788381053_R08C01	Male	9	left		lobule-type	normal ear	atresia	normal	no other visible craniofacial abnormal
9788381054_R01C01	Male	16	bilaterial		lobule-type	small concha-type	left-side atresia,right-side normal	normal	no other visible craniofacial abnormal
9788381054_R02C01	Male	8	right		normal ear	lobule-type	atresia	normal	no other visible craniofacial abnormal
9788381054_R03C01	Male	15	right		normal ear	small concha-type	stricture	normal	no other visible craniofacial abnormal
9788381054_R04C01	Male	12	left		lobule-type	normal ear	atresia	normal	no other visible craniofacial abnormal
9788381054_R05C01	Female	8	bilaterial		Concha-type	lobule-type	left-side normal,right-side atresia	normal	no other visible craniofacial abnormal
9788381054_R06C01	Female	9	right		normal ear	small concha-type	normal	normal	no other visible craniofacial abnormal
9788381054_R07C01	Female	15	right		normal ear	small concha-type	atresia	normal	no other visible craniofacial abnormal
9788381054_R08C01	Male	5	left		lobule-type	normal ear	atresia	normal	no other visible craniofacial abnormal
9788381055_R01C01	Male	7	left		lobule-type	prominent ear	left-side atresia,right-side normal	left,yes; right,yes	no other visible craniofacial abnormal
9788381055_R02C01	Male	7	right		normal ear	lobule-type	atresia	normal	no other visible craniofacial abnormal
9788381055_R03C01	Male	6	right		normal ear	concha-type	normal	normal	no other visible craniofacial abnormal
9788381055_R04C01	Male	17	left		small concha-type,appendage	normal ear	normal	normal	no other visible craniofacial abnormal
9788381055_R05C01	Male	9	left		small concha-type	normal ear	stricture	normal	no other visible craniofacial abnormal
9788381055_R06C01	Male	11	right		normal ear	lobule-type	atresia	normal	no other visible craniofacial abnormal
9788381055_R07C01	Male	16	right		normal ear	lobule-type	atresia	yes	no other visible craniofacial abnormal
9788381055_R08C01	Male	6	bilaterial		Concha-type,appendage	lobule-type	left-side normal,right-side atresia	normal	no other visible craniofacial abnormal
9788381056_R01C01	Male	7	bilaterial		small concha-type	concha-type	left-side normal,right-side atresia	normal	no other visible craniofacial abnormal
9788381056_R02C01	Male	19	right		normal ear	lobule-type	atresia	normal	no other visible craniofacial abnormal
9788381056_R03C01	Male	6	right		normal ear	lobule-type	atresia	normal	no other visible craniofacial abnormal
9788381056_R04C01	Male	6	right		normal ear	small concha-type	stricture	yes	no other visible craniofacial abnormal
9788381056_R05C01	Male	24	right		normal ear	small concha-type	atresia	normal	no other visible craniofacial abnormal
9788381056_R06C01	Male	7	right		normal ear	lobule-type	atresia	yes	no other visible craniofacial abnormal
9788381056_R07C01	Male	9	left		lobule-type	normal ear	atresia	normal	no other visible craniofacial abnormal
9788381056_R08C01	Male	5	right		normal ear	concha-type	normal	normal	no other visible craniofacial abnormal
9788381057_R01C01	Male	24	left		lobule-type	normal ear	atresia	normal	no other visible craniofacial abnormal
9788381057_R03C01	Male	46	right		normal ear	small concha-type	stricture	normal	no other visible craniofacial abnormal
9788381057_R04C01	Female	6	left		microtia,unknown type	normal ear	normal	normal	no other visible craniofacial abnormal
9788381057_R05C01	Male	6	left		small concha-type	normal ear	atresia	normal	no other visible craniofacial abnormal
9788381057_R06C01	Male	8	right		normal ear	small concha-type	normal	normal	no other visible craniofacial abnormal
9788381057_R07C01	Female	8	left		lobule-type	normal ear	atresia	normal	no other visible craniofacial abnormal
9788381057_R08C01	Female	18	right		normal ear	small concha-type	stricture	normal	no other visible craniofacial abnormal
9788381060_R01C01	Male	10	right		normal ear	lobule-type	atresia	normal	no other visible craniofacial abnormal
9788381060_R02C01	Male	19	left		lobule-type	normal ear	atresia	normal	no other visible craniofacial abnormal
9788381060_R03C01	Male	25	bilaterial		lobule-type	lobule-type	left-side atresia,right-side atresia	normal	no other visible craniofacial abnormal
9788381060_R04C01	Male	8	left		lobule-type	normal ear	atresia	normal	no other visible craniofacial abnormal
9788381060_R05C01	Female	11	right		normal ear	small concha-type	stricture	normal	no other visible craniofacial abnormal
9788381060_R06C01	Male	7	left		lobule-type	normal ear	atresia	normal	no other visible craniofacial abnormal
9788381060_R07C01	Female	6	left		lobule-type	prominent ear	left-side atresia,right-side normal	normal	no other visible craniofacial abnormal
9788381060_R08C01	Male	6	bilaterial		lobule-type	small concha-type	left-side atresia,right-side normal	normal	no other visible craniofacial abnormal
9788381064_R01C01	Female	11	right		normal ear	lobule-type,appendage	atresia	normal	no other visible craniofacial abnormal
9788381064_R02C01	Male	10	right		normal ear	lobule-type	atresia	yes	no other visible craniofacial abnormal
9788381064_R04C01	Female	24	left		lobule-type	normal ear	atresia	normal	no other visible craniofacial abnormal
9788381064_R05C01	Female	10	right		normal ear	small concha-type	stricture	normal	no other visible craniofacial abnormal
9788381064_R06C01	Male	8	right		normal ear	small concha-type	stricture	normal	no other visible craniofacial abnormal
9788381064_R07C01	Male	7	right		normal ear	small concha-type,appendage	normal	normal	no other visible craniofacial abnormal
9788381064_R08C01	Male	18	left		lobule-type	normal ear	atresia	normal	no other visible craniofacial abnormal
9788381065_R01C01	Female	7	left		lobule-type	normal ear	atresia	normal	no other visible craniofacial abnormal
9788381065_R03C01	Female	9	left		lobule-type	normal ear	atresia	normal	no other visible craniofacial abnormal
9788381065_R04C01	Male	8	bilaterial		small concha-type	Anotia	left-side stricture,right-side atresia	normal	no other visible craniofacial abnormal
9788381065_R05C01	Male	7	right		normal ear	concha-type	normal	normal	no other visible craniofacial abnormal
9788381065_R06C01	Male	6	left		lobule-type	normal ear	atresia	normal	no other visible craniofacial abnormal
9788381065_R07C01	Male	7	right		normal ear	small concha-type,appendage	atresia	normal	no other visible craniofacial abnormal
9788381065_R08C01	Female	21	right		normal ear	small concha-type	normal	normal	no other visible craniofacial abnormal
9788381067_R01C01	Male	6	right		normal ear	concha-type	normal	normal	no other visible craniofacial abnormal
9788381067_R02C01	Male	6	bilaterial		Concha-type	lobule-type	left-side normal,right-side atresia	normal	no other visible craniofacial abnormal
9788381067_R03C01	Male	23	bilaterial		lobule-type	lobule-type	left-side atresia,right-side atresia	normal	no other visible craniofacial abnormal
9788381067_R04C01	Male	8	left		lobule-type	normal ear	atresia	normal	no other visible craniofacial abnormal
9788381067_R05C01	Male	6	right		normal ear	lobule-type,appendage	atresia	normal	no other visible craniofacial abnormal
9788381067_R06C01	Male	8	right		normal ear	microtia,unknown type	unknown	unknown	no other visible craniofacial abnormal
9788381067_R08C01	Male	6	left		lobule-type	normal ear	atresia	yes	no other visible craniofacial abnormal
9788381069_R01C01	Male	5	right		normal ear	lobule-type	atresia	normal	no other visible craniofacial abnormal
9788381069_R02C01	Male	7	left		lobule-type,appendage	normal ear	atresia	normal	no other visible craniofacial abnormal
9788381069_R03C01	Male	7	right		normal ear	small concha-type	atresia	normal	no other visible craniofacial abnormal
9788381069_R04C01	Male	8	right		normal ear	lobule-type	atresia	normal	no other visible craniofacial abnormal
9788381069_R05C01	Male	25	right		normal ear	lobule-type	atresia	normal	no other visible craniofacial abnormal
9788381069_R06C01	Female	10	bilaterial		small concha-type	small concha-type	left-side atresia,right-side stricture	normal	no other visible craniofacial abnormal
9788381069_R07C01	Male	15	right		normal ear	lobule-type	atresia	normal	no other visible craniofacial abnormal
9788381069_R08C01	Male	8	bilaterial		Concha-type	Anotia	left-side normal,right-side atresia	right, yes	no other visible craniofacial abnormal
9788381073_R01C01	Male	18	left		lobule-type	normal ear	atresia	normal	no other visible craniofacial abnormal
9788381073_R02C01	Male	22	left		lobule-type	normal ear	atresia	normal	no other visible craniofacial abnormal
9788381073_R03C01	Male	13	right		normal ear	lobule-type	atresia	normal	no other visible craniofacial abnormal
9788381073_R04C01	Female	7	right		normal ear	small concha-type	stricture	normal	no other visible craniofacial abnormal
9788381073_R05C01	Male	7	right		normal ear	small concha-type	atresia	normal	no other visible craniofacial abnormal
9788381073_R06C01	Male	12	left		lobule-type	normal ear	atresia	yes	no other visible craniofacial abnormal
9788381073_R07C01	Female	9	left		lobule-type	normal ear	atresia	normal	no other visible craniofacial abnormal
9788381073_R08C01	Male	14	right		normal ear	small concha-type	stricture	normal	no other visible craniofacial abnormal
9788381075_R01C01	Male	11	right		normal ear	lobule-type	atresia	normal	no other visible craniofacial abnormal
9788381075_R02C01	Female	10	right		normal ear	small concha-type	stricture	normal	no other visible craniofacial abnormal
9788381075_R03C01	Male	6	right		normal ear	lobule-type	atresia	normal	no other visible craniofacial abnormal
9788381075_R04C01	Male	8	left		lobule-type	normal ear	atresia	normal	no other visible craniofacial abnormal
9788381075_R05C01	Male	6	right		normal ear	lobule-type	atresia	normal	no other visible craniofacial abnormal
9788381075_R06C01	Female	10	right		normal ear,appendage	lobule-type	left-side normal,right-side atresia	right, yes	no other visible craniofacial abnormal
9788381075_R07C01	Female	22	right		normal ear	small concha-type	stricture	normal	no other visible craniofacial abnormal
9788381075_R08C01	Male	8	left		lobule-type	normal ear	atresia	normal	no other visible craniofacial abnormal
01-A01	Male	10	left		lobule-type	normal ear	left-side atresia, right-side normal	left, normal; right, yes	no other visible craniofacial abnormal
01-A02	Male	8	left		lobule-type,appendage	concha-type	left-side atresia, right-side normal	normal	no other visible craniofacial abnormal
01-A03	Male	10	right		normal ear	concha-type,appendage	left-side normal, right-side normal	normal	no other visible craniofacial abnormal
01-A04	Male	17	left		lobule-type	normal ear	left-side atresia, right-side normal	normal	no other visible craniofacial abnormal
01-A05	Male	6	right		prominent ear	lobule-type	left-side normal, right-side atresia	normal	no other visible craniofacial abnormal
01-A06	Male	9	right		normal ear	lobule-type,appendage	left-side normal, right-side atresia	normal	no other visible craniofacial abnormal
01-A07	Male	20	left		normal ear	lobule-type	left-side normal, right-side atresia	normal	no other visible craniofacial abnormal
01-A08	Male	12	right		normal ear	concha-type	left-side normal, right-side atresia	normal	no other visible craniofacial abnormal
01-A09	Male	7	right		normal ear	small concha-type	left-side normal, right-side atresia	normal	no other visible craniofacial abnormal
01-A10	Male	8	right		normal ear	lobule-type,appendage	left-side normal, right-side atresia	normal	no other visible craniofacial abnormal
01-A11	Male	19	right		normal ear	concha-type	left-side normal, right-side stricture	normal	no other visible craniofacial abnormal
01-A12	Female	9	right		unknown	unknown	unknown	normal	no other visible craniofacial abnormal
01-B01	Male	9	right		normal ear	lobule-type,appendage	left-side normal, right-side atresia	normal	no other visible craniofacial abnormal
01-B02	Female	9	right		normal ear	lobule-type,appendage	left-side normal, right-side atresia	normal	no other visible craniofacial abnormal
01-B03	Male	10	right		concha-tpye	lobule-type	left-side normal, right-side atresia	normal	no other visible craniofacial abnormal
01-B04	Female	8	right		normal ear	lobule-type	left-side normal, right-side atresia	normal	no other visible craniofacial abnormal
01-B05	Male	7	right		normal ear	small concha-type	left-side normal, right-side atresia	normal	no other visible craniofacial abnormal
01-B06	Male	23	bilaterial		lobule-type	lobule-type	left-side atresia, right-side atresia	yes,left; right, nomal	no other visible craniofacial abnormal
01-B07	Male	7	right		normal ear	lobule-type	left-side normal, right-side atresia	normal	no other visible craniofacial abnormal
01-B08	Female	14	left		lobule-type	normal ear	left-side atresia, right-side normal	normal	no other visible craniofacial abnormal
01-B09	Male	10	left		lobule-type	normal ear	left-side atresia, right-side normal	normal	no other visible craniofacial abnormal
01-B10	Male	7	left		small concha-type,appendage	normal ear	left-side stresia, right-side normal	normal	no other visible craniofacial abnormal
01-B11	Male	6	left		concha-type	normal ear	left-side stresia, right-side normal	normal	no other visible craniofacial abnormal
01-B12	Male	6	right		concha-type	lobule-type	left-side normal, right-side atresia	left, normal; right, yes	no other visible craniofacial abnormal
01-C01	Male	8	left		lobule-type	normal ear	left-side atresia, right-side normal	normal	no other visible craniofacial abnormal
01-C02	Female	8	left		lobule-type	normal ear	left-side atresia, right-side normal	left, yes; right, normal	no other visible craniofacial abnormal
01-C03	Male	6	right		normal ear	lobule-type	left-side normal, right-side atresia	normal	no other visible craniofacial abnormal
01-C04	Female	10	bilaterial		lobule-type	lobule-type	left-side atresia, right-side atresia	normal	treacher-collins syndrome
01-C05	Male	6	left		lobule-type	normal ear	left-side atresia, right-side normal	normal	no other visible craniofacial abnormal
01-C06	Male	9	bilaterial		small concha-type	small concha-type	left-side stricture, right-side atresia	normal	no other visible craniofacial abnormal
01-C07	Female	10	right		normal ear	small concha-type	left-side normal, right-side atresia	normal	no other visible craniofacial abnormal
01-C08	Male	6	right		prominant ear	lobule-type	left-side normal, right-side atresia	normal	no other visible craniofacial abnormal
01-C09	Female	25	right		normal ear	lobule-type	left-side normal, right-side atresia	normal	no other visible craniofacial abnormal
01-C10	Male	6	bilaterial		lobule-type,appendage	concha-type,appendage	left-side atresia, right-side normal	normal	no other visible craniofacial abnormal
01-C11	Female	25	right		normal ear	concha-type	left-side normal, right-side normal	normal	no other visible craniofacial abnormal
01-C12	Female	11	right		normal ear	lobule-type	left-side normal, right-side atresia	left, normal; right, yes	no other visible craniofacial abnormal
01-D01	Male	5	right		normal ear	small concha-type	left-side normal, right-side atresia	normal	no other visible craniofacial abnormal
01-D02	Male	6	left		lobule-type	normal ear	left-side atresia, right-side normal	left, yes; right, normal	no other visible craniofacial abnormal
01-D03	Male	6	left		lobule-type	small concha-type	left-side stricture, right-side normal	normal	no other visible craniofacial abnormal
01-D04	Male	11	right		concha-type	concha-type	left-side normal, right-side atresia	normal	no other visible craniofacial abnormal
01-D05	Male	10	right		normal ear	lobule-type	left-side normal, right-side atresia	normal	no other visible craniofacial abnormal
01-D06	Male	7	right		normal ear	concha-type	left-side normal, right-side normal	normal	no other visible craniofacial abnormal
01-D07	Male	5	left		lobule-type	prominent ear	left-side atresia, right-side normal	normal	no other visible craniofacial abnormal
01-D08	Male	31	right		normal ear	lobule-type	left-side normal, right-side atresia	normal	no other visible craniofacial abnormal
01-D09	Male	10	right		normal ear	lobule-type	left-side normal, right-side atresia	normal	no other visible craniofacial abnormal
01-D10	Male	25	right		normal ear	lobule-type	left-side normal, right-side atresia	left, normal; right, yes	no other visible craniofacial abnormal
01-D11	Male	11	right		normal ear	lobule-type,appendage	left-side normal, right-side atresia	normal	no other visible craniofacial abnormal
01-D12	Male	6	left		lobule-type	normal ear	left-side atresia, right-side normal	normal	no other visible craniofacial abnormal
01-E01	Male	8	right		normal ear	lobule-type	left-side normal, right-side atresia	normal	no other visible craniofacial abnormal
01-E02	Male	12	right		normal ear,appendage	lobule-type	left-side normal, right-side atresia	left, normal; right, yes	no other visible craniofacial abnormal
01-E03	Female	8	right		normal ear	lobule-type	left-side normal, right-side atresia	normal	no other visible craniofacial abnormal
01-E04	Female	9	left		lobule-type	normal ear	left-side atresia, right-side normal	normal	no other visible craniofacial abnormal
01-E05	Male	17	left		lobule-type	normal ear	left-side atresia, right-side normal	normal	no other visible craniofacial abnormal
01-E06	Male	7	right		normal ear	lobule-type	left-side normal, right-side atresia	normal	no other visible craniofacial abnormal
01-E07	Male	10	right		normal ear	lobule-type	left-side normal, right-side atresia	normal	no other visible craniofacial abnormal
01-E08	Male	8	left		lobule-type	normal ear	left-side atresia, right-side normal	normal	no other visible craniofacial abnormal
01-E09	Female	8	left		lobule-type,appendage	normal ear	left-side stricture right-side normal	normal	no other visible craniofacial abnormal
01-E10	Male	21	right		concha-type	concha-type	unknown	normal	no other visible craniofacial abnormal
01-E11	Male	13	left		lobule-type	normal ear	left-side atresia, right-side normal	normal	no other visible craniofacial abnormal
01-E12	Male	8	right		normal ear	lobule-type	left-side normal, right-side atresia	normal	no other visible craniofacial abnormal
01-F01	Male	19	left		lobule-type	normal ear	left-side atresia, right-side normal	normal	no other visible craniofacial abnormal
01-F02	Male	12	right		concha-type	lobule-type	left-side normal, right-side atresia	left, normal; right,yes	no other visible craniofacial abnormal
01-F03	Male	9	left		lobule-type	normal ear	left-side atresia, right-side normal	left, yes; right, normal	no other visible craniofacial abnormal
01-F04	Female	12	left		small concha-type	normal ear	left-side stricture, right-side normal	normal	no other visible craniofacial abnormal
01-F05	Male	18	right		prominant ear	lobule-type	left-side normal, right-side atresia	normal	no other visible craniofacial abnormal
01-F06	Male	8	right		normal ear	lobule-type	left-side normal, right-side atresia	normal	no other visible craniofacial abnormal
01-F07	Male	8	right		normal ear	concha-type	left-side normal, right-side stricture	normal	no other visible craniofacial abnormal
01-F08	Male	12	right		normal ear	lobule-type	left-side normal, right-side atresia	normal	no other visible craniofacial abnormal
01-F09	Male	22	left		lobule-type	normal ear	left-side atresia, right-side normal	normal	no other visible craniofacial abnormal
01-F10	Male	8	right		normal ear	small concha-type	left-side normal, right-side atresia	normal	no other visible craniofacial abnormal
01-F11	Female	11	left		lobule-type	normal ear	left-side atresia, right-side normal	normal	no other visible craniofacial abnormal
01-F12	Male	17	right		normal ear	concha-type	left-side normal, right-side normal	normal	no other visible craniofacial abnormal
01-G01	Female	25	left		lobule-type	normal ear	left-side atresia, right-side normal	normal	no other visible craniofacial abnormal
01-G02	Male	9	left		lobule-type	normal ear,appendage	left-side atresia, right-side normal	normal	no other visible craniofacial abnormal
01-G03	Female	8	bilaterial		lobule-type,appendage	lobule-type,appendage	left-side atresia, right-side atresia	normal	no other visible craniofacial abnormal
01-G04	Male	18	right		normal ear	lobule-type	left-side normal, right-side atresia	normal	no other visible craniofacial abnormal
01-G05	Female	18	left		normal ear	lobule-type	left-side normal, right-side atresia	normal	no other visible craniofacial abnormal
01-G06	Male	6	right		normal ear	lobule-type,appendage	left-side normal, right-side atresia	normal	no other visible craniofacial abnormal
01-G07	Male	7	right		normal ear	lobule-type	left-side normal, right-side atresia	left, normal; right, yes	no other visible craniofacial abnormal
01-G08	Male	15	right		normal ear	lobule-type	left-side normal, right-side atresia	normal	no other visible craniofacial abnormal
01-G09	Male	6	right		concha-type	concha-type	left-side normal, right-side normal	normal	no other visible craniofacial abnormal
01-G10	Male	28	right		small,concha-type	normal ear	left-side stricture, right-side normal	normal	no other visible craniofacial abnormal
01-G11	Male	8	left		normal ear	lobule-type	left-side normal, right-side atresia	normal	no other visible craniofacial abnormal
01-G12	Male	7	right		normal ear	lobule-type	left-side normal, right-side atresia	normal	no other visible craniofacial abnormal
01-H01	Female	8	right		normal ear	lobule-type	left-side normal, right-side atresia	normal	no other visible craniofacial abnormal
01-H02	Male	7	left		concha-type	normal ear	left-side normal, right-side normal	left, yes; right, normal	no other visible craniofacial abnormal
01-H03	Male	10	left		lobule-type	normal ear	left-side atresia, right-side normal	normal	no other visible craniofacial abnormal
01-H04	Male	7	right		normal ear	lobule-type	left-side normal, right-side atresia	left, normal; right, yes	no other visible craniofacial abnormal
01-H05	Male	7	left		lobule-type	normal ear	left-side atresia, right-side normal	normal	no other visible craniofacial abnormal
01-H06	Male	12	right		normal ear,appendage	concha-type	left-side normal, right-side normal	normal	no other visible craniofacial abnormal
01-H07	Male	9	right		normal ear	lobule-type	left-side normal, right-side atresia	normal	no other visible craniofacial abnormal
01-H08	Male	6	left		small concha-type	normal ear	left-side atresia, right-side normal	normal	no other visible craniofacial abnormal
01-H09	Male	5	right		concha-type	small concha-type	left-side normal, right-side atresia	normal	no other visible craniofacial abnormal
01-H10	Male	8	right		normal ear	concha-type	left-side normal, right-side atresia	left, normal; right, yes	no other visible craniofacial abnormal
01-H11	Male	9	right		normal ear	lobule-type	left-side normal, right-side atresia	normal	no other visible craniofacial abnormal
01-H12	Male	6	right		normal ear	lobule-type	left-side normal, right-side atresia	normal	no other visible craniofacial abnormal
02-A01	Male	16	bilaterial		unknown	unknown	unknown	unknown	unknown
02-A02	Female	9	right		normal ear,appendage	lobule-type	left-side normal, right-side atresia	normal	no other visible craniofacial abnormal
02-A03	Male	6	right		normal ear	lobule-type	left-side normal, right-side atresia	normal	no other visible craniofacial abnormal
02-A04	Male	15	bilaterial		lobule-type	lobule-type	left-side atresia, right-side atresia	normal	no other visible craniofacial abnormal
02-A05	Female	22	right		normal ear,appendage	lobule-type	left-side normal, right-side atresia	right, yes; left, normal	no other visible craniofacial abnormal
02-A06	Male	20	right		unknown	unknown	left-side normal, right-side atresia	normal	no other visible craniofacial abnormal
02-A07	Male	9	right		nomal ear	concha-type	left-side normal, right-side stricture	right, yes; left, normal	no other visible craniofacial abnormal
02-A08	Male	10	right		unknown	unknown	unknown	normal	no other visible craniofacial abnormal
02-A09	Male	6	right		normal ear	lobule-type	left-side normal, right-side atresia	normal	no other visible craniofacial abnormal
02-A10	Male	6	right		normal ear	lobule-type	left-side normal, right-side atresia	normal	no other visible craniofacial abnormal
02-A11	Male	9	left		lobule-type	normal ear	left-side atresia, right-side normal	left, yes; right, normal	no other visible craniofacial abnormal
02-A12	Male	8	left		lobule-type	normal ear	left-side atresia, right-side normal	left, yes; right, normal	no other visible craniofacial abnormal
02-B01	Male	9	bilaterial		Concha-type,appendage	concha-type,appendage	left-side stricture, right-side stricture	normal	no other visible craniofacial abnormal
02-B02	Male	8	right		normal ear	lobule-type	left-side normal, right-side atresia	normal	no other visible craniofacial abnormal
02-B03	Male	8	right		normal ear	lobule-type,appendage	left-side normal, right-side atresia	normal	no other visible craniofacial abnormal
02-B04	Female	9	bilaterial		concha-type	concha-type,appendage	left-side atresia, right-side stricture	normal	no other visible craniofacial abnormal
02-B05	Male	33	right		normal ear	lobule-type	left-side normal, right-side atresia	normal	no other visible craniofacial abnormal
02-B06	Male	6	left		lobule-type	normal ear	left-side atresia, right-side normal	left, yes; right, normal	no other visible craniofacial abnormal
02-B07	Male	10	right		normal ear	lobule-type	left-side normal, right-side atresia	normal	no other visible craniofacial abnormal
02-B08	Male	6	right		prominant ear	lobule-type	left-side normal, right-side atresia	normal	no other visible craniofacial abnormal
02-B09	Male	7	left		lobule-type	normal ear	left-side atresia, right-side normal	normal	no other visible craniofacial abnormal
02-B10	Male	7	right		normal ear	small concha-type	left-side normal, right-side stricture	left, normal; right, yes	no other visible craniofacial abnormal
02-B11	Female	20	right		normal ear	lobule-type	left-side normal, right-side atresia	normal	no other visible craniofacial abnormal
02-B12	Male	10	right		normal ear,appendage	lobule-type	left-side normal, right-side atresia	normal	no other visible craniofacial abnormal
02-C01	Male	9	right		normal ear	lobule-type	left-side normal, right-side atresia	normal	no other visible craniofacial abnormal
02-C02	Male	7	right		concha-type	lobule-type	left-side normal, right-side atresia	normal	no other visible craniofacial abnormal
02-C03	Male	7	right		normal ear	concha-type	left-side normal, right-side atresia	normal	no other visible craniofacial abnormal
02-C04	Male	9	right		normal ear	lobule-type	left-side normal, right-side atresia	normal	no other visible craniofacial abnormal
02-C05	Male	5	left		lobule-type	normal ear	left-side atresia, right-side normal	normal	no other visible craniofacial abnormal
02-C06	Male	9	left		lobule-type	normal ear	left-side atresia, right-side normal	normal	no other visible craniofacial abnormal
02-C07	Female	6	right		unknown	unknown	unknown	normal	no other visible craniofacial abnormal
02-C08	Male	7	right		normal ear	lobule-type,appendage	left-side normal, right-side atresia	normal	no other visible craniofacial abnormal
02-C09	Male	10	right		normal ear	small concha-type	left-side normal, right-side stricture	normal	no other visible craniofacial abnormal
02-C10	Female	23	left		lobule-type	normal ear	left-side atresia, right-side normal	normal	no other visible craniofacial abnormal
02-C11	Female	19	right		normal ear	lobule-type,appendage	left-side normal, right-side atresia	normal	no other visible craniofacial abnormal
02-C12	Male	6	left		lobule-type,appendage	concha-type	left-side atresia, right-side normal	normal	no other visible craniofacial abnormal
02-D01	Male	8	right		normal ear	lobule-type	left-side normal, right-side atresia	normal	no other visible craniofacial abnormal
02-D02	Male	6	right		prominant ear	lobule-type	left-side normal, right-side atresia	normal	no other visible craniofacial abnormal
02-D03	Male	5	left		lobule-type	normal ear	left-side atresia, right-side normal	normal	no other visible craniofacial abnormal
02-D04	Male	32	right		normal ear,appendage	lobule-type	left-side normal, right-side atresia	normal	no other visible craniofacial abnormal
02-D05	Male	6	left		lobule-type	normal ear	left-side atresia, right-side normal	normal	no other visible craniofacial abnormal
02-D06	Male	7	right		normal ear	lobule-type,appendage	left-side normal, right-side atresia	normal	no other visible craniofacial abnormal
02-D07	Female	12	left		lobule-type	normal ear	left-side atresia, right-side normal	left, yes; right, normal	no other visible craniofacial abnormal
02-D08	Male	22	right		unknown	unknown	unknown	normal	no other visible craniofacial abnormal
02-D09	Male	7	left		small concha-type	normal ear	left-side atresia, right-side normal	normal	no other visible craniofacial abnormal
02-D10	Male	10	right		normal ear	lobule-type	left-side normal, right-side atresia	normal	no other visible craniofacial abnormal
02-D11	Male	6	left		lobule-type	normal ear	left-side atresia, right-side normal	normal	no other visible craniofacial abnormal
02-D12	Female	8	right		unknown	unknown	unknown	normal	no other visible craniofacial abnormal
02-E01	Male	7	left		concha-type,appendage	normal ear	left-side atresia, right-side normal	normal	no other visible craniofacial abnormal
02-E02	Male	19	right		normal ear	small concha-type	left-side normal, right-side stricture	normal	bilateral cleft lip+cleft palate
02-E03	Male	7	right		normal ear	small concha-type	left-side normal, right-side atresia	left, normal; right, yes	no other visible craniofacial abnormal
02-E04	Female	31	bilaterial		concha-type	concha-type	left-side normal, right-side normal	normal	no other visible craniofacial abnormal
02-E05	Male	9	left		small concha-type	normal ear	left-side atresia, right-side normal	normal	no other visible craniofacial abnormal
02-E06	Female	7	right		normal ear	lobule-type	left-side normal, right-side atresia	normal	no other visible craniofacial abnormal
02-E07	Female	21	right		normal ear	lobule-type	left-side normal, right-side atresia	normal	no other visible craniofacial abnormal
02-E08	Male	21	left		small concha-type	normal ear	left-side atresia, right-side normal	normal	no other visible craniofacial abnormal
02-E09	Male	9	left		lobule-type	normal ear	left-side atresia, right-side normal	normal	no other visible craniofacial abnormal
02-E10	Male	20	bilaterial		lobule-type	small concha-type	left-side atresia, right-side stricture	normal	no other visible craniofacial abnormal
02-E11	Male	8	bilaterial		lobule-type,appendage	lobule-type,appendage	left-side atresia, right-side atresia	left, normal; right, yes	no other visible craniofacial abnormal
02-E12	Female	5	right		normal ear	lobule-type	left-side normal, right-side atresia	normal	no other visible craniofacial abnormal
02-F01	Male	7	left		concha-type	normal ear	left-side stricture, right-side normal	normal	no other visible craniofacial abnormal
02-F02	Male	8	left		lobule-type,appendage	normal ear	left-side atresia, right-side normal	left, yes; right, normal	no other visible craniofacial abnormal
02-F03	Male	8	right		normal ear	lobule-type	left-side normal, right-side atresia	normal	no other visible craniofacial abnormal
02-F04	Male	8	left		lobule-type	normal ear	left-side atresia, right-side normal	normal	no other visible craniofacial abnormal
02-F05	Male	7	right		normal ear	concha-type	left-side normal, right-side stricture	normal	no other visible craniofacial abnormal
02-F06	Female	9	right		normal ear	lobule-type,appendage	left-side normal, right-side atresia	normal	no other visible craniofacial abnormal
02-F07	Male	6	right		normal ear	concha-type	left-side normal, right-side stricture	normal	no other visible craniofacial abnormal
02-F08	Female	7	right		normal ear	lobule-type	left-side normal, right-side atresia	normal	no other visible craniofacial abnormal
02-F09	Male	4	left		lobule-type	normal ear	left-side normal, right-side normal	normal	no other visible craniofacial abnormal
02-F11	Male	9	right		normal ear	lobule-type	left-side normal, right-side atresia	normal	no other visible craniofacial abnormal
02-F12	Male	8	right		concha-type	lobule-type,appendage	left-side normal, right-side atresia	normal	no other visible craniofacial abnormal
02-G01	Female	6	right		concha-type	small concha-type	left-side normal, right-side atresia	normal	no other visible craniofacial abnormal
02-G02	Male	6	left		lobule-type	normal ear	left-side atresia, right-side normal	normal	no other visible craniofacial abnormal
02-G03	Male	12	right		normal ear,appendage	lobule-type	left-side normal, right-side atresia	normal	no other visible craniofacial abnormal
02-G04	Male	26	right		normal ear	small concha-type	left-side normal, right-side atresia	normal	no other visible craniofacial abnormal
02-G05	Male	5	right		normal ear,appendage	lobule-type	left-side normal, right-side atresia	normal	no other visible craniofacial abnormal
02-G06	Male	5	bilaterial		lobule-type,appendage	lobule-type	left-side atresia, right-side atresia	normal	no other visible craniofacial abnormal
02-G07	Male	6	left		lobule-type	normal ear	left-side atresia, right-side normal	normal	no other visible craniofacial abnormal
02-G08	Male	10	left		lobule-type	normal ear	left-side atresia, right-side normal	normal	no other visible craniofacial abnormal
02-G09	Male	16	left		small concha-type	normal ear	left-side atresia, right-side normal	normal	no other visible craniofacial abnormal
02-G10	Male	11	right		concha-type	concha-type	left-side normal, right-side stricture	normal	no other visible craniofacial abnormal
02-G11	Male	6	left		small concha-type	normal ear	left-side stricture, right-side normal	normal	no other visible craniofacial abnormal
02-G12	Male	9	right		normal ear	lobule-type	left-side normal, right-side atresia	normal	no other visible craniofacial abnormal
02-H01	Male	9	right		concha-type,appendage	small concha-type,appendage	left-side normal, right-side atresia	normal	no other visible craniofacial abnormal
02-H02	Male	13	right		normal ear	lobule-type	left-side normal, right-side atresia	normal	no other visible craniofacial abnormal
02-H03	Female	13	left		lobule-type	normal ear	left-side atresia, right-side normal	normal	no other visible craniofacial abnormal
02-H04	Female	9	left		anotia	normal ear	left-side atresia, right-side normal	left, yes; right, normal	no other visible craniofacial abnormal
02-H05	Male	9	right		normal ear	lobule-type	left-side normal, right-side atresia	normal	no other visible craniofacial abnormal
02-H06	Male	6	right		normal ear	lobule-type	left-side normal, right-side atresia	normal	no other visible craniofacial abnormal
02-H07	Female	12	right		normal ear	small,concha-type	left-side normal, right-side atresia	normal	no other visible craniofacial abnormal
02-H08	Male	8	right		normal ear	lobule-type	left-side normal, right-side atresia	normal	no other visible craniofacial abnormal
02-H09	Female	12	left		lobule-type	normal ear	left-side atresia, right-side normal	normal	no other visible craniofacial abnormal
02-H10	Female	17	right		normal ear	lobule-type,appendage	left-side normal, right-side atresia	normal	no other visible craniofacial abnormal
02-H11	Male	11	right		normal ear	lobule-type	left-side normal, right-side atresia	normal	no other visible craniofacial abnormal
02-H12	Male	15	right		normal ear	lobule-type	left-side normal, right-side atresia	normal	no other visible craniofacial abnormal
03-A01	Male	9	left		normal ear	lobule-type	left-side normal, right-side atresia	left, normal; right, yes	no other visible craniofacial abnormal
03-A02	Male	11	right		normal ear	lobule-type	left-side normal, right-side atresia	normal	no other visible craniofacial abnormal
03-A03	Male	10	left		lobule-type	normal ear	left-side atresia, right-side normal	left, yes; right, normal	no other visible craniofacial abnormal
03-A04	Female	11	right		normal ear	lobule-type	left-side normal, right-side atresia	normal	no other visible craniofacial abnormal
03-A05	Male	15	right		normal ear	small concha-type,appendage	left-side normal, right-side atresia	normal	no other visible craniofacial abnormal
03-A06	Male	10	left		lobule-type	normal ear	left-side atresia, right-side normal	normal	no other visible craniofacial abnormal
03-A07	Male	6	left		lobule-type	normal ear	left-side atresia, right-side normal	left, yes; right, normal	no other visible craniofacial abnormal
03-A08	Female	5	bilaterial		lobule-type	small concha-type	left-side atresia, right-side atresia	normal	no other visible craniofacial abnormal
03-A09	Male	15	left		lobule-type	normal ear	left-side atresia, right-side normal	normal	no other visible craniofacial abnormal
03-A10	Male	13	right		normal ear	lobule-type	left-side normal, right-side atresia	normal	no other visible craniofacial abnormal
03-A11	Female	11	left		concha-type	normal ear	left-side stricture, right-side normal	normal	no other visible craniofacial abnormal
03-A12	Female	15	right		normal ear	lobule-type	left-side normal, right-side atresia	normal	no other visible craniofacial abnormal
03-B01	Male	8	left		concha-type	normal ear,appendage	left-side stricture, right-side normal	left, yes; right, normal	no other visible craniofacial abnormal
03-B02	Female	7	right		normal ear	lobule-type	left-side normal, right-side atresia	normal	no other visible craniofacial abnormal
03-B03	Male	8	right		normal ear	lobule-type	left-side normal, right-side atresia	normal	no other visible craniofacial abnormal
03-B04	Male	8	left		concha-type,appendage	normal ear	left-side atresia, right-side normal	normal	no other visible craniofacial abnormal
03-B05	Male	11	right		prominant ear	small concha-type	left-side normal, right-side atresia	normal	no other visible craniofacial abnormal
03-B06	Male	9	right		normal ear	concha-type	left-side normal, right-side atresia	left, normal; right, yes	no other visible craniofacial abnormal
03-B07	Male	12	right		normal ear	small concha-type	left-side normal, right-side atresia	normal	no other visible craniofacial abnormal
03-B08	Male	15	right		normal ear	lobule-type	left-side normal, right-side atresia	normal	no other visible craniofacial abnormal
03-B09	Male	8	left		concha-type	normal ear	left-side atresia, right-side normal	normal	no other visible craniofacial abnormal
03-B10	Female	8	left		lobule-type	normal ear	left-side stricture, right-side normal	left, yes; right, normal	no other visible craniofacial abnormal
03-B11	Male	12	right		normal ear	small concha-type	left-side normal, right-side atresia	normal	no other visible craniofacial abnormal
03-B12	Male	8	left		small concha-type	normal ear	left-side atresia, right-side normal	normal	no other visible craniofacial abnormal
03-C01	Male	14	right		normal ear	concha-type	left-side normal, right-side stricture	normal	no other visible craniofacial abnormal
03-C03	Male	7	left		lobule-type	normal ear	left-side atresia, right-side normal	normal	no other visible craniofacial abnormal
03-C04	Male	17	right		normal ear	concha-type	left-side normal, right-side stricture	normal	no other visible craniofacial abnormal
03-C05	Female	21	right		normal ear	lobule-type	left-side normal, right-side atresia	left, normal; right, yes	no other visible craniofacial abnormal
03-C06	Male	5	right		normal ear	lobule-type	left-side normal, right-side atresia	left, normal; right, yes	no other visible craniofacial abnormal
03-C07	Male	11	right		normal ear	concha-type	left-side normal, right-side stricture	normal	no other visible craniofacial abnormal
03-C08	Male	17	right		normal ear	lobule-type	left-side normal, right-side atresia	normal	no other visible craniofacial abnormal
03-C09	Female	7	right		normal ear	lobule-type	left-side normal, right-side atresia	normal	no other visible craniofacial abnormal
03-C10	Male	6	right		normal ear	lobule-type	left-side normal, right-side atresia	left, normal; right, yes	no other visible craniofacial abnormal
03-C11	Male	7	left		lobule-type	normal ear	left-side atresia, right-side normal	normal	no other visible craniofacial abnormal
03-C12	Female	5	left		lobule-type	normal ear	left-side atresia, right-side normal	normal	her mother has bilateral prominent ears
03-D01	Female	23	left		lobule-type	normal ear	left-side atresia, right-side normal	normal	no other visible craniofacial abnormal
03-D02	Male	12	right		normal ear	small concha-type	left-side normal, right-side atresia	normal	no other visible craniofacial abnormal
03-D03	Male	10	left		lobule-type	normal ear	left-side atresia, right-side normal	left, yes; right, normal	left cleft lip
03-D04	Male	6	left		lobule-type	normal ear	left-side atresia, right-side normal	left, yes; right, normal	no other visible craniofacial abnormal
03-D05	Female	8	right		normal ear,appendage	small concha-type	left-side normal, right-side atresia	normal	no other visible craniofacial abnormal
03-D06	Female	22	right		normal ear	lobule-type	left-side normal, right-side stricture	normal	no other visible craniofacial abnormal
03-D07	Male	7	left		lobule-type	normal ear	left-side atresia, right-side normal	normal	no other visible craniofacial abnormal
03-D08	Male	5	right		normal ear	lobule-type	left-side normal, right-side atresia	normal	no other visible craniofacial abnormal
03-D09	Male	26	right		normal ear	lobule-type	left-side normal, right-side atresia	normal	no other visible craniofacial abnormal
03-D10	Male	18	bilaterial		unknown	unknown	unknown	unknown	unknown
03-D11	Male	7	right		normal ear	lobule-type	left-side normal, right-side atresia	normal	no other visible craniofacial abnormal
03-D12	Male	24	right		normal ear	small concha-type	left-side normal, right-side stricture	normal	no other visible craniofacial abnormal
03-E01	Male	17	right		normal ear	lobule-type	left-side normal, right-side atresia	normal	no other visible craniofacial abnormal
03-E02	Male	6	right		normal ear	lobule-type	left-side normal, right-side atresia	normal	no other visible craniofacial abnormal
03-E03	Male	24	left		concha-type	normal ear	left-side atresia, right-side normal	normal	no other visible craniofacial abnormal
03-E04	Male	8	left		lobule-type	normal ear	left-side atresia, right-side normal	left, yes; right, normal	no other visible craniofacial abnormal
03-E05	Male	7	left		lobule-type	normal ear	left-side atresia, right-side normal	normal	no other visible craniofacial abnormal
03-E06	Male	8	right		normal ear,appendage	lobule-type	left-side normal, right-side atresia	normal	no other visible craniofacial abnormal
03-E07	Female	23	right		normal ear	lobule-type	left-side normal, right-side atresia	normal	no other visible craniofacial abnormal
03-E08	Male	8	left		lobule-type	normal ear	left-side atresia, right-side normal	normal	no other visible craniofacial abnormal
03-E09	Male	8	right		normal ear	lobule-type	left-side normal, right-side atresia	normal	no other visible craniofacial abnormal
03-E10	Male	5	right		normal ear,appendage	lobule-type	left-side normal, right-side atresia	normal	no other visible craniofacial abnormal
03-E11	Male	10	right		normal ear	concha-type	left-side normal, right-side stricture	normal	no other visible craniofacial abnormal
03-E12	Female	6	right		normal ear	lobule-type	left-side normal, right-side atresia	normal	no other visible craniofacial abnormal
03-F01	Male	5	right		normal ear	lobule-type	left-side normal, right-side atresia	normal	no other visible craniofacial abnormal
03-F02	Male	12	left		concha-type	normal ear	left-side atresia, right-side normal	normal	no other visible craniofacial abnormal
03-F03	Male	10	right		normal ear	concha-type	left-side normal, right-side stricture	normal	no other visible craniofacial abnormal
03-F04	Female	8	right		normal ear	lobule-type	left-side normal, right-side atresia	normal	no other visible craniofacial abnormal
03-F05	Female	9	right		normal ear	concha-type	left-side normal, right-side atresia	normal	no other visible craniofacial abnormal
03-F06	Female	9	right		normal ear	lobule-type	left-side normal, right-side atresia	left, normal; right, yes	no other visible craniofacial abnormal
03-F07	Male	9	right		normal ear	lobule-type	left-side normal, right-side atresia	normal	no other visible craniofacial abnormal
03-F08	Female	11	right		normal ear,appendage	lobule-type	left-side normal, right-side atresia	normal	no other visible craniofacial abnormal
03-F09	Female	9	left		lobule-type	normal ear	left-side atresia, right-side normal	left,yes; right, normal	no other visible craniofacial abnormal
03-F10	Female	9	right		normal ear	lobule-type	left-side normal, right-side atresia	normal	no other visible craniofacial abnormal
03-F11	Male	7	right		normal ear	small concha-type	left-side normal, right-side atresia	normal	no other visible craniofacial abnormal
03-F12	Male	8	right		prominent	lobule-type	left-side normal, right-side stricture	normal	no other visible craniofacial abnormal
03-G01	Male	8	left		lobule-type	normal ear,appendage	left-side atresia, right-side normal	normal	no other visible craniofacial abnormal
03-G02	Male	12	bilaterial		small concha-type	small concha-type	left-side stricture, right-side stricture	normal	no other visible craniofacial abnormal
03-G03	Female	16	right		concha-type	lobule-type	left-side normal, right-side atresia	normal	no other visible craniofacial abnormal
03-G04	Male	10	right		normal ear	small concha-type,appendage	left-side normal, right-side atresia	normal	no other visible craniofacial abnormal
03-G05	Female	23	right		normal ear	lobule-type	left-side normal, right-side atresia	normal	no other visible craniofacial abnormal
03-G06	Male	12	right		normal ear	Concha-type,appendage	left-side normal, right-side stricture	normal	no other visible craniofacial abnormal
03-G07	Female	16	right		normal ear	small concha-type	left-side normal, right-side atresia	normal	right renal hypoplasia
03-G08	Male	7	right		normal ear	lobule-type	left-side normal, right-side atresia	normal	no other visible craniofacial abnormal
03-G09	Male	9	right		normal ear	lobule-type	left-side normal, right-side atresia	left, normal; right, yes	no other visible craniofacial abnormal
03-G10	Male	7	left		normal ear	lobule-type	left-side normal, right-side atresia	left, normal; right,yes	no other visible craniofacial abnormal
03-G11	Female	20	left		lobule-type	normal ear	left-side atresia, right-side normal	normal	no other visible craniofacial abnormal
03-G12	Male	10	bilaterial		concha-tpye	lobule-type	left-side normal, right-side atresia	normal	no other visible craniofacial abnormal
03-H01	Male	18	right		normal ear	lobule-type	left-side normal, right-side atresia	normal	no other visible craniofacial abnormal
03-H02	Male	8	left		lobule-type	normal ear	left-side atresia, right-side normal	normal	no other visible craniofacial abnormal
03-H03	Female	8	bilaterial		lobule-type	lobule-type	left-side atresia, right-side atresia	normal	no other visible craniofacial abnormal
03-H04	Male	8	left		lobule-type,appendage	normal ear	left-side atresia, right-side normal	normal	no other visible craniofacial abnormal
03-H05	Male	7	right		normal ear	lobule-type,appendage	left-side normal, right-side atresia	normal	no other visible craniofacial abnormal
03-H06	Female	15	right		normal ear	lobule-type,appendage	left-side normal, right-side atresia	normal	no other visible craniofacial abnormal
03-H07	Male	14	left		lobule-type	normal ear	left-side atresia, right-side normal	normal	no other visible craniofacial abnormal
03-H08	Female	7	left		small concha-type	normal ear	left-side atresia, right-side normal	normal	no other visible craniofacial abnormal
03-H09	Male	8	right		normal ear	small concha-type	left-side normal, right-side atresia	normal	no other visible craniofacial abnormal
03-H10	Female	8	right		normal ear	small concha-type	left-side normal, right-side stricture	normal	no other visible craniofacial abnormal
03-H11	Male	11	right		normal ear	concha-type	left-side normal, right-side stricture	normal	no other visible craniofacial abnormal
03-H12	Male	6	right		normal ear	lobule-type	left-side normal, right-side atresia	normal	no other visible craniofacial abnormal
04-A01	Male	9	left		small concha-type	normal ear	left-side atresia, right-side normal	normal	no other visible craniofacial abnormal
04-A02	Male	6	left		lobule-type	normal ear	left-side atresia, right-side normal	normal	no other visible craniofacial abnormal
04-A03	Male	6	left		lobule-type	prominentl ear	left-side atresia, right-side normal	normal	no other visible craniofacial abnormal
04-A04	Male	6	right		normal ear	lobule-type	left-side normal, right-side atresia	normal	no other visible craniofacial abnormal
04-A05	Female	22	left		lobule-type	normal ear	left-side atresia, right-side normal	normal	no other visible craniofacial abnormal
04-A06	Male	12	right		prominant ear	concha-type	left-side normal, right-side atresia	normal	no other visible craniofacial abnormal
04-A07	Male	9	left		lobule-type	normal ear	left-side atresia, right-side normal	normal	no other visible craniofacial abnormal
04-A08	Male	10	right		normal ear	lobule-type	left-side normal, right-side atresia	normal	no other visible craniofacial abnormal
04-A09	Female	9	right		normal ear	lobule-type	left-side normal, right-side atresia	normal	no other visible craniofacial abnormal
04-A10	Female	8	left		concha-type	normal ear	left-side sticture, right-side normal	normal	no other visible craniofacial abnormal
04-A11	Male	7	left		lobule-type	normal ear,appendage	left-side atresia, right-side normal	normal	no other visible craniofacial abnormal
04-A12	Male	10	right		normal ear	lobule-type	left-side normal, right-side atresia	normal	no other visible craniofacial abnormal
04-B01	Female	8	right		normal ear	concha-type	left-side normal, right-side atresia	normal	no other visible craniofacial abnormal
04-B02	Male	6	left		lobule-type	normal ear	left-side atresia, right-side normal	normal	no other visible craniofacial abnormal
04-B03	Female	20	left		concha-type,appendage	normal ear	left-side stricture, right-side normal	normal	no other visible craniofacial abnormal
04-B04	Female	9	right		prominant ear	lobule-type	left-side normal, right-side atresia	left, normal; right, yes	no other visible craniofacial abnormal
04-B05	Male	18	right		normal ear	small concha-type	left-side normal, right-side atresia	normal	no other visible craniofacial abnormal
04-B06	Male	6	right		normal ear	lobule-type	left-side normal, right-side atresia	normal	no other visible craniofacial abnormal
04-B07	Female	9	left		small concha-type	normal ear	left-side atresia, right-side normal	normal	no other visible craniofacial abnormal
04-B08	Male	12	right		normal ear	lobule-type	left-side normal, right-side atresia	normal	no other visible craniofacial abnormal
04-B09	Male	11	right		normal ear	lobule-type,appendage	left-side normal, right-side atresia	normal	no other visible craniofacial abnormal
04-B10	Male	22	left		lobule-type	normal ear	left-side atresia, right-side normal	normal	no other visible craniofacial abnormal
04-B11	Male	26	left		lobule-type	normal ear	left-side atresia, right-side normal	normal	no other visible craniofacial abnormal
04-B12	Male	9	left		lobule-type	normal ear,appendage	left-side atresia, right-side normal	normal	no other visible craniofacial abnormal
04-C01	Male	8	right		Concha-type,appendage	small concha-type	left-side normal, right-side stricture	normal	no other visible craniofacial abnormal
04-C02	Male	8	left		lobule-type	normal ear	left-side atresia, right-side normal	normal	no other visible craniofacial abnormal
04-C03	Male	6	right		normal ear	lobule-type	left-side normal, right-side atresia	normal	no other visible craniofacial abnormal
04-C04	Male	10	right		normal ear	concha-type	left-side normal, right-side stricture	normal	no other visible craniofacial abnormal
04-C05	Male	7	right		normal ear	lobule-type	left-side normal, right-side atresia	normal	no other visible craniofacial abnormal
04-C06	Male	7	bilaterial		lobule-type	lobule-type	left-side atresia, right-side atresia	normal	no other visible craniofacial abnormal
04-C07	Male	17	bilaterial		small concha-type	small concha-type	left-side stricture, right-side stricture	normal	no other visible craniofacial abnormal
04-C08	Male	9	right		normal ear	lobule-type	left-side normal, right-side atresia	normal	no other visible craniofacial abnormal
04-C09	Male	5	left		lobule-type,appendage	normal ear	left-side atresia, right-side normal	left, yes; right, normal	no other visible craniofacial abnormal
04-C10	Male	7	left		lobule-type	normal ear	left-side atresia, right-side normal	normal	no other visible craniofacial abnormal
04-C11	Male	6	right		normal ear	lobule-type	left-side normal, right-side atresia	normal	no other visible craniofacial abnormal
04-C12	Male	6	right		normal ear	Concha-type,appendage	left-side normal, right-side atresia	normal	bilateral clefit feet
04-D01	Male	9	right		normal ear	lobule-type,appendage	left-side normal, right-side atresia	normal	no other visible craniofacial abnormal
04-D02	Female	8	right		prominent ear	lobule-type	left-side normal, right-side atresia	normal	no other visible craniofacial abnormal
04-D03	Male	5	left		lobule-type	normal ear	left-side atresia, right-side normal	normal	no other visible craniofacial abnormal
04-D04	Male	6	right		normal ear,appendage	small concha-type,appendage	left-side normal, right-side atresia	normal	no other visible craniofacial abnormal
04-D05	Female	9	left		lobule-type	normal ear	left-side atresia, right-side normal	normal	no other visible craniofacial abnormal
04-D06	Male	18	left		lobule-type,appendage	normal ear	left-side atresia, right-side normal	normal	no other visible craniofacial abnormal
04-D07	Male	8	left		lobule-type	normal ear	left-side atresia, right-side normal	normal	no other visible craniofacial abnormal
04-D08	Male	6	right		normal ear	lobule-type	left-side normal, right-side atresia	left, normal; right, yes	no other visible craniofacial abnormal
04-D09	Male	8	left		lobule-type	normal ear	left-side atresia, right-side normal	normal	no other visible craniofacial abnormal
04-D10	Male	10	right		normal ear	lobule-type	left-side normal, right-side atresia	normal	no other visible craniofacial abnormal
04-D11	Female	9	right		concha-type	lobule-type	left-side normal, right-side atresia	left, normal; right, yes	no other visible craniofacial abnormal
04-D12	Male	5	right		concha-type	lobule-type	left-side normal, right-side atresia	normal	no other visible craniofacial abnormal
04-E01	Male	6	right		normal ear	lobule-type	left-side normal, right-side atresia	normal	no other visible craniofacial abnormal
04-E02	Male	21	left		lobule-type	normal ear	left-side atresia, right-side normal	normal	no other visible craniofacial abnormal
04-E03	Male	8	right		normal ear	lobule-type	left-side normal, right-side atresia	normal	no other visible craniofacial abnormal
04-E04	Male	8	right		concha-type,appendage	lobule-type	left-side normal, right-side atresia	normal	no other visible craniofacial abnormal
04-E05	Male	8	left		lobule-type	normal ear	left-side atresia, right-side normal	normal	no other visible craniofacial abnormal
04-E06	Female	8	left		normal ear	lobule-type	left-side normal, right-side atresia	normal	no other visible craniofacial abnormal
04-E07	Male	18	right		normal ear	lobule-type	left-side normal, right-side atresia	normal	no other visible craniofacial abnormal
04-E08	Female	25	left		lobule-type	normal ear	left-side atresia, right-side normal	normal	no other visible craniofacial abnormal
04-E09	Male	9	right		normal ear	concha-type	left-side normal, right-side normal	normal	no other visible craniofacial abnormal
04-E10	Female	7	right		normal ear	concha-type	left-side normal, right-side normal	normal	no other visible craniofacial abnormal
04-E11	Male	8	right		normal ear	small concha-type	left-side normal, right-side atresia	normal	no other visible craniofacial abnormal
04-E12	Female	11	right		normal ear	small concha-type	left-side normal, right-side atresia	normal	no other visible craniofacial abnormal
04-F01	Male	7	right		normal ear	lobule-type	left-side normal, right-side atresia	normal	no other visible craniofacial abnormal
04-F02	Male	24	right		normal ear	lobule-type	left-side normal, right-side atresia	normal	no other visible craniofacial abnormal
04-F03	Female	13	right		anotia	concha-type	left-side normal, right-side atresia	left, normal; right, yes	no other visible craniofacial abnormal
04-F04	Male	9	left		concha-type	normal ear	left-side stricture, right-side normal	normal	no other visible craniofacial abnormal
04-F05	Male	8	right		normal ear	small concha-type	left-side normal, right-side atresia	normal	no other visible craniofacial abnormal
04-F06	Male	7	left		small concha-type	normal ear	left-side atresia, right-side normal	normal	left cleft lip
04-F07	Male	23	right		normal ear	lobule-type	left-side normal, right-side atresia	normal	facial nevus
04-F08	Female	7	right		normal ear	concha-type	left-side normal, right-side normal	normal	no other visible craniofacial abnormal
04-F09	Male	8	right		normal ear	small concha-type	left-side normal, right-side atresia	normal	no other visible craniofacial abnormal
04-F10	Male	6	left		anotia	normal ear	left-side atresia, right-side normal	left, yes; right, normal	no other visible craniofacial abnormal
04-F11	Male	22	right		normal ear	lobule-type	left-side normal, right-side atresia	normal	no other visible craniofacial abnormal
04-F12	Male	9	right		normal ear	lobule-type	left-side normal, right-side atresia	normal	no other visible craniofacial abnormal
04-G01	Male	7	left		small concha-type,appendage	prominent ear	left-side atresia, right-side normal	normal	no other visible craniofacial abnormal
04-G02	Male	8	right		normal ear	lobule-type	left-side normal, right-side atresia	normal	no other visible craniofacial abnormal
04-G03	Male	10	left		lobule-type	normal ear,appendage	left-side atresia, right-side normal	normal	no other visible craniofacial abnormal
04-G04	Male	5	right		prominent ear	concha-type	left-side normal, right-side atresia	normal	no other visible craniofacial abnormal
04-G05	Male	5	right		normal ear	lobule-type	left-side normal, right-side atresia	normal	no other visible craniofacial abnormal
04-G06	Male	8	right		normal ear	lobule-type	left-side normal, right-side atresia	normal	no other visible craniofacial abnormal
04-G07	Male	7	left		lobule-type,appendage	prominent ear	left-side atresia, right-side normal	normal	no other visible craniofacial abnormal
04-G08	Male	6	right		normal ear	concha-type	left-side normal, right-side stricture	normal	no other visible craniofacial abnormal
04-G09	Female	8	right		normal ear	lobule-type	left-side normal, right-side atresia	normal	no other visible craniofacial abnormal
04-G10	Male	7	bilaterial		lobule-type	lobule-type,appendage	left-side atresia, right-side atresia	normal	no other visible craniofacial abnormal
04-G11	Male	24	left		lobule-type	normal ear	left-side atresia, right-side normal	normal	no other visible craniofacial abnormal
04-G12	Male	6	right		normal ear	small concha-type	left-side normal, right-side atresia	normal	no other visible craniofacial abnormal
04-H01	Male	8	right		normal ear	lobule-type	left-side normal, right-side atresia	normal	no other visible craniofacial abnormal
04-H02	Female	8	right		normal ear	lobule-type	left-side normal, right-side atresia	left, normal; right, yes	no other visible craniofacial abnormal
04-H03	Male	18	right		normal ear	lobule-type	left-side normal, right-side atresia	normal	no other visible craniofacial abnormal
04-H04	Male	7	left		lobule-type	normal ear	left-side atresia, right-side normal	normal	no other visible craniofacial abnormal
04-H05	Male	12	right		normal ear,appendage	small concha-type	left-side normal, right-side atresia	normal	no other visible craniofacial abnormal
04-H06	Male	7	right		normal ear	lobule-type	left-side normal, right-side atresia	normal	no other visible craniofacial abnormal
04-H07	Male	12	right		concha-type	small concha-type	left-side normal, right-side atresia	normal	no other visible craniofacial abnormal
04-H08	Female	11	right		normal ear	small concha-type	left-side normal, right-side atresia	normal	no other visible craniofacial abnormal
04-H09	Male	8	right		normal ear,appendage	lobule-type	left-side normal, right-side atresia	left, normal; right, yes	no other visible craniofacial abnormal
04-H10	Male	9	right		normal ear,appendage	lobule-type	left-side normal, right-side atresia	normal	no other visible craniofacial abnormal
04-H11	Male	8	right		normal ear	lobule-type	left-side normal, right-side atresia	normal	no other visible craniofacial abnormal
04-H12	Female	13	right		concha-type	lobule-type	left-side normal, right-side atresia	normal	no other visible craniofacial abnormal
05-A01	Male	7	right		normal ear	lobule-type	left-side normal, right-side atresia	normal	no other visible craniofacial abnormal
05-A02	Male	8	right		normal ear	lobule-type	left-side normal, right-side atresia	normal	no other visible craniofacial abnormal
05-A03	Female	7	left		lobule-type	normal ear	left-side atresia, right-side normal	normal	no other visible craniofacial abnormal
05-A04	Female	12	right		normal ear	lobule-type,appendage	left-side normal, right-side atresia	normal	no other visible craniofacial abnormal
05-A05	Male	9	left		lobule-type	normal ear	left-side atresia, right-side normal	left, yes; right, normal	no other visible craniofacial abnormal
05-A06	Male	20	left		lobule-type	normal ear,appendage	left-side atresia, right-side normal	normal	no other visible craniofacial abnormal
05-A07	Male	19	right		normal ear	lobule-type	left-side normal, right-side atresia	normal	no other visible craniofacial abnormal
05-A08	Male	6	left		lobule-type	normal ear	left-side atresia, right-side normal	normal	no other visible craniofacial abnormal
05-A09	Female	9	left		anotia	normal ear	left-side atresia, right-side normal	left, yes; right, normal	no other visible craniofacial abnormal
05-A10	Male	6	right		normal ear	lobule-type	left-side normal, right-side atresia	normal	no other visible craniofacial abnormal
05-A11	Male	15	bilaterial		normal ear	lobule-type	left-side normal, right-side atresia	normal	no other visible craniofacial abnormal
05-A12	Male	22	right		lobule-type	normal ear,appendage	left-side normal, right-side atresia	normal	no other visible craniofacial abnormal
05-B01	Male	20	right		normal ear	lobule-type	left-side normal, right-side atresia	normal	no other visible craniofacial abnormal
05-B02	Male	8	left		lobule-type	Concha-type,appendage	left-side atresia, right-side normal	normal	no other visible craniofacial abnormal
05-B03	Male	11	right		normal ear	lobule-type	left-side normal, right-side atresia	normal	no other visible craniofacial abnormal
05-B04	Male	8	right		normal ear	lobule-type	left-side normal, right-side atresia	left, normal; right, yes	no other visible craniofacial abnormal
05-B05	Male	11	left		lobule-type	normal ear	left-side atresia, right-side normal	normal	no other visible craniofacial abnormal
05-B06	Male	12	left		lobule-type	normal ear	left-side atresia, right-side normal	normal	no other visible craniofacial abnormal
05-B07	Male	10	left		anotia	normal ear	left-side atresia, right-side normal	left, yes; right, normal	no other visible craniofacial abnormal
05-B08	Male	20	right		normal ear	lobule-type	left-side normal, right-side atresia	left, normal; right, yes	no other visible craniofacial abnormal
05-B09	Female	9	right		normal ear	small concha-type	left-side normal, right-side atresia	normal	no other visible craniofacial abnormal
05-B10	Male	7	left		lobule-type	normal ear	left-side atresia, right-side normal	normal	no other visible craniofacial abnormal
05-B11	Male	9	left		lobule-type	normal ear	left-side atresia, right-side normal	normal	no other visible craniofacial abnormal
05-B12	Male	6	left		concha-type	normal ear	left-side atresia, right-side normal	left, yes; right, normal	no other visible craniofacial abnormal
05-C01	Male	14	right		normal ear	small concha-type	left-side normal, right-side atresia	normal	no other visible craniofacial abnormal
05-C02	Male	9	right		normal ear	lobule-type	left-side normal, right-side atresia	normal	no other visible craniofacial abnormal
05-C03	Female	19	right		normal ear	lobule-type	left-side normal, right-side atresia	normal	no other visible craniofacial abnormal
05-C04	Male	6	right		normal ear	lobule-type	left-side normal, right-side atresia	normal	no other visible craniofacial abnormal
05-C05	Male	11	left		lobule-type,appendage	normal ear	left-side atresia, right-side normal	normal	no other visible craniofacial abnormal
05-C06	Male	11	bilaterial		lobule-type	lobule-type	left-side atresia, right-side atresia	normal	no other visible craniofacial abnormal
05-C08	Male	10	left		lobule-type	concha-type	left-side atresia, right-side normal	normal	no other visible craniofacial abnormal
05-C09	Male	6	right		normal ear	lobule-type	left-side normal, right-side atresia	normal	no other visible craniofacial abnormal
05-C10	Male	8	right		normal ear	concha-type	left-side normal, right-side stricture	left, normal; right, yes	no other visible craniofacial abnormal
05-C11	Male	16	bilaterial		lobule-type,appendage	lobule-type,appendage	left-side atresia, right-side atresia	normal	no other visible craniofacial abnormal
05-C12	Male	13	left		lobule-type	concha-type	left-side atresia, right-side normal	normal	no other visible craniofacial abnormal
05-D01	Male	10	right		normal ear	lobule-type,appendage	left-side normal, right-side atresia	normal	no other visible craniofacial abnormal
05-D02	Male	25	left		lobule-type	concha-type	left-side atresia, right-side normal	normal	no other visible craniofacial abnormal
05-D03	Male	17	right		normal ear	lobule-type	left-side normal, right-side atresia	normal	no other visible craniofacial abnormal
05-D04	Male	7	left		lobule-type	normal ear	left-side atresia, right-side normal	normal	no other visible craniofacial abnormal
05-D05	Female	15	right		normal ear	lobule-type,appendage	left-side normal, right-side atresia	normal	no other visible craniofacial abnormal
05-D06	Male	9	left		lobule-type	normal ear	left-side atresia, right-side normal	normal	no other visible craniofacial abnormal
05-D07	Male	17	right		normal ear	lobule-type	left-side normal, right-side atresia	normal	no other visible craniofacial abnormal
05-D08	Male	6	right		lobule-type	normal ear	left-side atresia, right-side normal	normal	no other visible craniofacial abnormal
05-D09	Male	12	right		normal ear	lobule-type	left-side normal, right-side atresia	normal	no other visible craniofacial abnormal
05-D10	Male	6	bilaterial		normal ear	lobule-type	left-side normal, right-side atresia	left, normal; right, yes	no other visible craniofacial abnormal
05-D11	Male	12	right		prominent ear	concha-type	left-side normal, right-side normal	normal	no other visible craniofacial abnormal
05-D12	Female	8	bilaterial		lobule-type	lobule-type	left-side atresia, right-side atresia	normal	no other visible craniofacial abnormal
05-E01	Male	12	right		normal ear	lobule-type	left-side normal, right-side atresia	normal	no other visible craniofacial abnormal
05-E02	Female	6	left		lobule-type	normal ear	left-side atresia, right-side normal	normal	no other visible craniofacial abnormal
05-E03	Male	10	right		normal ear	lobule-type	left-side normal, right-side atresia	normal	no other visible craniofacial abnormal
05-E04	Male	8	bilaterial		normal ear,appendage	lobule-type	left-side normal, right-side atresia	normal	no other visible craniofacial abnormal
05-E05	Male	19	left		lobule-type	normal ear	left-side atresia, right-side normal	normal	no other visible craniofacial abnormal
05-E06	Female	17	left		lobule-type	normal ear	left-side atresia, right-side normal	normal	no other visible craniofacial abnormal
05-E07	Male	12	right		normal ear	lobule-type	left-side normal, right-side atresia	left, normal; right, yes	no other visible craniofacial abnormal
05-E08	Male	10	left		lobule-type	normal ear	left-side stricture, right-side normal	normal	no other visible craniofacial abnormal
05-E09	Male	29	left		lobule-type	concha-type	left-side atresia, right-side normal	normal	no other visible craniofacial abnormal
05-E10	Female	14	left		lobule-type	normal ear	left-side atresia, right-side normal	normal	no other visible craniofacial abnormal
05-E11	Male	8	right		normal ear	lobule-type	left-side normal, right-side atresia	left, normal; right, yes	no other visible craniofacial abnormal
05-E12	Female	9	right		normal ear	lobule-type	left-side normal, right-side atresia	normal	no other visible craniofacial abnormal
05-F01	Female	8	right		concha-type	lobule-type	left-side normal, right-side atresia	normal	no other visible craniofacial abnormal
05-F02	Male	10	left		lobule-type	normal ear	left-side atresia, right-side normal	normal	no other visible craniofacial abnormal
